# Supplementary material for: Tracing RNA viruses associated with Nudibranchia gastropods
Source: PeerJ. 2022 May 13;10:e13410. doi: 10.7717/peerj.13410 (PMC9109684; doi:10.7717/peerj.13410)
Supplement: Supplemental Information 4 [file peerj-10-13410-s004.fa]

>SRR1719366_1885
CCACAAGGTACGTTCCTCACTCCCCGCTTCTTCTTCTTCTTCTCGCTCCTTGCGCCTTGC
CTCTGCTTGGTGCTTCATTCCCAGACTTCATTTGTTGTGAATTACTTCCCCCTAGCCCTA
CACGCAGTCTTGTAGCAGCTAGGCGTGGAATTCTACGTAAACAAGGGAATAACGGTGTCT
GCTCTTCGTGCCCTCAATTTATGCTGAGCAAGGCAAGTGCGGAACGAGCTAGCCGACCTC
GCCTAGAGATGAGTGACTGCTGAAAGAGACAGTTTGAAAACCAGTTTAGTAGAACAACCA
TGTTGTCTGTTCTTAGCCCCATGTGCAGCCTGAACAAGGCCTCCCGGGGAATTGGAACGG
ACGTCCGTCGCCATTTTACTGCTATTGTCATACCCACTGTTGTTGTGCTGCTGTTGTGTC
TAAATGTACCCGTTACAAACGCTATTAGTCGGCCTTTGCCGAAAGGATCAATTGATATTC
TAGAAGCTTTCCAATTAGATGATGGGACTCAAGGTGCCGAGCCCACCGTGGGAATCTGTC
CGGATCGGATTCGATTCCAGGGTGGGGACCGGGACGACACGGTCCAGGACGAGGCCTGGA
AAATCACGGCGGGCGAGTCCTTGCCGCACATGAGGATCAGGGATGTTTTTACAGATGGAT
TTCCAGAGGATTTCTCCCTTCTTTTCACCATCCGTCCTGACCAAGGGGTAACAGGAAAGT
TGTTTACCATGTACAGTGATAGAAGTGCCGCCGAGATCATGTCTCTCAGTGTCGGTGCTG
ACCCTAAGTTTGTCTTCTCTGATTATTACGGCAATCCTGGTGCTGACCATTCACCCTCTT
TTGATGTAACCATCAACGACGGCAAATGGCATCGAGTGGCCTTGAGTGTCAAGGGCAAAT
CCTTGACCATGTTCCACAACTGTATCCAGCAGAAGACCTTTGAATTCAACAGGACTATGC
CAGGGAAGATGGACTCCGAAGGTTTGGTTTTCTTGGGATTCCAGATCGAAGATGATACCA
AAATATTTACTGGAGACATCCAAGACTTATTGATGATCCCAGACCCCGGTGCAGCCTACG
AACACTGTGAAACGTACACCCCCAACTGTGATGTTGCCCTGGATTACCTCAGTGCTCAGT
CATCATTCGTGTCTGGCGCCGTCTCTGGGGCAACCTCTGGCGACCCAAACATCTCATTCT
CTGGAGGAAAAGAGCTTTCTAAAGTGACTTTGGAGTACGGATCTGTTGAAATGAGAGGTG
TGACCTACACTGCTGGTCCCCCCGGCCCCCCAGGAATGAGAGGTCCCCCAGGACCCCCCG
GAGTCAAGGGAGATACAGGTTTCCAGGGCCGCGATGGTATGCCAGGAGGTAACGGAGTGG
CCGGACCTCCAGGACACGTCTTCGTTTTCCCCATGGCCTGGGATGAAGACAAACAGGAGG
ACACGAGTGCCCAATTCCGTAACATGTTGGAGAGCCACATGCTGGCCATGAGAGGTGGAC
CAGGACCTCAGGGGATGAGTGGTCTGCCAGGACGAGTGGGACCCCCCGGACCTCTTGGAG
ACAAGGGAGACATTGGAAACAATGGAGAAATGGGACCCCAAGGATCGATGGGCATGCCCG
GACCACCAGGATCACAGGGAAAACGAGGCCGTGCTGGTAAAGATGGCAACAGAGGTTTGA
CTGGACCCTCAGGTGAAAAGGGTATGACTGGGTTCGTTGGAATCCCTGGAATGCCTGGAT
CCAAAGGAGACAGAGGTATGACTGGAATGTCTGGAGAACCTGGACCCATGGGAAATGATG
GAGAACAGGGAGATGCTGGTGAGATGGGACCCATGGGACCCCCAGGTGAAATGGGCCCCA
GAGGATTCGTCGGCCCCCGAGGACGTCACGGACCTGTTGGAGCTCCCGGACTTCCCGGTG
GTGAAGGACCTCTCGGACCCAAAGGAAACGAGGGACCTCTCGGAGGACCAGGAGCCCCTG
GTCAGACTGGACCCATGGGATCTGTGGGTCCCCCAGGACCTCATGGATCTCTAGGACCAA
TGGGTATCGAAGGATCCACTGGAAAGCCTGGTCTGCCTGGATTACCCGGAGCTCTTGGAC
CAGCCGGTATGCCCGGAAACCAAGGAGAGGCTGGAATCAAGGGAGATAACGGCCCTAGAG
GTGTCCAGGGCATCATGGGATATCCTGGTCCCCGAGGAATCAAGGGTGACTGGGGAGCCA
GAGGAAACAATGGAGAGAAAGGAGACAGGGGTTTTGTTGGTATTGATGGTGACGGTGGTG
ACCTTGGTCAGAAGGGAGAGAAGGGACTCCGTGGCGGACGCGGTATGCCTGGAAACGAGG
GAATCGAAGGACCCAAGGGTAACTATGGTCCACCAGGAGAACAAGGTGCCCCAGGACCTT
CAGGAGAAAAGGGCCGTGTTGGTATCCCAGGTTTCCTCGGCTACCCCGGACCTTCCGGAT
CAAAGGGAGATTCTGGCAGGAGAGGAAGAAAGGGACGACGAGGTGGAAAGGGAAAAACTG
GTCTGCCTGGACCTCTTGGAGAGCAAGGAGAAGGTGGCATCAGAGGACAAAGAGGAGAGC
GAGGCAAGCAGGGAGTCCCCGGCCCCCCTGGCCCCAAGGGAGACGGAGGCCCTGCAGGAC
CCCCAGGATTTGTTGGTGAGCAAGGTCTTCAGGGCCCCCAGGGACCCTCTGGACTGATGG
GACCCCCAGGACCTTCTGGTGTACCAGGCCAAGACGGACAAACAGGACAGCCCGGAGATA
GAGGAGAGTCTGGATCCCCAGGCAACCCCGGACAACCCGGACCCGTTGGTGTCATGGGAT
CTTCTGGACCCGCTGGAGACACTGGAGCTCAAGGAGAACGAGGAGACCCAGGCATCCCAG
GCCCTCCTGGTGAGCACGGACTTCCCGGAAATGCAGGAAAGACAGGCAACCCTGGTGCTG
CAGGACCCGCCGGTAACCCCGGCCCCCCAGGACCCAAGGGACCCGAAGGTTACCCTGGAG
ACAGAGGATACCCTGGTGCTGCTGGCAAGGAGGGACCTCGTGGAGAGGCCGGACCCCCAG
GACTTCTTGGATCAGATGGAGACAAGGGAGCCAGAGGCCCCGAAGGACCCGCCGGATCCG
CTGGATCTCCGGGACCCCAAGGTCTTCCAGGAGACCAAGGCAAGCGAGGAGAGAAGGGAG
ATCACGGACCAGAAGGCCCAAGAGGAGAGAATGGTCCTCCCGGACCAACTGGAGGAAGGG
GATACAGAGGAAGCACTGGCCCCGTTGGACCCCCAGGATTGAATGGAGACAAGGGAGCTA
TGGGATCCGAGGGTGTCCGAGGAACCAAAGGAGCTCGAGGAGGAAATGGCCCACCCGGAC
CACAAGGACCTATTGGACCACAGGGAGCCCCAGGATCTCCAGGATCCCCAGGAGAGCTTG
GATCAAGAGGTGTACAAGGACCTACCGGAGTTAAGGGATCTGAAGGACCTCGTGGTCTGC
TTGGACCTCCCGGTTTGACTGGTCTCCAAGGAATGCCTGGTTCTCCAGGAACTAAGGGAG
AGAACGGTGGCCCCGGAAAGAAGGGACCCACCGGTCCACCCGGACCTCACGGAAACCCTG
GTATTCCCGGTGTTGCTGGAGTCGCAGGAACTGTGGGAGGCCCCGGAAATGATGGAGCCT
TGGGCCCCAAAGGAGATCAAGGAGAGCCCGGAGCCCCAGGAACCCCCGGAACTGATGGAC
CTTTGGGCCCAATGGGTCGTGTCGGCCCCAAGGGTGACGAGGGACGCTCAGGAAAGCAGG
GAGACGCCGGACCTCTGGGAGACCGAGGTGACGACGGAGAGAAAGGAAGTCTGGGTCAAA
TGGGACCTCCAGGCCCTACCGGACAATCAGGAGACATGGGACCTAAGGGAGAAAGTGGAA
TCCCAGGCAAGGCAGGAAAGTCAGGTGTCGAAGGACCTCAGGGTCCCCCAGGACCAGTTG
GAGAACCAGGTCTGCCCGGAGTCAACGGCATTCAGGGAGAAATGGGCTCCCCCGGAGACC
AAGGAATCTCAGGATCCCAGGGAGAGAAAGGAGACAGAGGTTACCCCGGAGTCAGAGGCC
AGAGAGGAGTTCCTGGAGCCCCAGGAGAGCCAGGACCCCAAGGACAGAAGGGACCAAACG
GACAACCAGGACCCGTGGGAGAGACTGGCGTACCAGGACCTGTTGGTGTTCCAGGACAAC
AAGGGCCCATTGGCATGCCAGGACCTGCCGGAGCCAAGGGAAGCTCTGGACCTTCTGGTG
AAAAGGGTCACCGTGGATCTGTCGGTTTGACTGGCCCCGAAGGCCCCACAGGACTGAAGG
GAGAACGAGGCAACAAGGGCCCTGATGGCCCCAAGGGAGAACTTGGCCCAGTCGGACCCT
CCGGACGCCGAGGACCACAAGGATCTGACGGTATGCCAGGACCACCTGGCCCAGAAGGAC
AGCAAGGACCTAAGGGAGAATATGGTGTCACCGGACCTAAAGGAGAATCCGGACCAGTGG
GTCCCCCCGGTCCCCCAGGCTCGTCTGGAGACGGCATGGCCTTTTCCGTGGACGATGTCC
CCAGAGCCCAGAGAGATCAGAGCGCTACTGGCAGAACCAAGAGGAACAAGAAGAAGAAGA
AGAGGAGGAGGAGGGCCGTGGAGCTCCCTGACGTCGACGATGATTTGAGGACTGTGAGAT
CCAGACTTTTGGCCAAACAGCAGTCTGGTATTGACATCCAGGTCGGAGAGGTGATCCAGC
AAGTATCCAAGGTATTATTGAACCACGTGGACGCTTTGAAACAGGAAATTGAAAACATCA
AATACCCCGATGGCAAGAGGGAGAACCCAGCTCTCACGTGTAGGGAAATTAAAATGGCAC
ATCCAACAGCCAACAGCGGCTGGTATTACGTCGACCCCAATCTTGGCTACGTTGACGACG
CCATCCAGGTCTGGTGTAACTTTACCGTGGACTACACAGAGACGTGTGTCTATCCCACAC
ACAGGTCAAAGGCTTCTGCAGAGAGATATATCCCCAAGAAGAACAACAAGTTCCTTCCAT
TCAAAGACCTCAAAGGTGGATTTACGATCAAGTACATCAGCACCATCCAGATGAATATGC
TCCGTATGCTGTCCGACTACGCTAGCCAGACGTTCACCTACTACTGCACCGACTCGGTGG
CTTGGCACGACGACCGCGCTGGAGGGCTGGAGAACTCCATCACTCTGGTCGGAGACAACG
ACTACGAATTCCAGACGGCCAAGTTTGACGAGAAGCAGGTCAAGCATGACGGCTGTAGTG
GAAGAGGCAAAGAAGGATTTACTGTTTTTGAGATTGTCACAAGGAAGGTAGAACGAATGC
CAATCATTGATTTCATCCCTATGGATTATGGCGTACCAGGACAGAAATTCGGATTTGAGG
CAGGCCCCGTCTGCTTCCATTAGTTATATCCAAGCAATCAACGCTTTCATCTGATTGGCT
GGCATTATTGCTGGTTGACCAATGGAAGTCTTTTAATTATTTCTTGTGAAATTCTGTATC
TTTTCTGAATCGCCTTTAAAAAAAACATTTTTTATAAAAATATATATATATATTACATAA
ATATAAATTTTGGTTTTTTAAAAACTGTTCTTGTTACGATGATGTTACTTAAAATACTCC
GTCCATCAATTTTTTTTATTCAATGATTTATTGAAATAAAAGCTTTATTACTTGAAAACT
TAAATGTTCTTTTTTTTTCATTCAATCATTGTGAGATTCATCTCTCTTTTCTTTCCTTTA
AAAAAACTGAAAAAGAAAACCAAAAAACATATTTTCGCATTTCAAGCATGGTATGGGTGT
TGATATTATAAATGATATAGATATATAATTTTTATGTATTGTTGTATATTCGTTATTGTT
GTTGGTGTTGCAATGAATGATGATTTATTTTTAAATATATATAATTTTTTTTCAGTCGTG
GGTGAAAACAGTTTAATACTCATCGGTGAAAATAGAATTATGTGATATGACTAATCCGTC
CAGGCATATCTCAATGTCTAGTTTGTTTCACAAAAAGTCACACTACAAATGCGATGAGAA
ATCATATCAATAAATCAAATCACCTACTGGTGTGGGTGATGTGATTTTGATTACTGTTCA
GGACCGGACACGAGATTGAGATCCCACCACTGCTGCTTTATCTTTAAGCAGTAGATGTGG
ACTCAATTCAACTCTACTCGGGTCACAAGCATGGAGACGGGTTTTTTTATCCTTGAAATT
TTTCTTCATGTTTTGTGAAGAAAGAAAATGAAAAGGAAAAATTGGAAAGCAGTGTAGTCA
TAAATGTTCCACTGAACGTTAAGCGCAGACCGAATTCAATTTAACACTTCAGTCTCACTA
ACATCAATTTCAATTGGCTTAACACAAAAGTACATAATTACATCACTTGTATACTATGCT
AACATCAATGCAAGTATTATATCAAGTATATATATTTTTATTTCTGTAACGTTAAGGATT
TTTTTATTTTTAAAAAATGTTCATAATGGTATCTATTATTTTAATTTTGATAGTATCTCA
AATATGTCAAAAGTACTTTTCGAACATAAAACTAAGACGCTTCAGTGTAACATCTTGATT
GCGATAGGGGATCACATTGTTTTGGCTTTGTGGGGCGAACTCATTGAGATGCCAATCTCT
ATTTTTATCCATAAATCTATTTTTACCGAGACTATAAACAATTGTCAAGTTTCATTTTTG
TCTTGTACCAACACATCTAACGCTTCCAATTGAATAGCAATGCTCAATTCAAACGTTTTT
AAAGTTGTATTATTATTTTTTTGTTATAAAGGATCTATGCTATAATGTCAATGTTGTTTG
TACTCAGTTGAAAATATTGATGCATTTGTTTTAGACTTTAGTTTAAACCTATAAAAAGAT
CATGGTGAAATATTTGGTAAAAGATGCATAGGTATAAAAGGTATTATAAAAAGCTGTAAA
AGATATCTCTGCTACATTTCATCCTGTAAATAAAGAAGAGAAGGTTGTTAATAGATCAGA
CACTTCCCTCTTATTCTTTGTTACAAATATAGAATGTTAAAAAATTGAAATTGACAATAA
AGAATGGCAATAATCAAAACATCCCAGTGATAATACTACTGTATTAATTATTTATAAACA
ACACGTTGGGGGTGGCAATCAATGAATTGATTTTTTTCCCCACTACTCTTTTTTTTTTGT
CTTAGAAAGTAAAAAATAATAATAATGAAATGATTAGACTGTATGTTGTTTTATGTATGG
ATGTATGTTGTATTTGCCGTAATACGTAATCAAATGGTTCGCATATGGATAATTTTTTTA
ACAATTTTTTTTTT
>SRR1719366_2825
TGTACTAAGGGTTGAATGAAACGGTCAATAGCCTTCATTTTCTGAACGGCGAGAGATGAC
GCGATGAGCGCCAACTCCCAGTTCAGCTTGGGGACTTTAACCTGCCACTTCGTGCCGGGT
AGCGAACCCACCACACGCGATTTGATCTTCCTCGTGCAGTCGCACCAGCCAGCATTTAGG
GGACCCTTTTCGAGTCCCAAGTTGCTGTCCCAGCGCTCTTGCCGATAGACGATCGATTGC
GTTCTCGTGACGCTTTGCTCGTAAACGTTAAGGCCGACTTCATTCGTCACCGAAGAAATC
ATAGCATTCACATTCACAAACATATTCACCACGAACGACCAAGGGATTAGATCCCAGATG
ACCGTCGCCGGGTTGATGAGACCCAAGCGGTTCAGAAGCCATAGATTCGGATTGGAGATT
TCGACAGCTGCGGCCACAGTTACGAGGCCGGCAGACAAGCCGTGGTATCTATCCGTTTCT
GACCTCTGGTCAATCGGTGCTAGGAACCGATGACGCCCTACTACCCATGATGGTGGAATA
CCATCCTGGGACACTGTATATAGAGCAGAGTGGACATCCGCGAGAAGCGGAAGCCACCCA
AACTCTACTTCCAGTACATCGCTAGCCCGAAGTTCCGCATTACTGCGGATCTTCTGCTTA
AGCGTCTCACGACGCGAGCGACGATTACGTAGCTCGTACTCAGTTTTGGACAACAAGGGG
TTAAGCTTGCTGAACCTCGAAACGATCATGTCCCGAGACTGAGCCCAAGAGGCAAGTGAT
ACTCCTAGGGAGGCATCACCCTTTCGCAACTTACCATTGAATTTGGCCAAAGCGATTTGC
TCGGCCGTATCGACGAGATGATTGTCTGCATAGACAGTCACCTGACGAATCGAAAGCATA
CCGGGGGTCCCATTATAGGACCCCCGGTAACCCTGAGCGACCACCTTGCGGTGATCGAAC
TCATGGGGTGCGGCCTTATTAAGGCGCACACGCTTCCCCACCTTGTTAGAGGTGGAGACG
TTTCGATAGTCTTCGATATACTTGTTATCGGAAAATACAATTGTTCCGACCACGGAGTAC
TCTTTGGTAGTTGCCATAGCTCCCTTTGTCTCGCGACAAAGGAAAGTGCGATCGACAGAC
TAGGTCTGCTTAGGTAGGTTTCCTAAGTCCCCACATTGCGTGGGGTCGTCGTCGATGCGG
GTCGCGGATCCGCATCGAGATAGTGGTCCCCCAGAGGAATTATCCTAGAAGTTCTCACTC
TAAATGTGAGATTAGTGTGAAAGTAGTTTGCACACTTCTTTGGTAATCCTTTG
>SRR1719366_3650
CAGGGTTGGTAGTGAGCAGAAAGAAGAAGAAAGAACTTGCAGAGACGGCTCTTATCAACA
TTGCATGAAGAACGACTAGCCGAGGACATTCCGTGACACATTCTCGCTCTTTGGAGCGCA
GGGTTGGTAGTGAGCAGAAAGAAGAAGAAAGAACTTGCAGCAACATGGAGATGGAAAAAG
AGAAGATGCTGGCTCTGCTCCAGAACTTTACCACAACAATTGATGCCAGCAACATGAGCA
TCACCAATATTGAATCCTTGCCACACACTCGCATTCACAGCAGCAGCAATCTGCACTCTA
TTGCTAACAGCACACGTAGCAGCCTGGCCAATATACCCCAATCAAGCTCCTTTCAGTTTG
GCAGTATCAACAGCTTTACCACCAGTGCCAATGTAACACCACTCCCTGTCAAGAAGTTTC
CAGGGCCACCAGATTCCGATGCTGGCACAGACCTACTCAACATCTGTCGTATTTGTCAGT
TGCCAGGGTCCGATTTGGGAGACGACATTCTCTTCTCAGCTTGTCGATGCAGTGGCAGCC
TTAAATATGTACACGATAGTTGTCTGCTGAAATGGATTGAATACTCAACCCGCAAGACAA
AGAAACCACCAATGTGTGAATTGTGCCACTACCCTTACACCAGGCATAAGAGATTCAAGT
TCAGCAACTGGCGCTGGCCACGAGTGTCTAGACGGGACAAATGCCTGCATATCATCTTCT
TGCTAACTCTGGTGATAATGGTGGCATGTGCAGTGGCTACAGTCATGTGTTTTCTATCGG
ACAGCGGACAAATCTCGCAGACCAAATCTCAATTGAGTGTGGAAGAAGTGATCACCCTCA
CCTGTGGAGTATTGTTCTTTGTGTCATTTTTCCTGGCCATGACTGTCGAGATCAGAGCGA
GACACACTGTCTATCGCCTGGTCCAGAAGTTTATAACTCACAACACAGAGTGGCAGATTG
AGCCCTATGACAAGGCAAAGGACCCTGGTTGTCCTAAGCCTTATTTGTACGTGTAAATGT
TACAGACTGGAGTTTAAGGATCTCAATTCCCTTTTGAATAAAGAGTGATAATAATGAATG
CTGTTGTCATATGAGAGGTGAGGATTGAAAGGTTAAAATGTGATTGTGTGTTAAGCTGCA
ATTCTAAGGAGTTGAGCTTATCAAGCGAAATATTTCCAAGTGAAATTTTGTGTTATTTCC
TGGAATTTGTTGCAAATGACAATGACTGCTTTTTACCCCAGTAAGACAGTGTCATAACGG
ATTCACCTAATAGAAATACGGGGTCATCAGTATTCCAGGCAACTAATAGAGATAGTATTT
TTCATTTGTGTCAACGTGCACCCATTATATTCAATTTCATTATTATGTGGTATACATGGA
TGTGTATAACCCACGGAATTTCCTATTAGATGACCTGTATTTCAACTTGACAGTCATTCG
TCTTGAAACGTTAATAGTTTCAAAGGCTGTTGAATTGCTGAGCCAGAATGTTTTTTTCAC
TATAAGTGAAATGGAAAATGTGTGTGTAGTGTAGAGGGAAAGAAAAGAATAGAGAGAGAC
GGGAGTCTTTTTTATTTGTTTTTTTCATTCTTACGTTATGGCTCCTGTTCAGCGTGGAAC
ATTCTTGTTAGCTTTTTAGTTCAATCATTTCATCTTTTTGTTTCCTCATTTTGTCCATGG
CCTATAATTAAAACCATCTTTCACTGATCACTTGATTCAAAAACAATGGATTAGCGTATC
TGCCTTTTCCATATCATAGCATTTTGTCATCCCGCATTTCAAATATGAGGAACCATATTG
TGGCGTTAACACTTATGAATGTTGCTATCTGGGTTTGTACATACAGACAGTTGTGTATAG
TGATGAAATGTTAATAATAGATATAACGTGAATTACTCTTGTGGAATTTTTATGGATCTA
TTGCAAAGTTGTAAAATTGGATAAGATACAATCTTTGTCTTTGCTATCATTATGAGGTAC
CCATGTTTGAATTAATTGCCCAAACGAATGCGAACGTGAACGTGACTGGAAGCTTGTTCA
TGTAACTGAATACCATATGATGTGTAAAAATATCGCTCACAATTGCAGCAGCAGCAGCAT
CAAGAACAGCAACTTATGCCCATTTGTCTTTCTCATCTCACTTCCCCATTCCCTTATAAT
TATAAATAATTAAACACAAGTTGTGAGTTGTTGATGTGTTATATGTACATATTGTCATTG
TGAGCGCAGATTATTTTCATGTCTGGTGGTTGAGCTAAATGGTAGTTTGATTTGATTTGA
TTTGGCGAGTATAAGTGAAAGTGTATAGAATATATGTGAAAATTTAGTGTCTTGGCATTG
GTTGCGCATTTCAGGGATGTATAGAGTGCATTGGAAGGTTGAATCGAGGTATGTCAATGG
ATGAAATAAGTGATAGTATTCTCATTTTTCTCATAATTACATACACTTTGTTTCAAAGTT
TTGAAATTCAAAGAAGGGATTTACTTTTGTCAGTTTAAAAAAAAATAGTCCTGCATTTGT
TTTCAGAGGCATGTGATAGACGACCCTGTGGAATCTCCTGGTATTGAGGTCATAACACTC
TCCCCCTTCCGTTCCCTTTTCAACCCATTTGGTATTGACGCATAATTCATTTATTTGAAA
TAATGATGGAACAGCGTTTATTTATTATTTTTTATACCCATATATTTTCACTATGGAGTG
AATGTAAACATGGGTAAATTTGCTAAGTTGACAGCACCCAATCTGTTTCCTATCATTGAT
ATCGACATATCTCAGGATTAAATATCCTGAACCAATGTAAGAATGCATTAAAGGGGAGGA
GCCCTGTTGTATCTTTAATGCATAAGACTGTCAAGTTTTAACAATCGAGAGGTTAAGGGG
GAGAATGGGTTATACTTGTTATGCAATCAGATGCCATCATAAAAACCACTAATCAAGCGA
GAAATCACATGAACTCCTTTGTCGAATTTCTAAATTCCCTGCTATTGTACTTCATGTCAA
ACTGTTGCGTATAAACAGGGAAAAGAAATCTTTACCATTGAAAAAGCAAGGTCAGGACTT
GTGTGAATTTCAGCAGACAACCGCCATTGAGTTAAGAACAATAATAGATTTTACCAAAAC
AAGCCCAACAGATTATACTTTAAATTCACATGTTGCCTTTCGCATGAGTGGGATCAAGAG
AGGGTGGGGTTTGTACAGTATATTTAGTCATCGAAACAAATTATAATCTGTTGGGTTTTG
TTGTTGTGCATGGTATGTGTCAACTGAAAGGACAACCAATTCAGTTTTTGCCAAATCATT
TTACGACAGTGAACGCTTGACAAGGTTTTCAGTGAGGTAAAAAGATCATATACCCCTTGA
AGGAAAAGAAATAATTCCATTTTCAAATGATTCTAGATCCACTGATGATTACTAATTTCT
ACAAAATAGGTTTAATGAGAAGTTGCACTATGAAGAATTGTTGAAATGTTTTATTTTGTT
TTAGTACAACTTTTTATTGATACCAATTTTGTCGGGATCTCATTTCAATTCAGTGAATTT
AGATATTTTTTCTGAGAATGCACAACTATTTACAGGGTTGATCTGTGCTTACGGTAACAA
AATGAAATGAGAGTGATGTAATTTTTAAACATGGGTACCACCATAATGATGTAATCACAA
TCCTGTCCGATATAGTTTATAGACTATTTATTTGTTCTTATTCAGTCTAAAGATAGAAGC
GCAAAGGCTTTGCAGATTGCTTAGCTAATTAAAAGCTTTGCTACTTTCAAGGACTCATTA
ATCAAATGTTGAAGTGTAGAATTGTAAAAAAAAAATTGATTTATATTCATAATCCTTGTC
ATGTGATCTTGTTAAAGCTTCCTCATATTAAAGTGAAGCCGTTTTATGGCTTAAGTTTCC
TGTCGTTAAACCAGTTACCTCTCCCATTTTACCACCTTTACCACTACCACCACCACCCCT
ATCATCATTACAGTCATCATCATTTCATTATCATTATCACCATCATCGCTGTTGTTGTTG
TTGTCACCATTCTCCTTATCGACCCCATCATATCACCCAGAAGGCATTGTACATCGTTAT
TCATAGCAATGTCAATATCTGTGTTATGATGACTGTTCCAATCGGCCATACAAATAATAA
TAGATATATATAATAGTCACTGTACTCAAATATTTTCCACGATAACAGTAACACACGGCT
TGCAACTTACGGTTAAATAAAAATGCCTTTTTTTTGTTATTATGAAAAGGGGTGGATACT
GTCATTCCTTTCTTTAAAAAAAAAAGATGCGTTATGTGATATCAGATATCATTACTCATT
GGTCATTTTCACATTGAATAATTCACTTTCGATTTTTAAAGAATGTACGAATTATGATGT
TATTATTGCAGTACATCAATTTGTTGACTGTGAGACAACTTTAAACCATAAATTCACCAC
AGGTCTATTTCATTCTCGTTAAATTGATTGATTGAAAATACAAATTGTATATATAAAAAA
GTGTATATATTATATTTTTCTCTGGTTAACATTGATAATTTGTGTGTATTTTAATCAATT
ATTCGCCTGTATATATTAAAGAAATACTCTTGTGTCCCCACTTTTCAATAACTTTTTGTC
AAACACAATTAATAATGGCCTATGCATACATTGACGGGATAATTTCATCCAATGCATTTT
CCTGAATCATGAAATGTATACAATTTATGAAACGTTTACCTGAAAAAGAATATTATGCGT
CATCATGAATCAGTTGATGGCAATACAATTGTTTCTTTATTTGTTGAAAATAAACATTTC
GTCATAATGAAAAAAAAAAA
>SRR1719366_4553
TTTTTTTTTTATCAACACAATCCTTTATTATTTACAAATTGTTTTATTTCAAAATAACAA
AGGAAAACAAAAGTAATATTGTTCTTAATAAATAGATTTAGCTTCCACAGTTATATCAAG
AATATGGCAAACATACTTCTCAAGCAACATAAAACAAAGTTAATCCCAAACACACATATT
TAAAGAATAGGAGAAAACTATGCAACAAGTGATTTCAAAATGCAAATAAATGTAATCGAA
CAGCTTAAGTAATCACTTTTAAGATACTCTTACGTAACTGCTAATGTGCCATTCATAAAA
TCCCTATATTGAAAGATGAGAAAAATAATGTAACTGTTTCGAGATGCCCTGCAATAGTAA
TAGCTCAACGTCCAAAATGGACATGATACATTCATTGAAAACATGAGTCATGCTATCATG
GAACATTCAAATACTCATATATTTACACACCTGCAAAGATTCCAGCATGGTGTGGTATGT
TAATCAGACACTACATGTAATCAAACATCAACAATCCACCCTCAGAAAATGTAGAAACTT
GTAATGGAACATAAACACAGCAACCATCTAGTCACGTTTATCCATCAAACTTATCGATAA
TCTTTCACACAGGAGTCACTTTGAAACAAAAAAAGGTATAAAACAATGGCGATATTCAAA
ATAAAAAGTAAATAGGAAATAAAACAACAATGTGATGATAATCTTTTTTCTTCTTCAAAA
GATAAGAGAAAATTTCTTTTAAAATATTAACTACGCTCTGTAATTACTATCTTTCCCTTA
ATACAATCAGGAACTATTTGCAAATTATAAAAGGGGTTGAAACAAATGAGAACCTCAAAG
CTACTTAACAGTCACACGCAAACAGCCAAATTTTAAAGTTTAAAAACAAACATCTATTAG
TGCATATCAATATATAATCATGTGACTAAACATCATTTTCAAAATTCCATTACAAATGGT
AAATTTATTGGTTACCAATCTTTAGTCACGATTAGTTTAAAGTGGCCCCCAATCCATATG
GATACAACCATCTGATAAACAATACTCGCTTATACATGTATACTCTTCTAAAAAATGAAA
CCAAAAAAAAACCCATGAGTAAATCTGATTTGATTCTCTGACAATACACGTAAACAAAGG
ATGATAATGGGATATTGTTGTATCACAAATGAGGTGTAATGAAACATGGCATGCCCAAGT
GGTTTCTTATTGCAGCACCAAGCCAATCTGTTGAGTTTCCATATGTGGACATTTCCAGTT
GTAGAGATAATACTGAAGGAATCCATCCCCAACACCAAATTTGAGTTTCTCCAAAAAGTC
TTTGTTATCCATCAGATCAAGAGCATTGAACACATCAAATCCCATATTTCTAGCAACAAT
AAGCGTATCTTGCATGAGATCAACCCAAGGCGTTTTGGTACTGGCATTGTAAAATGAGTA
AGCAGCTCTCAAAGATTTATGAACCGGGTGGTGCATAATGGTTGACGGCAATGAGTAGAA
ACTCACAAAATCTGTTATCTTGCCATTCGTCTCCACAACAAAAGCATTAACAATCCCACT
TCTTGGAATGAACCAATGACGGAATTCCTCTTCATTGAAGATTGGCCCCAATTGGTATCT
TTGCATAAAGTGGTACAGCAGCTTAAAAGCATGTGGAACATCAGCTGGTTGCATTTCTCT
GAAACCAGGTGTTTTAGGATTCTCTGGTAACTTGTAAAGCTTCAGAGTTCTCTGCATAGT
CATGTTTCTGCTTAAATGTGAGAATTTCACTTCGATCAGTTTTCTTGGATTTAATGATCT
GTGCCAGTAACGACAAGAGGCCACAGGTTTTGGGAGCACCACACCAGCTGTGTAAACAGC
TTGAAATAATCCTTGCTGGTGTACACGACGGGTGATTTCTTTGATCAACACTGGAGCTAC
ACGTTTTGATCTGAGCTTCTTATGAACACAGAGAAAGTTGATTTCAACCATTTTCTTTGA
TCTATCATATATTTTTATATGAGCTGGAACTGCACTGATAAAACCTAGTAACTTTTTGCT
CTTTATTGCCCTCACTCCTACATGCCACTCTCTTAGCCAACCTGGTGGTTGAAGAGCCCA
TTGTAAAAACTCTGGTGAATAATCAAATCGGAACATGTTGTCATCATCTTCAACATAGTT
CTCATTCAACAGTGTGTACAACTCTTTCAAAATCAAGGGATCACTGATGTCTAAGGTATC
CCAACAGAATCCTGCTGGTAGTGACAATGGATCCTGTCGGATTTCTGACTGAGGTTTATC
TGCTTCAATCTCTTCATTCACATTTATATCTTCATCAAACTTAGGGACTGGTTGTGTCTC
CCAAAATTGGAATTTCTTTTTCTTTGCTTCATCTATACTTTTTGGGGCCGCTTGAGGCAA
AGTAAGAAGTTCTAGGGCATTCTGAATTTGGCTTAGATTGGCGAGTTGCTNNCTCATTTT
TAGAATCCTGACTTTCTGAATCAGCTTCAACTCCTGAATGCGACAGCGACACATTGTCAA
CGTCCAAATACTTGGGCTCAGCTCCATCAACACACTGCGTGTCAGAGTCTCCACTGGAAC
GCTCATTTTCCTTTGTTTTCCTCTTCTTCTTCTTACTTTTCTTTCTCAGAGCAGGGTCTT
GGCTTTCTTTATTGATCCCTTCGTCTTCAGCGTCTGCCTCAATGGCAGTGGGGTCGGCTT
CAACATCTGAACTCATATCGTGAAGTGAGTCGGCATCCGCCATATTAGACTAAGCTATAC
TCCGT
>SRR1719366_4907
GCCACACAGAGGATCGCCTGTGAAATTCTGGAAGGGCGATTTTAGGCAGAGAGTGAGGAC
TCTGTGATTTGTTTTGTGGATGGTTTAAGTTGTGAAAGTTAGATATTGGTGAAAAGTTTT
AAAACTTTTAGTTTGAAGAATTAGATTTAGGGATTTGTATACGTATAATTTGTACTAGGA
CATTGACGGTCGCTCGTCGATGAGTATTATATAGAACACGGAATCGTCATAGCGATCTCT
ACCAACCGTGAGAGCTGAGCACCAAGAACGTCCTGCGAGAGAGACGGGAAAGGAAAGACA
GTATAGGTAGCTTCTTGCTTATACAGACGTTTGTAAATCCAACCTGTATTTGTGATATAT
TTCATCTTTAGGTGCGAATTTCGCACCTCCAACAATGAACACTAGGATACTTCTTATTCT
ATGTGTTGGCTTCCTGGCCACATTGGTTAGCACTGCATCAGCGCAATCAGCCGACAATGA
CAGACTAAATTCCTTCGCTGATCCAAGAGATCCCAGGCGTGAATTTGATCCCCGAGACCC
TAGGCGAGAATTTGACCCCCGAAATGCCAGAAGAGAATTTGATCCCAGACGCTCAGATGC
TGACCCCAGGCCTGAACAGCCCAGGGAGTGCGGTAGCTGCACCAATAATGGTGGATGTAA
ATGTTTAGGAGAAAAGGGATCCAGGGGTCTACCTGGTGCCATTGGACCAGAGGGTCCCAC
AGGTAACCAAGGATTTCCAGGCCCTGAGGGTCTTCCAGGTCCCAAGGGAATTAAGGGAGA
ACATGGACCACCAGGACCTCTAGGACAGAAGGGAGCTAGGGGCAAGATGGGAACACCAGG
TCACCCCGGTATTCACGGAATCCCAGGAATCCCCGGACCCGGTGGACCCAGAGGACCCCC
AGGTTTGGACGGATGCAACGGAACAATGGGAGACCCCGGTTACACTGGTCTGCCTGGTGT
GCCCGGTCTTGAAGGCCCCAGTGGACTGCCCGGAATGAAGGGAGAGAAGGGAGATCCTGC
CTCAGGAATCCCTGGAATCAAGGGATCTAAGGGAGAGTCTGGTGGTGATGGATTCCCTGG
ACAGCCTGGACGTCCTGGCCCCAAAGGTGTTCTGGGACCCAAAGGAGAAGTTGGACCACC
TGGACCCAGGGGTCGCCATGGTAATCACGGAGACAAGGGAGATAAGGGAGATATGGGTAT
TGGTAAAATTGGTTTGAAGGGCCGACAGGGATCGAAAGGAGAAAAGGGATCCCCAGGATC
TCCCGGACCTTTTGCTGCTGAACCCCCAACTGTGTTCAAGACTCAGGGACCCAAGGGTGA
CAAGGGAGAGAAAGGAATGTTTGGAGACAAAGGTGACGCAGGTATTCAAGGTTACGATGG
ACTTCAAGGTCGTACGGGTCGTGATGGTCCCCAAGGTATGCTGGGAGATAAGGGAGTTCC
TGGAATTGCTGGTCCCAGAGGTAAACAAGGATTCCCTGGGTTGCCTGGTCTGCTAGGACC
CAAGGGAGATCGTGGTATGGACGGAATGGATGGTATTCCCGGCAACCTTGGTATGAAGGG
AGACAGAGGAGACAATGGTTTTGATGGGCCACAAGGACCCCCGGGTCCAAGAGGTAACCC
CGGTGGAAAGGGTGGCAGTGGACAGAGAGGACCCCAGGGTTTCAAGGGAGATCGTGGCCA
ACCTGGTTTGGACGGTAACCCAGGAACCCCTGGACCCAACGGTCTCAAGGGAGATAGAGG
ATTTGATGGAGGCTCTGGAATCCCTGGACCTCAGGGTCCCCAAGGTTTTGATGGCCCCAA
GGGAGACAAGGGAGACTCTGGATTGCCTGGCTTGCCTGGACAAGAAGGAAGATCTGGAGT
TCCGGGCCGTCCCGGATCCAAAGGAGACCCCGGTCTGAAGGGAGAGCCTGGTCTGACTAT
CCCTGGAGCCAGAGGTAGTCCTGGTAACTCGGGCTTTGATGGCGTGTCTGGAGAGAAGGG
AGATAAGGGTCTGACTGGTTTGCCTGGTGTACCTGGTAACGCTGAGAAGGGTTCCCCTGG
TGAGCCTGGTGACAAGGGATTGAAGGGATCACAAGGTTTCCCTGGTATTCGAGGTCGTGA
TGGAGCTCCTGGTTTCCCTGGAGACAAGGGTGACATTGGAGGTACCTGCGATTTCTGTCT
TCCCGGAGTGAAGGGAGAGAAGGGATTCCCAGGCCTGGACGGTTTGCCCGGAAGGACTGG
AGAGAGAGGATTGCCTGGACCTGTTGGCTTCAAGGGAGAGCCTGGAGAGGATGGACTCCC
CGGACAGCCCGGTGCTGCTGGATTCACTGGAGAGGACGGACGTTCTGGAAACCCTGGACG
AGATGGACTCAAGGGAGAACCAGCCACTGTTGGTGTCACTCAAGGACCTTCAGGACCCAA
AGGTAACCAAGGAGATGTAGGTTTGCCTGGAGAGCCCGGACGGGAGGGCAGGACTGGACC
TCAAGGACCACAGGGAGCCCCAGGTTTGCCTGGACCCAAGGGAAATATTGGTTTGAAAGG
AGGCCCAGGTCTTGACGGTAGGACTGGTCTGCCTGGAAAAGACGGTTTGTCTGGAGAGAG
AGGAGACCCTGGTGTCGGTCTCGATGGGTTGTCTGGAGATAGAGGAGAGCCTGGAATGAG
TGGATTGCCTGGGCTCACTGGACCACCTGGAGAAAAGGGAGATACTGGACCCCCCGCTTT
TGGCCAAAAAGGAGAGAGAGGTTCCTCAGGTTTTGATGGTATGCCTGGTCGTCCCGGTGA
GAAGGGAGACAGAGGTCTGCCCGGCGTGCCAGGTGAATCTGGTCCCGCTGGTTTGGATGG
TCGTGAAGGACCTCAGGGTCTTTCTGGCGAATCTGGTTTGAACGGACTTGATGGACCAAG
AGGTCTGCCTGGCCCCCGCGGAGAGAAAGGACTTCCTGGCTTACCAGGTCTCACTGGTAG
AGATGGAGCCAAAGGAGAGAACGGATTTAATGGTCTGGCTGGAGTGGCTGGACGTCCCGG
AGAGCGTGGTCCCCCTGGTGAATCTATCCCTGGACCCAAGGGAGAGGGTGGAACCAAGGG
ATTGCCTGGTCTGCAAGGATCTCCTGGTAAAGGTGGACCTACAGGACCCCAAGGTATTGC
TGGAGGCCCCGGAGAGAGAGGACCTGCTGGAGACATGGGCCCACCAGGTATCCCTGGAGA
CGATGGACCTGATGGAGAAAGAGGCATTGAGGGAGAGCGAGGAAATGACGGCCCTCCTGG
TGATGCAGGATTCCCCGGATTGGATGGTCCATCTGGAGCAAAGGGAGTGCCAGGAGAGCC
AGGTATTCCTGGTTTGAGTGGCCCCAAGGGAGACCGTGGTCTGCCTGGTCTGAATGGAAA
GGATGGATTCCCTGGATTGGATGGTGTGGCTGGTCCCCCTGGACAGGACGGTATTGACGG
ACTCCCAGGAATCCCAGGAGCCAAAGGTGACCGTGGCTTGGATGGTTTGGCAGGACAACG
AGGTCTTGATGGACAAAATGGACCACCTGGATTTGATGGACTCAAAGGAGAAAAGGGTCT
TGGTGGATTCCCTGGACAGAATGGACCATCTGGACTGGACGGTCTTAAGGGAGATGCTGG
TCTGCCTGGTATTCCAGGTTTGAAGGGAGAATCTGGTTTGAATGGACGTCCTGGTCTTGA
TGGCATCAAGGGACAGCCTGGATTGAATGGTTTGCCTGGCCCTGATGGAGAATATGGCCG
CCCTGGTCAAGACGGGATCCAAGGAGCCAAAGGAGACGCAGGCTTTGGAGCCCCTGGTCT
GAATGGCCGTGATGGAGAAAATGGATTGGATGGGGAGCCTGGACGGCCCGGAGAACCTGG
ATTCCCAGGACTCAAGGGAGACGCTGGATTTAATGGACGTGATGGACAAAAGGGAATATC
TGGAGAATCAGGTCGCCCTGGACTCCCAGGTCTTGACGGAGCTCCTGGAGCAGTAGGTGA
TCCTGGTCTTCCAGGACAGGATGGTCTGCCTGGACTCAAGGGAGAGGCTGGACGCGAGGG
ACTGAACGGTTACCCTGGAGGCAAGGGAGAGGTCGGAGCTCCTGGAGAGCCTGGTCTCCC
TGGATTGAGTGGACCCAAGGGAGAAGCTGGACTCCAAGGATTCCCTGGAACTGATGGCCT
ATCTGGACTGAAGGGAGAATCTGGCCGCGATGGCCTGCCTGGACTGAGAGGCGTTGATGG
TCTCAAGGGAGAATCTGGCCGACCTGGTCTTGATGGCCTTCGTGGTGAGGATGGAATTCA
AGGTCTTCCTGGACGGGATGGTTTGAATGGACTCGATGGAGCAAAGGGAGATAGAGGTAT
TTCTGGAGAACCTGGACTGCAAGGTTTGCCTGGAGCATCCACTATAGGCCCTAAGGGAGA
TCCTGGTAGGGATGGAAGCCCTGGACGTAATGGACTTTCTGGACTCAAGGGAGAACCTGG
TATGCCTGGTATCCATGGAGCTGATGGATCCAAGGGAGCGCCTGGAGATATTGGTGTGCC
TGGTGAAAGGGGACGTAAGGGTGAATCTGGACTTCCAGGAATGAATGGATTGGACGGACT
CCCAGGATTGAAGGGAGACCTTGGATTGGATGGATACAGTGGATCTAAAGGAGACAGAGG
ACGGGATGGTGCACCTGGTCTGGATGGAAATCCTGGCTTGCCCGGATTGGATGGCCGAGA
CGGTGTTCCTGGAATCAAGGGAGAACAAGGACGTCCAGGATACCCTGGAGTTGATGGTAG
ACCCGGTATGGATGGAGTCAAGGGTCTGACTGGAGATTCCGGCATGGTTGGAATGAAGGG
AGATAGAGGTCCAAGTGGCTTCAATGGTCTTAAGGGAGATTATGGTGAATCTGGTACTCC
TGGAGTGTGTGACTACACCAGTATCCCACCCGGCCCTCAAGGAGACAAGGGAGATAGAGG
ACGAGATGGCGCTGACGGATTACCAGGCCTCAAGGGAGAAATGGGCAATCCTGGTCTGGA
TGGTTTGAGAGGATTCGATGGAGATAAGGGAGATCCCGGACCTTCAGGACTTGCTGGTCT
GGAGGGACAACGTGGACGTGATGGTCTGCCTGGTGTGGATGGAGTGCCAGGTCAGGAAGG
TCTTCAGGGACGACCTGGACAGCCTGGTGCCCCAGGCAGCACCCCACCAAGCGGATACCT
CCTGGTGCGTCACTCCCAGTCACGGGATATACCCCAGTGTGATCTAGGACAAACTAAACT
GTGGGACGGATACAGTCTCTTGTATATTGAAGGAAACGAGAAGTCTCATCACCAGGATTT
GGGTTGGGCCGGCTCATGCATGCAACGATTCAGCACAATGCCTTTCTTGTTCTGCAACAT
GAACAACGTATGTAACTACGCCTCCCGCAATGACCGCTCTTATTGGCTGTCCACTAACGC
CCCCATTCCCATGATGCCTGTGGGCCAGAACGAGATCCGTGAATACATCAGTCGCTGCGT
GGTATGCGACGTCCCATCCAATGTCATCGCCGTACACAGCCAGACCATGCTGATCCCAGA
CTGTCCTAGAGGATGGAGCACAATGTGGATCGGTTACTCATTCGCCATGCACACAGCAGC
TGGCCCAGGAGGTGGTGGCCAGTCCCTGTCCAGCCCTGGATCTTGCCTGGAGGATTTCCG
TGCCACTCCTTTCATCGAGTGTAACGGGGCTCGTGGCACTTGTCACTATTTTGCCAACAA
ATACAGTTTCTGGCTGTCCACAATAGAAATGGACGAGCAGTTTGCCCAGCCACTTAGTCA
AACGCTGAAGGCAGGCAACCTCAGATCCCGTGTCAGTAGATGCAGCGTTTGTATGAAAAA
TGTGTGAGAGGGTCGTCATTGTTGTCAGTAATAGTATTAGCCTTGTTTAAAAAGTCTTTT
GTCATTATTATTATTATAATTATCATTATGATTATATGATAATTGCTGTTATTATCATTA
TAATTTTTTCGTCCAATAATATTTTTTGTTTTCAATTTTATTTTTGTATCTTCAGTGAAA
TTTCATTTTTGTTATTGATTTATTTTTTTTCATTATTTTGATTCATGTCTTCACTCATAA
AATTGTACTTTCATTATTTGAATGTTAAACTGTGGACACTATCATTTTATGTTGAATACA
CCAATCTCAAAGAAATGAAACTGCCTTCTTGTGTAGTTACGTATGTGTATGAACTCATGT
TAGATGTTTCTGACTGTTGGTGCTATCCATTTGGTGGATTTTACCCAATTATGATTTTGA
ATAAGAACAATTGAAAAGTAAATCAATGCCTTGGAGACCTCAGAGTTCCTGAACTGTTTA
TTCAAAAGGAAACCTACATCTGTATTCAAGTTCAAAAGTACTTTCTAGTGGATTATTCGA
TTTCCTGAATGTGCAGGATCAGGTGACAATCTCAGTTGTCAAATGAATGCTTGGTATCAG
TAACGATAATTACGATCAAGTTGCTCTACATCAATATACAATGAATAATACTGACACCAC
CCAGTTATGTCAATCAATTTTCGGACCATAACACTATTGCCAAATTGTCTACCAAAGATA
TATTTTTGTTTTGTTTTGCTGTGGTGAATGTTTGACATCTTAGACACCATCACCATCTTG
TGAATGATGCATCACGACGACCATGATGTTGGTGGGATGTGAACATCCAGGAATGGGTAG
ATGATAGAATCACAATGCCTTCAAGATTGATATGAAATTCGTGTCAACTCTGACGAGGCT
CATCAATTTGAATGGCGACAGTAAAACAGCACCTTATTGGAGTTATATTCATCATCAAGA
TAAATGTCTGTCAATTCGTCATTGGAAGAAAAGTATGGGAATATTCATTGGACGCGTTTA
GAAATTGGTGTAGCACAGAATCAGTTGCAATATTATTATTAAAACAGAGCAGCTCAAAAT
CCACTCTGTGATATTGTTCCCATAGAGACCATCATACAGTTCTACCCTGTGATCAATACC
CAAACATGGTTATGATGGTTATATCGATGGACTACTTACTGATACTGCATAAATAGCATC
TGTTGTTTGCTTTTAAATTTCTTGTCGAGGTGATTTGTAAAAACCCGTGACGGAATTAGC
TACACTATTACCATTACACATTCATGCATAGATTGTTAATTTTGTTCATGAAGATAAAAA
TATATTCTAAAGTGAAAGGCATCGCATTTGCTTGCCTCATTTTGTGAATTGGCATTAAAC
AGATGAACTCTGATATAGAAATTTAGATAGAACAAAAGTAAAGATATAGAATTTGAGTTC
ATATTGATAATCCTAGAATTCGTACCGACTCATTTAAAGGATGTCTCATTTTTATTCAAT
ATCAGTATCAATTTAGATAAAGGTCTACTGCTCACTTCAAGCCAGTATAGTTGATTTGTT
TCACATATACATAAATAATATGATATAATAAAACTTTTGATATATTATTATATTATACAT
ACTGTACAAATCTCGTGCCTTATTCATAAAGAGTGTGTCAGAGGTCTGTTTGATTCTAAC
CGTTTGAATGAGAGGGTTGGGTGAAAGGTCATTACATTATTATTATTATTACTACATTGG
CATGCTATTTTTTTCTTCTCATATCAAACTTTTTCTCTCTCTCATTTTAGTATTTCGAAC
AACTGTTGCATACATTTTTTTCATAGAAAATTTTGAGCTACTCTTCAGAAGTGAAAAAAT
AGAAATGTTTAAAAAATTGAAGTAAGGTATTCTATCGTTTATAATATAATATATAATATT
ATATTTTTATTTTTTATCAAATGTTCATCTGTTGTGAATGAATGTAATCTCTATGTGTTG
AATGCCTGGTGTGAGCGAGTGATGTGCTAATTTATACACATTATTTTTGTATAAGTAACA
CTTCATTAGGGAAAAATAGATTTTTAAAAATAAATGACATTTCATCAGTCAATTGCCTTA
TAAAAAAATAAAGTCTTTTTGAAAGAAAAAAAAAAA
>SRR1719366_5056
ACATAGATAGAACATTACAATTACAATGTAGCAAACATGTCACATGACAAATCAAAACAT
ACTAAAAATAGTAACAACCAATAGAAAATCAATGAAATGTATTCATAGAGCTGGGGTCCT
AGTCCTAATGTGTCAGAAATGTTGATGAAAAAAACGAAGCAATTGCTGAGGCAATGATGA
TACAGACATTGAATCGAATGGAATACAATACATGAAAGTAGAGGTCGGCACAACAAATTG
TTGCATGATAAATAAGGCCTATTATAGATCAAAAAGACTGACAGTGTGAAAGGCAAAATA
CTACTAGGACTAAAAGATCAATCCATCATTAAAAACTGTTATATTAAATTTGATTCTTGT
ACAAGTTGTAGTGACGTGGTCAATCGTCCAGCGAGTGTTCATTATTCACAGGTATCCCGG
ATGGGTAACGGGTTATAATTAACAGATGCATTTAAACATCTTAAATGTTGAGATTTGAAG
AAAAGTAATGATCACTCGTTTATATTTGAAGAGTGGTTTTCAAGAACTGAGTTAATCAAT
TTTCAAGAATTTTGAGATAACGATCCCCTGTACTAGCCATGTGATAAGCTACATTTATTT
TAAGTTCCAACACTTATACAAAATGTTTTTAAATTGTTATTATATCAAAAGTACAAAGAT
AAAATATCTAAACGGCCAAACAGAGATTTAAAGGGATGTAATCGTCAATACATCGAAATG
TCCAAATCCTGATCAACCCAGTTTTGGAAAACCACCATTCATTTATATAGCAAACGAACG
AGCCAACCATCGTTGTTCCAGTCACTGTCATTATGATACAACGATACAGTTCTTATTTTG
GCTTATTCTTACAATTCAATAATTCGTAGTTCACTGTATAATCACTCAGATGATTCTATT
TTTANNATTCACGCTCGTCCACCCATCCAGTAAAATTTGAATAAAACCAGTCACAACTTG
TTGAACATTCCAGAAGATGGAACCTGATGCAATAACGCTAAAACCAATCATATAGTTATA
GTGAAGGGCAGTACATTAAATGGCTGTATCTTGCATACAAAAAGAACCTCAATTGGATAT
GATAATTACAATACCAGAAACCTTCAGTCAGTCCATTCTGATCAAAAATAGCTAGAAGTA
GAGAAGCATGAAAAACAATAAGAACAAAAAAGTTATAAATCAAAGAGCAAATGGAATTGA
TGAATAAAACATGTGTCTGCCATTCCAGGGGAAGGAGGTAATAAATAAATAAGGACGGGA
GTCGGGAGCATTGATAAGCAGAGCTGACATCATAATGCTCATAATAATAATATTATATTA
TACTATAATGAAAAACAATACAATACAAGCTACACACCATATCCGACAACAAATATGTAA
ATATAAATGGTTAAATGAAATGAAAAGCAGAAGAAAAATAATATAATTTGATGTAATGAT
TCCTATCTATAGGACTGTAGGACAATAAGCATGAAATAAGTCGCAAAAGAAATCTCCTAT
TCTGTCCAGTCTAGAAAAGGGTGGTGATGACTGGTAATTGGTAATGCAGGAAAACCAGTC
ACAATACTTGTCACAATCTTTATTCTTAGGGCATGTAAACATTTCATACGATTGTCCTGC
CCATGCGATGCATGTAATGTACAGTTGATTACGCATACACGCTGAAATCACTCAAGTTAA
TCTTCTGCTTGTGTTGATTTTTAATTTGCCTCATTGTATCAAAATGAAATCATGTTTGGG
TTGACTTAATCTGATTGGCAAGTGTGATAGATAGATAGCAGTATAAGCAATTTTGCTGGA
ATGTTAGTGCACACATCTGTAAAATACACATTGAAAAACACACTATCATTATACCTAATG
AGGAGAATCTAAATTGTAACTCCTCCTACCACCACAACCCTTTGTTTAAAAAAGAAAAGC
CACCATCACTAACACGGAAAAGAAGACAGAATCAAACATGGCATAATATAATACCAATGA
TAACATGATAATATAGGAATTTGGGATGGGATGAGAAATGACACTACTGAAAAATAAAGT
GCCCACATATAAATTGAAATGACATTGCATAGATATAGTTATAATACAGTACACTACATA
TGTATCCTGCTCTCACTAATCCTGCATCATACGACTAAAGGCTTTCGCTCTGTGGTTTTC
ACATAATATAGGAGATAAAACTTTTTCAACCTCTGCAACCCTCCTCTTGAAGCGTTCCCT
CTCGCATGCAAAGCGCTGCCATTCTCCTGCTCGATCCTCGTCACCCACCATGTGTACTGT
CACCAAATCTTCATCATCCGCAAAGTGTATCTTTCGCTGATTTATAGAATGAAGTGATAT
CTCTGATGAATAAAACTCATTCCACTTGGCATTCAGATCCCTCATTCTCTTCTTAGCGGC
CCTCGTTTCTGGACAATCCGAAGATGTTTGACATATAATGGCATCAAGAGATAAACCTGT
GTTGAACTCGCATCCAAACACGAACTGGTTACTGGATTCTAATGGTGATGCGCTGATGTC
CCAATCCACACTACTATCATTTTCTTCATCTTCAGAAAGGGTTAAGCTGAGAGTGAAACG
TACACTGGAAACAGGTGGTTGTTCATCGTCTGACTCATCCGATGCTTCTGACTCGAGCAA
TACGTTAGGTTTCCTGCATTTTCGTTTTTTGGAAGACAATTTGGACTTTGATGAAGTGGG
GGAGTCCTCAAAAAACACAACACTACTACTATCCTCAAAAACTAAATCATCATCCGATAA
ATGATCTTCGTCTATAGAATTAGAATGCTCCAAATGGGAAGAAAATAAGGTAGATTTTAA
AGAATTCTGTTTTGTTGCTGGAGAGCGTACGGGTGAAGCGTCAACAGGAGAACTGTGCTC
ACCCTTTTGTGACTTCATCATATGATGAATTGGGCTAACAATCTTTACATTTAAAACACC
TGTACCAGATGTACAGGCTTTGAAGGAGGAAGAAGAATCTTGCGAATTCACATCAATTGC
TGAAGAATTAATCTGAGAGTGAAAGTTCTGTTTTAGAGGACTACTGCATGACGATGGTCT
GAATACGGCACTCCCTACATCCTGATTTTGTACTTTTTTCCTCCTGTTACGAGATCGTCG
TCTCTTCTTTTTGGGAATAACTAAAACTGAAGAACTATCATTGCTTTGGAAAGACTGAGA
TAAGGCTTGGGAAGAGTCACTGACACTATTTACACTGCTCGATTCAGAAGTGGTATTCTG
ATTTTTATCACAATCAACGGAATGAGGTGATTCACTCTCAACATTTAGCTTAAAACCATT
CATCTTCTCTACATTGTTTTTAAACAAATCTCTTGAAGAATCTCGACCATTCATCTGATC
TTTCAAAAAAATGTTTGCGCACGGGGATGAAGAAACGGCACACGTACACGGCATGATATT
CTTGTCCTGAGAATTCACTCCAAAAATATTTACACAGCCCAGAAGACGACGGTGTGACGA
ATAAGAAGGGGACATTGCCATTGACAGTGCGTCAACCATTGGATATGAAAATTTTCTACT
TATTGCACTGAAAGATGGAGGTGGAAATGATTGATTTGTTGGTAATCCGCTAGGATCCGA
GAATGATTTTTTGAAAGACTGGTGACAAGGAATGCTTTTATTCAATGAAATTCTGCCAGC
ACTTGTAGCTACAGACTCTGACGCTGCTGCTGTAGCGGTGGTGTGCGAATCAAATGAGGT
TGAAAGACAATTATTTAACTTTTTCAGCTGGCTACTACTTACAGCTCTATCACAGAAACT
TTTACCCGATATCTGTTCTCCTTCACTATCCAATCTGAGAAGAGGGGGCCTTTTATTATT
CCAATTTCTGCTCTGAGAAGGTGGGCGATGATTTGCATAGCCGACTGTTGTTTGTTCTCT
CATTTTGTCAGATTCACTGGATCTTGTCGTTCCCACTGAATTCTGATTTATTATTTCGGG
TTTATTGTTATTATGACTCTGACTGGATCTCTGACTACGAGTCCATGGTAAGATACCAAA
GATTGATGATTTCATTACTGAGGTGTAATTGACAAAATCTACCACTCACTAATAATAAAT
GAATGAAGACAAATACTAAAATCCCATAATGTCACGATATAACGCACAGCACTGCGTAGT
GTGGTGAGGTGGTGATGATGATAATAATGTACGGCGTGGTTAGTTGGAAGAAAGGTTATC
TTCTAGCACGTTGATAAACACAAATCCAATTGAGTTGTTCCCACAAAACAAAACATAACA
TAGTATGTATTAATGTCTTTACGTAAGTAATATGTCCGTTCGCTGTCAAAAAATCAAGAC
ACAAAGCGATATCACGAATGCGCCAACTGGGAATGTCTTTCACTTTCTCAACAGCTGATG
GAGGCGACGAGTCGTGGAGTTGAAATGACAGCCGGGAGGGATCGAAATCTCGATACAATA
CTTCAATAGGATGGGAATAACTTAGATGACACTTAATCCAAGAGTATTCTGAAATGTTTG
ACATAAGTAACGAATCCATAAAGCAGCAAACTACTTCCATTATTAGAGTTATGTTGATAT
TTTCATTTTCGTTGTCTTATTTCTTGTCTGGTTTATTTAGAATGAATGAATAATTACGAC
GCGTAATTTACCTAGTGGAAAC
>SRR1719366_5215
ATAGTAGATCTTAGGCTTAAACCTAAACCTGAAAACCTTAAACTTAAGCACTTGATGCAA
AATGGCTCTCATGCCTGAGTATTCCGAGACCATCACAAAAGAGGAGATTGAACTTCCACC
GGCCGACAGCAACAAACTTGCTTTCTTGCTTCACAACATTTTGACTAAAAAGGAATGTGA
CGATCTCATACAAGAATCAGAGAAAAAAGGATATGAGAAAGCATTAGTGGATATCGGCTT
TGGCAGAGAATTGGATAGGACAGACATTAAAAACAGCAGCCGTTGTGTCATTGACTCATT
CGACTACGCCAACATTCTGTGGGAGAGGATCAAAGACTTCATTCCGGCCGAATTTGAAGG
CAGTGATGTGATCAACCTCAATGAGAGACTGCAGTTTCTTCGTTACGACCCTGGGGAATA
TTTTAAGCCTCATTTTGATGGAAGCCATATCAGGGATAATGGAGAAAGGAGTTTGATCAC
CTTTCAAGTGTATCTAAATGAGGGTTTCGAAGGCGGAGAGACAACATTCCTTGACAATGA
TGACTCTCGGTATCCAGTTGTGCCAAAGACAGGCACAGTGCTGGTATTCGAACACGACAT
ACTCCATGAGGGGTCAACACTGAAGCATGGGAGGAAGTACGCAGTCAGGACAGACGTCAT
GTATACGGGCAGTTCAGGAAACAAATGAGATGTGGGATTCACAGGGGAAGAAGGATGGTT
TGGAAAATATAGTCAGTCGACCTTTGGCATTTCAGAGAAGCTGCTTCGTGTGAATGAAAT
GGGAGTAAACAAGAAGTAATATGTGGGGGATTATTTTGTTTTGTGGTATCAATAAAAACA
TACAATGAAAACCTGATACAATAGGGGTGGTGGGACTCACTGGAGCATAATCCCTGCTAT
AACCGATCCCTGTTAAGGGGAGTTAGTAGTCTGAATTCAAATCACCTCAAAAGCNNTCAA
TGGATGCAACGTTCCTACTTGTATGATGTATATATGACTCTAAAGAGAAAAAAATTCCTT
TTTGATTTTTTTTTCTGCGTACCCACCCCCGAAGGTAACCCTATGATAACCTGCAGTCCA
GAAAATATTTCATGGTTTATCTCCCTTACTTATCGCGACCCTGTGTCGCGCTACTTACCC
AGAACAAAACCAACCCCCTACCCCTCCCAGTTCAATAGTTTCACCAGTCATGGCACCCAC
AGTCACAGTATCAAAACCGAGACATGTCTAGACGGTTGGGTTTATTTTTCTCTGGTATGC
TCTCTCACTTTTTTAGGTTATATTGAGTATCATAAGTTGACTTTTCAGACCAGCACACCG
ACAGGGAAAGCATGCTGTAATGCATACCTACTGTGCAGTAATGGAGACTTATTATTATAT
AGAAAGTATTTGTTTACCCGGTGTGAGCGAGCGTGCTACATTTCATACCATGCTCGGTTC
CTGTGCTGGAATCCATCGAGTACCGTATCATAATATTTCACAGTGCTTTCCCTTTATGCC
TTAATATAGTAGGGTTTTACCTTTCCCCCCTCAATAAGTGTTTACATG
>SRR1719366_10276
CCCCTGAATCCTTTAGAGCCCATGGCGCCATCCTCTCCGTCCCCGCCTTGTCTGCCAGGA
AGACCCAATGGGCTCTAAAGGATTCAGGGGTCAACCAGGCTTGACAGGAGTTCCCGGCGT
CCCCGGAGTTCCCGGTCAAGAGGGTTTGGAAGGGCCCGTTGGACCAGAGGGTTTCGATGG
ATGCAACGGAACTAAGGGAGAGCGTGGTCTTCCCGGACCCAGTGGACCCGACGGTAAAAG
CGGAGACTACGGATTCAACGGAGCTCCAGGACCTAAGGGAGAACCAGGAGAGTACCGAGG
ATTTGGCATCGGACTCAAGGGAGATTCCGGAGACAGAGGAAGACAAGGATTAGACGGCCC
CACTGGACCAATCGGTTACGAGGGAGACCAAGGGCTCCGGGGTGATATTGGAATTGCGGG
CCCCGATGGTTTTGATGCTCTGAAAGGAGACAAGGGTATGGAGGGATCTGACGTGACAGG
ACATGTGGGAGAAGAGGGAGACAAAGGACTCAAGGGAACGCCCGGAGTCAGCGGTGTCGA
AGGCCAGCCGTACAATTACGTGGAGAAAGGACTTAAGGGTGATCTCGGCTCCAAGGGATT
CAAGGGTCCTGTTGGAGATAGAGGTCCCGGCGGCTTCAACGGTCTACCAGGCCCTATGGG
AGGTCCCGGCACGAAAGGACCTGACGGTGAACAAGGACCCTCTGGAAGAAGGGGCAAGCG
TGGTAAGGAGGGAATTCAAGGCGAATACGGCAGGAAAGGAATGGGAGGAGACAAAGGCTA
CTCTGGACAAATTGGATACAGCGGACAAAAGGGTATGAAGGGAGAAATCGGCTTTTCTGG
AAGGAGGGGTCCCCAGGGTAACCCCGGACCGGAAGGAGAATACTTGGAGGGTCAGAAAGG
CTCCGTTGGACCCAGGGGTCGTGATGGACTTCCCGGAGATCGAGGTTTCCCCGGACGTAA
AGGCTACGAAGGAGAGATCGGAAGAGAGGGAACCAGGGGAGACCAGGGTTTCCCCGGACG
ACAGGGACCCCCAGGAACCCGTGGAGAAAATGGATACGCCATCAAAGGAGACGTAGGAGA
ACAAGGAATTGTCGGAGAGTCAGGACGAGATGGAACTCAAGGGTTCGAAGGTCAGCAAGG
TGACCCTGGAATGCCCGGCGCCCCCGGAGAAGACATTGTCGGACCCAAAGGTGATCCCGG
TTTCCCCGGCCTTAGAGGTATCCCCGGCCAGCGAGGTCTTCCCGGAGACCCCGGAAACCG
CGGTATCAAAGGATTCCCAGGAAGAGGCTTCGACGTCATCGGACCCAAGGGTCAGCTGGG
TTTCCCCGGTGACATTGGAGACGCTGGATTTGACGGAGAGAACGGAATCCCCGGATCTGA
CGGAGACAAAGGTATGCGAGGAGAGGACTGTCCCACCTGTCCCGATGGAGAACCAGGCCG
TGTCGGAGATGACGGAGAAAGAGGATTCCCCGGTGACGATGGATCCGATGGTCTAGGAGG
TTCTCGAGGTCCCAAAGGACAACCAGGATTTCCAGGGCGAGAGGGCCTCAAAGGAATCGG
AGGACCCCCGGGTTTCCCGGGACGTCCCGGATCGGACGGTTTGGACGGCTTCAAGGGATT
GCCAGGAGAGGTAATCGGCGTGGACCTCGATCTGTTCAGAGGCGAACAGGGCATCAAGGG
AGACATCGGGTACACCGGCTCCCCCGGACAAGGAGGGCCCATGGGAAGCACGGGCCCCCG
AGGCGTCCCAGGAGATTACGGTCCCAGGGGATTCGAGGGAGAGATCGGTCTCACAGGAGA
CGACGGTCTGGATGGCCTTGACGGAATTCCTGGTATGTTTGGACTCAAGGGAGAACGAGG
TTATTCCCTCACTGGACGCAAGGGAGAAAAGGGTATTGCTGGTATCTCTGGCCTGGATGG
GCTCCCCGGTTTCAAGGGAGGCAAAGGCGGACGAGGAGATCCTGGTACGATCGTTGACGG
AATGAAGGGAGAGATTGGAGTCCCCGGACGTGACGGCTTTGACGGATTCAGGGGAGAGAA
CGGAGATGACGGTCTGTTTGGTGAGCCTGGCATCATGGGAAGGAGCGGATTGACTGGACT
TCCGGGTCAGAAGGGACTGGCGGGACTTCCGGGTGTGCCAGGATCACGTGGCTTTGACGG
GCCCAAGGGCTACCCAGGTCCCTCCGGAGAAGAGGGGATCTCTGGACTCCCAGGATTGAA
GGGTCAACCTGGATCAGCAGGTCTGCCGGGTTTGCCCGGACCCAAGGGATCTCCCGGTCC
ACGAGGTCAAGTGGCCAGACAGCCCATCCCGGGATTGCAGGGCGAACGGGGACCGAGAGG
AGAAGGTGGTAGGACTGGATTTGACGGCCTCAACGGTCAAGAAGGACAGAAGGGAGAAGG
CGGAGCCAAAGGAATGAAAGGTGACCGAGGTATCTCTGGACCACCAGGATTTGACGGTCT
TCCCGGACTCCCCGGTCTGAAGGGATTCTCAGGACGCGACGGGGTCAAAGGTCTTCGTGG
AAGGGACGGTTATCCAGGTCTTCCTGGATTTGACGGACCTCCCGGTGACCTTGGCCTGCC
AGGCATCAACGGAGAACCCGGGGCGCCCGGAGATACTGGGTACCCTGGACAGGACGGTCA
ATCTGGCATCCCTGGCAAGGTGGGACCTTCTGGTCTCCGAGGACGGGACGGATTTAGTGG
CGTTCCAGGCCGTGCTGGTGAGCCCGGTGATGACGGTCTAAATGGTATGCGTGGTCTTGA
TGGACGAGACGGAAACCCTGGACTGGCTGGGTTAGACGGCGCTCCTGGTGATTTGGGAGA
ACCCGGTTTGGACGGACTTCCGGGTCTTGACGGCATCAACGGAATGTCTGGAGAGCCCGG
ATTCGACGGTCTTCCAGGCATGATGGGAGAGGATGGCGTTGACGGGATACAAGGACGCGA
CGGAGGCCCAGGAGATGATGGTTTTCCCGGTGCCAAGGGCCAGGCTGGTTTGCCTGGACT
CCCCGGTCTGGGCGGAGTGAAGGGAGAGACAGGTGAAAGCATTCCTGGAGAACGCGGACG
CGATGGCTTCCCCGGTCTGCCTGGTATGGGCGGTCTGAATGGCTTGGACGGTGTGCCCGG
GGACAAGGGCGAGACTGGTGTCGACGGATTCCCTGGACTTCCAGGAATGAAGGGAGACCC
AGGTCTTGACGGAGGTCTCGGACAGCCAGGTTACCCCGGTGTCAAGGGAGAGATGGGTCT
CCGAGGACGTGACGGACTCTCTGGCTTACCAGGACAATTCGGCGACAACGGCCTTGACGG
TCTGCCAGGTTTGGACGGCACTAAGGGAGACATGGGCTACCCAGGAGTCAACGGATACGA
CGGGGAACCAGGACGTACCGGAGAAGACGGTCGTCCCGGTAACCCTGGAATCCCTGGAGA
GATCGGCATGCCAGGGATGGACGGTCTGCCCGGAGCCGACGGAGAAAACGGTCTCCCCGG
AATGGCAGGAATGCAGGGGCTCGACGGTTACAAAGGAGCAAGCGGTGACCCAGGCAGGGA
CGGAATCCCCGGAAACGACGGGCTGCCCGGATTCGCGGGCATGCGCGGAGAGGCCGGATA
TCCTGGACGAAATGGACTTCCCGGCCTTGACGGACTACCTGGACCTGTCGGACCCCCTGG
AGAGGAAGGGTACCCTGGTCTTGACGGAATCGAGGGAGAACCAGGCAGGAGTGGTGATGA
CGGCATCCCAGGCCTTCCAGGTCTGCAAGGTATGAAGGGTACCCCCGGCTACAGCTTCCC
TGGCGAGCAAGGAGAACCAGGAGATCCAGGACTTGACGGACTTCGAGGCCGTGATGGAGA
GAAGGGAATGGCAGGAGATTCAGGAACCCCTGGTCTGACCGGAATGGTCGGAGATGACGG
TCTGGCGGGACTTCCTGGCAAAGATGGCTACCCTGGTGAAATGGGCCGGGAGGGACTTCC
GGGCTTGCCTGGTTTGAAAGGAAACGATGGCTACGCTGGAGAGCAGGGCCGAGACGGACT
TCCGGGACTGTCGGGCCCCAAGGGTGACCCAGGATTCAAGGGCCCTAACGGAGAGCCTGG
TGAAGTTGGGTTCCCCGGACGTAAAGGAGAGAAAGGAGGCCCAGGAACATTGGGACCCAG
TAACATTGTTGCCGTCCTCAAGCCTGGACAAAAGGGTGAGGTGGGTGACGATGGATACAG
CGGTCGCTATGGAGGCAAGGGAGAAATGGGCGAACCTGGAGCACCTGGGTACCCTGGTAC
GCCAGGTCTGAGGGGTCCTACAGGCAATGACGGGTACTCTGGAGAGCCTGGTCGTGTGGG
CACCCCAGGTCAGCCTGGTCTGGACGGCACCCCCGGTAACCCCGGGCCCCGAGGACGACC
CGGAGATCCAGGTTTCCCAGGCCGTGTTTCAACGGGACCAGGCATCATTTTCACCAGGCA
CAGCCAAGACTCGCAAGTCCCCAACTGCCCTATGGGCACCACCCTCCTGTGGGACGGATA
CTCTCTGCTCTTCGTCATGGGCAATGGACGCGGACACGGACAAGATCTCGGCGGTGCCGG
TTCTTGCATGCGACGTTTCAGCACAATGCCCTTCATGTTCTGCAACATCAACAACGTGTG
TAACGTGGCTTCCCGTAGCGACTACAGCTACTGGCTGAGTACACCGGAACCCATGACCAA
CATGATGCAGCCAATCAGCGGCTCAGGACTCAGGAGATACATCAGTCGATGTGCCGTCTG
CGAGACTCCTTCACCGATCATCGCTGTCCACAGTCAAACCATGATGGTGCCTGAATGCCC
TGCTGGCTGGTCCAATGTATGGATTGGCTACAGTTTTGTCATGAGCACTGGAGCAGGCGC
TCAGGGAGCCGGCCAAAACTTGAACAGCCCCGGGTCTTGCCTGGAGGCTTTCAGGTCTCA
ACCCTTCATCGAGTGCCACGGTAGAGGAACGTGCAACTACTACGCCACGTCCCACAGTTT
CTGGATGTCCACCATCGAGAGGGAAGACCAGTTCAGAACCCCTCTTCAGGAGACCCTCAA
GGCCGGAGATCTACGCAGAAGAATCAGCCGTTGCATCGTCTGTATCAAAGATAACCTGAC
AGGGCCCCAGTTCTTCCGTATGGTGAAAAAGAAGTAATGCGTGTTTTTTTTTGTATAATT
AATTATATTATTATTATTATATTATGTAGTACATGGTTATAATTATAATTATAATTGTTA
TAATTATTATTATTGTTATGATAAAAAGTCATTTTCATCGTTGTTATGGTTGAGAGAGTG
AGAATGGTTGGTTGAATGGCTGCTGGATGAAAGAATATTTTTTCGTATGCATTTCATTGT
GTTAAAGTTTGTAATAATTGTAGGTTTTCAAAAAATAAATTTTGTTATTTTGATACTATT
TGCCAGTATGTATGTAAAAGATTTTTGTTCTATAATTCTTACTGTTTTTTAATTTTTTGC
CATACTATACTATCGTTATTTTTTTCAGTCCATAAAAATGAATTTTGTCTCTTCAGTTTG
TCATGCATAATTTATCAATAATTTTCTTTTTATCTGTCTTAGCTCAATCTTCTATCTGAT
TGCGACATGAGTGTTTTTTATTTTGTATATTATCTCATTATTATTATTATTACTATTACT
ATCACGATTCGATAAGATGTTAGTAGTAATAATAACATACTGCAATGAATGTGTATTATG
TGTTGAATGAAAGCCATTGGAATCATAGTGTGTGTGTGTATTTGGCGGAATGTGTGAGAG
AGATTGATGACGTACTTAGAAAGTGCTCGCATCAAAAACTGATTCACAAAGGTGCTATTT
TGTATTAAAATTTTAAAACTCAGCATTTTCTTATTTTAACACATTTCTATAATGTTTAAG
TGGAATTATGCATCATTTTACAAATATATTACTTTAAAAAAAATCATGTTTATTTTTTCT
GTTGATTCTTTATTTTTTTCATCTAGTCACCTCTGTGTACTTTCATCGAATACATTATAA
GTTTGTGAAACATTATAAAATTCATTAAAAAAAAATTGAACTTCTAGTCCGTTTTTTTCA
CGAGATAATTTATATTCATTAATCCAGTCTGTAATTCACGTATACTGGGGGGATGAATCA
AGTGCCTTAAAAATGGAATTATTAGAC
>SRR1719366_15415
GTTTGAGGTCTACCAAAGGAATGCTATGTTGAATAAACAGAGAATGACCAGAGGTCATGA
CCCTGGCACAAAATTGCATGCCTTGGATCGGAAGACCATGAATGAGCTTCTCAGCCCGTT
GTTCCGCCTTAGACAAGCCTGCTGCCATCCTCAAATTGTCAGAGGAGCTTTTCTTCCTAT
CAATAAAACAATGATGAATATGGATGAAGTGCTGGAACACATGACCAAGAAGGTGAAGAC
AGAATGCGAGGAAGCCCACAGACAAATCGTCGCCTCCTTTAATGGTATGGCAGGACTTGC
TATCATCAGGGGCAAGCTCTTATTGGCTGTAGAAAAATACAGAGAGGTTCTCCGGTCTGT
CGAAGAACACAAAGACCAGTTTCGAACGGACGACTTGCAGCAGCTGCATGCCATGGACAA
TCTGGCCTATGTCTTAGACCAGAAACCAGAAGGTCTGGCACCCACCTTGAGGGATGACAG
TCTCCGAGAACAGTGCGAGGAGCTGAAAGTAAAGTACATGGCAAAGGCTTTGACTAAGGT
GGCTGCTAATGAAGAAACTATGAAGGCTGTGACCATCACCAGGGATGAGTTGGTTCAACG
GATGGAGGAGTTGGATGGCGACTGGTGGGCGGATATCGTGGACGTAACGGTACAGAGAGG
GATAGATGAGGATTTGATCACCAAGGTCAAGGACGATTTGATGAAGACATCATCGGCTAA
AGGATCCATTTCCGAAGTGTTTAATGAGGCAAATGGACTAATGTATGTCATTGACACCCA
TCTACAAGCAATGGCCAAAGCTAGGGATACTTTGACCTTAAAGTTAACTAACTTGGCAGC
TAATGAGACGCCTGATTTGGTTCAAGAGGCAGCCCTTTGTTGTATGAGGCCGATCAAAGA
CATCCTGAATATCTGTCCATTTTGCAAAGTGGATGAACTCTTCAATGAGTATGAGTCGAA
ACTGTTCATGTATGTTGAAAGAGGCCTGACAGTTGCCGGGGACGAGTCATCCATGTCCTA
CCAGGTCAGCACCAAACGCCAAGGCACCTGGGCAGACAGCGAGGTGGAGAAGGTACTCAA
AGCAATACTGGCGTTCTACAGGCTGAACTTTTCTGCAAACAAAGACACCCTTGAAGCAGC
GAATACTCAAATCAAATACCTGGACGTGTTGAAAAAGGAATTCAGGAATATGCGAGCTGT
GTGGCTTGCACACAGAGAGAGAGTTTCGGCAACTGATGAATTGGCAATGGCAACAGAACG
GCTGAGGTTGAGGGAAGACTACGAACCAGAGACGGCCACCAAAATACTCAACGTTATTGA
GCGTCATGAGATGAATCATCATGAAATGAAGTGTTCATCTGATGAGATCATAGGCCGTAA
CGAACTGAAGAAAAAACAAGGGCAGTTGCTATATTTGACCAACTTGGCAAAGCAGAGTCG
CAGTGGAGTGGAAGATAACCCAGATCTGTGCCCCATCTGTCAGAGCCAACTTGGTGTCGA
GTGGAGTGTGCTATTATGTGGGCATTGTTACTGCCTCCAGTGCATGCGTACTTTGATTGA
CAGAGGAGTTGTCGCATGCAACTTATCACGGGAACAAAGAATTAAATGCCCCCTCTGCAG
AAGTGCTACTGCAGTTAAAGAAATAGCATATGTGACAACTAAGAAAAGGGAAAAAAACAG
AAGTGAAGGGTAGCCACTCAACAAAAGTTCAAGCCATACTTGACTGCCTCATCAAACTCA
GGAAAAAAGATCCTGCTGCAAAGTCTCTCATTTTCTCCATGTGGGTCAGTGTTCTTGACA
TCTTGAGCGCTGCTTTGATGGAAAACAACATACCTTACCGAACTCTTCATGAACCAAGTC
ATTTTCAGAAAAATCTGTCCAGTTTCAAGAAAGATAACTCCATCCAAGTGCTTTTGCTAC
CCCTTCATACCGGAGCCAATGGTTTGAATCTCATTGAGGCTAACCATGTGCTCTTGGTAG
AGCCTGAATTGAATCTTGAGGAGGAAGCTCAAGCTATCTCTAGAATATACCGCATTGGGC
AGACAAGAAAAACCAAGATCCATCGTTTTTTGGTGCGTGGAACAATTGAGGAAAAGATTT
TTCACATGGTAAAAACTTTGAGGTTGACCAAGCAGACAGACGAGGATGAAGATGCAGAAC
ATTTGGAGCTTACCGTTGGTCACATCACCTCATTGTTGCAGCAGCCAAAACCTGATGATG
ATGATGAAGTAGAAGTAGAAGAGACCGTTTCTGAGGACTCGAGGCAAGAACAGGTTTCAC
TGAATGAGCCGGGGCCAAGTGGTGAGCATAGTTATAGCACTGTGGATAATGGTAGCTCTT
TTGTTGAAAACGAGGCTACGGAGGAATTAACAAGGACTGAGGAAATCGAATCCAATGCAG
AACATAGCTATAGTTTAGGTCATCCAAATGGCAATGGTGATGTGGAGACGATCAGTGCTA
TTGAATCAAGTTCTGGTGCCGGCAGTAATCTACCGAGACAGTTAGGCAATGAAGAGCTCC
AGTTCAATCGGGTTAACGGTGTAGAAATCGAAAACGGAGAACATCAGGCCGTACAATCGA
CTTCGGTTGAACAAAATGAGAGGTGACATCCTTTCTGATAGGACGAACAATAATAGTGAG
AGTAATTATGATATAGATATTGGACAGCAAACTTTGTCTTCAATNNNNNNNNNNNNNNNN
NNNNNNNNNNNNNATGCTGATGACATTAGATGAAGATGCCAATATTCAATTTTGTAAAAC
TGGGTTCATGTATATTATATGTGCATGATTGAATAATAGGGTGGGCGATTTTATTTTTTT
ATGTGACTGTTAAAACAAACTAGAATCATGAGGAAGTGTTGGAAGAGAATCGTATGCTGA
GTGAATTGTGTTTTTTATAATGTCATAGGGTTTTTTTTCACTTCAACTTAAATAATCCAT
GAATTTTGTTTGTTGGTTATTTACTTATGTTGCAAGTCATGTGCACATCAGTGAGGGAAT
TTCTACTGATTGTTTTATTCATAAAGTAAAGACAAAAGTTAGATTGTTGAAGGGATATAT
ACTCACTAGTCATGCAATGTTTTTTAACTATTTGAAACATATTTTATAGCNNGCCAATTG
AGGTGATTACGACACCTTGGGTGATGATAATGGGTCAATACATAAATCAATTGTAATCAA
TTTGTGACTTTATTCTGTCATTGATATTGAATTTAGACCATCTAAATAAAACGTTATTGA
TCAAATAATTTTACAAATTCATTACAATGTTTGTTTTAAATCGACTTGCCTTAGTCATCC
AACTGACTGTATCTCAAATCCTCTCAATGCTTATGGTTAGTTTGACTAAAACCGCTAATT
TCTTTTTTTAGTTCTCATAAAAAACTGTTCGTGATCAGAAATAACTGCATCAATAAATCC
CCCTGGTAGTTTGATATTGAATCTCTGGGGCAAAATGTTGCATTAGTATTGGTTAAGGTA
AGAATTACAGTATCTAAGAGATTTCTAAAAAAAACGTGAAACTGAAAAAGCCATTCATTG
TTGTGAAAAATAATGTCCTTATGGCATTTGATCTCGTGTTTACTTCCACAATTCTAGCTT
GTTGTGATGTTGACATTGTGAAATAAATCCTCTCTCGTAACACGCCTTGCCAACGTTGGT
CCAAAGCAAAATTGAAGTGTGATTTTGTGAAGTAATACCATAAGATAAGATGAAAGTACG
GCTTTATTATCCATAAATGGAAATTGATTTACAGATTTTCAATTCATACCGAAGCATCAT
AATATTATGTAAATGATAAACAGAGAATATAGTATTTCATTAGGCTGTAATGAACTTTCA
AAACCCTCAGTGCGGTTTGTATGCTTGATACGGTACTATTACTAAGTTGTTTTATAATGG
AGTTCAGCTCCATGCATAAAGTAAGCTGTTCCTCTAGTCCTTCTTCGGTTTCATTGTCAT
TGTCATTGTATTCTGACACATATTCATTTATATAGCTTGTTTTTTGTTGTTGTTATAAAC
GTTGTTATTATCCTTCACTGCAGGATTGGAGGATGTGGTTGGATTGTTATTATTAAGGAA
TATAAAAACTGCTGATGATATTGATATTTGATTTTTTTAAATGCTCCAAGCCGCTAAACA
TACTCCACAGAAAAATCAAAGGATGGCATCTTTGAAATCAAGAATTTTTTTTTAAAAGAC
CATTTTTTTGGCGTGGAGATTAATAATTTCACATTGAATATTCACTCCATTCTAAATGTA
TTATTATTATGAATTATTATGTTTTATAAATTCGAAGATCCCCTGCCCTTGGTGATAGGA
CAGTTGTGTCCCTGTCTAAATAATAGTAATCAACATATTTATATAGCGCATAATCATAAC
GATGTCACGCTCTGTGCATATATTATAAAAGCGCCTAATCGACTGCATGCATCGTCGTCT
ATGAAAAAGAATTAACAAGAGTAATAGTAATATGGCTCAAAAGATCAACAAGACAGAACA
ATCCTCTCAATGAAATCGTCCTCTATGTTATACATGTACGTTGCCCACCAGGACGAAATA
GATAATGTACAGCGCTTAACCCTTTCATGGCTACGGCGATTTCTAACGTAACTACTCTCC
ACATCGAAACCTTCAAAATGTACAAGTTCT
>SRR1719366_32447
CCCAATGTGTTTTCTGAGTCTATGTTGTTTTGGTTTTTTTTTATTAAGACTCGACAGGTG
ACACAGAGTCGCACTGGTATTGATGTTTAGACGTCTGTCAGTGCCCCGGCTTGCCTTCGT
TTTTTCGCGGGCTGACCTGTGTCACTGTTTGTTCCTGAGTCGCTGCCGTCGTCTATGTGC
CTTCTGGCTTTGGCTAACTGTTCAGCCTTTCGCCGAGCGATCTCTAGATTAACACCCAAG
GCGCTTAGTACTTGTTTGTTTTCCTCGGAGATAGTACCGAAGTCGGTAAGGTGCACCCGT
GCAAACCTTTTAATCACGTCTTTCGGCGTGGCTGGCTGATGGGAGGACGTCTTGAAATTA
GGGGTCACCCGCTTTCTCATAGAGTAATAGGTGGCCCAGTACAAGTCTGGATAGTTGGCC
GCGTCTAGTGGTTCCAGTTCATTCTTGAGCATAATCCTACCATACTCGAAATTGACAGGA
TTGTCCCTTTTAATTGCGTTGTATTTCTCAAGATAGACTCGGGCCTGCTCCATGACAGGA
GTCAACAAGATCGCACACGTGTACGGCTTTGTGCTAAAGCTCTTCATCTCCTCTACGAGC
TTCATGCCGCTCCCAGCATATACCATCTTTATTTGGCTATACATGTTGGCGTAAGTCGTG
TCCCCTTTGACCAGGGCCTCAACTATCCCTTGAGCGCGGATGTAGGGGCGGCAGGAACTC
GCCACTTTGGCTAGTGAGCTCGGTTCCACCCTGATGGCTGGGATGGTGGACCCCTCACTG
GCGTGTGTTGCTGCCATGGCTGACCACCTGTTCTCTACATATTGACTGTTTTCGTGAGTG
ATCGGTTTCACACAATGCATAACAGATCCCATGGCTAGGTAGAAAACGGTGTTAACGGAG
GGAGCAGGGGACTCGCCACCCATTGTTGCGGCTTCGACGGGCGTTATATACAGGGGTTCT
AGCGCCGCCCACCCAAACATCGACACGACTGCACTGAGGACGGAGCTGGTCGTCATGACG
GATAGAGTTTTCTCGTCTTGGGGGCCATTCGTCTTCGTGTGTATTGCATGATTGAGGTCA
GCAAACACGTCGATTTTTGCGGGAGGAGCGGTCTGAATGCCGACTCGGTGAATTACTGGT
AGAGGCATGTTGAGTCTATGTTTATCCAATAGG
>SRR1719366_44980
TACGGTGCCCAAAGACGGAACTAAATTCCGTGGGTGTTGTAAGGAAGCCTCGATCCCGAT
CTCACTCCAACTGGACGTGGGTCGGATACTTAAATCGAGGTTATTGCGCATAGGTATCGA
TCTGAAGGAGGGGCAGTCTATACACCGTTCTCTTGCGAGAAAGGCCTCTATAGATGGTTC
CCTAGCAACGATCGATATGAGCAATGCTAGCGACACCTTGTGTCGCGTTCTCCCTAAATT
GGTCCTTCCGGGCCAGTGGTGGGAATTGCTCAACTCTCTACGCGCGAGTCACACGCGGGT
TGACGGGAGATGGTTCAGATTGGAAAAGTTCTCCTCTATGGGGAATGGATTCACATTTGA
GCTTGAATCCCTGATATTCGCTACGCTTGCGCGCACCGTAATCGCTGGTGAAGGGGGTGA
CCCTGACATTGTGCGATGCTATGGGGACGACCTCATAGTACCGTCTGTCCATTACAGGAG
TGTAATGGCGGCTCTCCGGTGGTTCGGCTTTTCGCCGAATATGAAGAAGACCTACGCCGT
AGGTCCATTCAGAGAGAGTTGCGGGGGGGACTTCTGGTCTGGTACGCCCGTGAGTGCCCA
C
>SRR1719366_45978
ATAACGTTTATCCCCTAAGGATCCAACCTGATGATGAATCAGGAGTAAGTCAGCGGGGGG
TTGGTTAAAACCCCATGGTGTCGTATAAGGCTGCGGGTTGATAGCGTGGGGGTGTTATTG
CCCCACGCGTTGGCCCGTTAGCACGACGACACGAAATCGGCAACCATGAACTATTGACCC
CTATGGGGACAAAAGTAATCCGATACCCAGAAACGCCACCTCTAGGGGTGACGCCTTGGG
ACGGTAAGCCGAGGGTGCAGCTTGCTAGCTGCGTGGCAGGAGACCAATGGTGCCATGGTA
GCACCGTTGGGACTGGAGTATAAGCCTTAACGTACCTAACGTCCCACGAGGGGTTGTTAG
CATCGCCATAGGTCACCCAGGTCTCAGGTTTGTCGTGTAAAACGACGTCCCCTAGAGACT
CAGGGCCAGTACACCTGCGGATATGACTTGGTATAGCATCCAAAACGCGAAGCCAACTGG
CGAACAATGCTCCACCTAGAAGGTGGAGCACCGTGCAGTAGCCACGCGCCGTAGGCCATT
AGCCAAGCTGATCCAATGTTGCGG
>SRR1719366_53205
CGCATAGTGCGTCGATGACACGAATAATTAGATTATCCATGCTAGTTCGCTTGCGTAAGG
GCCGAAGCCCTTAGGTCGCCGGAAGAGCGTCGCGGATCATGGCTTGCGCCAAGGTAGCGG
CCACCAAGTTCTTGGTGAATGCTACAGCGTCGTTCTTCAGCGTTTCCGGGAAGTCATCAG
GCACCGTTGCGTAGATGTCCACTTCAAAGGCCGAGCCCACTTTCGTGAGGCCGGTTACCG
TCTCCGTATAGGACGACGGAACTTTGAGTTTGATCTGCACACGGCGAG
>SRR1719366_63323
ATCGGGATCGAGGCTTCCTTACAACACCCACGGAATTTAGTTCCGTCTTTGGGCACCGTA
AAGAAGATGTTACCGCGTACAGTTGAAGGGTCTGATTGCCACGGGCGATCGCTCGCTAAG
GCGCGAAACCAAGAGGTTTCGCACCAAAAGGACAGTAAGTCCCTCGTGGTGTCATAGACT
GTTGGCCGACTGGACATCTTGTCCGGTGTTGTTATTAACAACCCAGT
>SRR1719366_63324
ATGATCCGCGACGCTCTTCCGGCGACCTAAGGGCTTCGGCCCTTACGCAAGCGAACTAGC
ATGGATAATCTAATTATTCGTGTCATCGACGCACTATGCATTGATGTGGCACCCCTCGCG
CCTTAGCTGTGAAGCTATTGGTTAATGCAGGGGAGTGGGCTCAGCTTCAAGAGCTGAGAT
GTAGGCCTTCTGACTACGAAGACAGTGAATCGTACTGGAGGGACTCGGTTGTTACCGAGC
TCCTCCGTAAATGCGATTTGCCAACTACCGTAGACAAGAAGGCGGCAGCTGTCAGGACTT
TTCTGGAGTGCGAGCACCAGAACCTGACTACCAACCGTAGACTTGATTGCTTTCTTCCCG
AAAACCTCTATCTGGAGGCCGGAGAAGATCTCGTCCACGATTCATCATC
>SRR1719366_76165
CACCATTATAGGCATATTTAATGTCAGCACTTTTTCCATTTTCAAATCTAATGGCGTCCA
TTTCACAAATCAATTATTTACTCACATAGGTTTTTCCGAAGTTTCCCTTTTCATCTACAT
ACCACCTAATAGTACGTCCTCCCACGTCTGAGTTCTTAACATATCGAAGGAGTAGATGTT
GCCAAGTGTACCATTTTTGGTTAAGAAACGATTCACTAATGGTTGACCTACTTTCAACCT
GTACAAGGCGATCTGAGAGAATCTTGATGCCCTTCCAGTTGCGTACGATAGCCTCTTGAA
ATTGAGTACTCTGTAGTAGTTCCTTGTATGGTACTCCAGAGGCGATTGCTTGAGCGCATT
CCATTTCTGTTCTAGAACGCGTGTGACCTACGCCGTTTTCTCGTTCCAACAACAGGTGTT
CCCAACTCCAATAGTCTGTTGTCCTCTTTTCCACAATACTCTGCATTTTGAATATCCGTT
CCCCTAGCCGCTTCAATGTGGCACCCACTTGGTAATAACTTTTTAACAGTGTTAAACCGT
ACCTTCTTTTTAAGATGTAAGTATCCTTGCAAATGGGGAGTATTGTTTTCTCCAACCTCC
TTTCCAACGGGCGCTGATATGACATATATGAG
>SRR1719366_78097
CTTCTTATAAACCTTAAATGTTTATTTCAGTTAAATAAAAAATTATCAATCAATTCACCT
TGTTCTGTTGTTTGATTAAGCCACTGGTCTAGCATGAAAGTGTCTTGTTCAGCAAGAGGA
GTTCTTTCAGAGCTTCTTTCTTGTTCTGAAACATAGTGCACATCCCAACGGTCACCACTT
AGTTTAGATAAATCCGGTCCAAAATTACTAAACACCAACACAATGGGTACATCAAAAACC
TTCATTCCACTTTCATACTTTGGTGAAAAGAATATTCCATTCTTTAATGACTCAATAACT
TCATAGTTTATGTGATCCTCTTGAGAACGGG
>SRR1719366_78649
ACATAATCAAAAACAACCACTCCCTCACCTCTATAGCCATATGCTATATCGTCTTTTTTA
GCTCCCGAACACAAGAACGCGCCTCTACTGTTTAGATAATTAGCGATAAATGTTTTACCA
CTATTTCCTTTCTTACACCTATACCAGTACAGTACACGTTTATCCGGTTCACCTTTTATC
ACTTTTAATATTTCTTCTTGAAATTGTCTCCATTTTATTTCTATACTATACTCACATTTC
AACTCTTCCCAATTTTTTTGATCATTCAATTTTTC
>SRR1719366_85240
CATCGGGCGCGCCCACGAGATCTACCGCCGCGACTACTGGGGCCCCGCCGGCTGCGATGC
CGTGCCCGACGGCGCCAAGCTGCCGCTGTTCGACGCGGCCGTCAACAGCGGCGTCAAGAC
GGCCATCAAGCTGCTGCAGCGCGCGTGCGGCACCTCGCCCGACGGCATCCTCGGCCCGCT
CACCCTGCAGGCCGTGCAGAGCATGCCGGCGCCGCGCCTGGTGGCCCGCCTGGTGGGCCA
GCGCCTGGCGCTGCTGGTGAGCCTGCCGGCCTGGCCCACCTACTCGCGCGGCTGGACGCT
GCGCGTCG
>SRR1721590_1075
ACGACGAGGCCAGTCGTCAATCGGAGTCTCTTTGTGAGGCGCTGTAAGGGTTTTGTCGGA
TCACACAGAGGTCAGATAATTTATAAGGCGTAAGATGTAAGATGTCTTGTCAGTAACTCG
CTGACTTGTAAGGCGTTTTTAAAAACTTTAAAGGGCCTAATTCAAACTTGGTGATAGATA
TGGGTATCAAATTTATATCAAAGATAGGTGGGACTGAGCTCTATAGAAATCAAGAATAAC
AAAATTCGCGCCAAAACCGAGTAAGGCGTTTTGTCAGATCATGTTAGCACTGCTCAGGGG
TTTTTTCTTCTTGTAACTGTGGGACCAAAGAAAAGCTGGTGTTCGAAATAGAATGGCGTT
TTCGATAAAGGTTTGAGTGAGTAAATTATCAGATCCATACTTTGGCGAAAGGCAGGCAGT
ATGGAAAGCGAGAAAGACAGGGTAGCGGGAGGTATTATATTCGGAAAGCATCTATCATTT
CCCCTGTACTGTACAAGGGATCAAGGTACCGCTAAACAGCTAAGTAGTATCTTTTTCTTT
CTATTAATTTTTTTTGACAGTGGACAATGCATCAAAGTTGATGCCGTTAGGGGATTGGAA
AAGAGATCAACACAACCATTGGGGTGGACTTCACTAACGACAAAATGAGACATTAACAAT
GGCAGCCAGGCCAAAGGAATTCATCTGTAAATGTTTCTATTCGAGAAATATTTTCCTCCA
GAAATACAAACTTCATGTAACTTATAATAATGAGGAACAATTTTATAAAGAATTTAGACA
GNNAGATTAAAAAAGAAGTTTCAAGGCGCGCACAGTTTCATCAAGATGCCTTTGAAAGAT
ACCTGACAATTTCCAACAGCTATCATCCTCTACACCCACACCTCTGGCACTTCAAACCTA
GTGTTTTGGATGACAGATTGTCACAAATTGTTGGTTCTCTATGTCAAACTTCAAACAGAG
AGGAGGCCGAAGGCACCCTTATTCAAAATGGTGGAAATGTGCTAGGAAGTCTTCTGTACA
GAATCCCTGTCTTTTCCACAGAGTTTTGTAGTCAGCTGGTGGAAGAGTTATCCCACTTTG
AAGACAGCCCCTGTCCCAAGGGCAGACCAAATACCATGTCCAACTTTGGGATATCTTTGG
ATGAAATGGGACTATACGAGGGTCTGATCCCGCTTATTGTGGACTACATTCAACCATTGT
CGGATGTTTTGTTTGGGCAGTGGTGCAGGCGTGAAAAACTTGATTCCTTCAAATCATTTT
CCGTCCTCTATGGACCTGGAAAGGACAGAGAACTTTCTATGCACTTTGACAATGCCGAGG
TTACTTTAAATATATGCCTGTCATCAGAGTTTGATGGTGGTGAATTGGAATTTGGCAATC
TTTGGAATGACACCAACACTCAACTTGCCAAAGAGACGGTCAAGCACCAGATGGGCACAG
GGGTTCTCCATTTAGGTCAGCACACTCACCAAGCCCTTCCCATTATTTCTGGCTCCCGGT
GTAATTTGATTGTGTGGATGAGGAGCTCAGCCATTAGAAATGAGGGCTGCAAAATGTGTG
GATTGATCCCAGACTTAGTAGAGGTTCCCTTTGCTGGTGATGGGTTTACTGTAACTGACC
AGGCATCAGGACATTGTGCTACGTTGTGATCATTTTATTTATGTTTGCACACTCTGTGAT
CATTTGTTTTTCAATGGAAATAAACTTGTTGAAGATACGATTTTGTTCCCTTTGTTTAAA
TAATCCTGTTTTCCATTAAAAAGTTTAAAAAAAATTATTCTCATCTCTTTCTCCTTGAAA
TGTCCTTGAAATGTCCTTGAAATGTCCT
>SRR1721590_1544
CGGAAAGCTTCATTAGTTGCCAGGAAGTCTTCGTAACGACATAATATTTCAACATGGCTG
CACTTGGATCTGACAATATTCTTTTGATGACTGATTCTTATAAAGTCACTCATCATTATC
AGTATCCCCCAAACACAACATACATCTGTTCATATTTTGAGAGCCGGGGTGGCAAGTTCA
CCCACCCCACATTTTTCGGCCTCCAATACATCATAAAGCGATGGCTGGTGGGGCCTGTAG
TCACTGCTGAGAAGATCCAGGAAGCTAAAGAAGTGTTTAATGCGCACTTTGGCCAAGAAG
TTTTCAATGAAGAAGGATGGACCTATATTTTGAATTATCACAAAGGATATCTTCCATTGA
GAATCAAAGCAGTACCAGAGGGCTCCATCATCCCATACAAGAATGCTTTATTTACTGTGG
AAAATACCGACCCAAAATGTTTTTGGTTGACTAACTATTTTGAAACACTTCTAGTACAAG
TGTGGTATCCCATGACAGTATGCACCAACTCCAGGTACCAGAAAGAGATCATTGCCAAGT
ACTTGAACGAAACAGCTGAAACAATGGACGGGCTTCCATTCAAACTCCATGATTTTGGTT
TCAGAGGGAGTACCAGTGTAGAGTCTGCAGGAATAGGTGGAGCCGCTCATTTGGTCAACT
TTATGGGAACTGACACCATTGCTGCATTGCTGGTCGCCAAGAGATACTACGGTTGTAGCA
TGGCTGGGTTTTCCATCCCGGCAGCAGAGCACAGCACCATCACCACTTGGCAAGAGAAAG
GAGAGAGAGATGCCTTCAGGAACATGCTGGAGCAGTTTCCGACAGGACTGGTGGCATGTG
TCAGCGACAGCTATGATATATGGAAGGCGTGTAAGGAGTACTGGGGTGAAGACTTGAAGG
AGTTAGTCAAATCCAGGGATGGCAAGGGCACATTGGTCATCAGACCTGACTCTGGTGATC
CTGTTGAAGTTGTATGTAAGTGTCTCAACATATTAGGTGAAAAATTTGGCTTTGAATTAA
ACAGTAAAAATTTCAAAGTGTTGCCACCATATGTGAGAATGATCCAAGGAGACGGAATTT
CAGCAGAGTCATTGGAACGCATTCTAGAGGCGATGAGGACAGAGGGGTGGTCTGCGGATA
ATGTGGCTTTTGGAAGTGGAGGGGGGCTGTTACAGAAAATGAACAGAGATACGCAGAAAT
GTGCCTTCAAGTGTAATTTTGCCGTCATTGATGGAAAAGAGGTGAATGTTTTCAAAGACC
CCATTACTGATCAGGGAAAGAAGAGCAAAAAAGGGCGACTAACATTAGAACGCCAGAATG
GGCAGTGGGTGACAATGCAAGAAGGTCATGGGGACCCAGTCAAGGATGAGATGAAAGTGG
TATTCGAAAATGGAAAACTCCTCAAAGACTATTCTTTCGATGAAGTTAGAGCAAATGCTG
AGATAGACTTGCTCAAGAAGTAGTTTTTATAATAACCAATAAATAGACATTGTAGTTCAA
TAATCATCATATTCTATTTCATTACGTTCTGTCATTTGTATTACCCACTTTATTTTGATT
TCTTTAAAGTTTGAAAATGTACATTATATTTGTTTTGTTGCCATATTTAATAATGATATA
TAACATTTATATTGCGCATTACCAAGACTGCATAATGCTCAATGCGCCTATTTCATTTTG
TTAAAAGAAAAATATTATAACATACAGCTTGTAGTTAGTTTTATATTAATGTTTGTCACT
AAGTAAAGGTGTCGTTGAATGGGAGATATCCTGTTGACTGAAACAGATCTGAAATTGTTT
GTGTAAGAAATTACTTTGAACATGATATTGTTAATGTGTCAACAGAAGCAATAAATGTTG
TCAGCATGTTTTTGATCCCATCCTAATAAACGTTTGATGTAATGGAGCCTAGTGATTTTT
TTTACCAGTCAAATTTCATTTTATACTTTGTCAAGTGATAAAAAAATTATTGTCAGTGCA
AAGACAAGGGAAGGTGGTCTACGCCAGGTTTTTTCCTCAAGGACAATTGAATTCTCACAT
CGTTCAGTGGAGGGAAATCACAAAGTAAAGCTTATGTATAATACTTTGTGTGTTGATATT
GTGGATGAGAGTACCTCCATCCACACACCGCAAGGCCCCATGTCTTCACTAAAATTGCGG
AGTAGATTTTCCTTCTATTCTTTTTCTGTAGTGTAAATGACTGTGCTAGTTCTTGGTGTC
TAATAACATAGAATATTTGTAATAAGTGATTTTCCAAGGTTGTGTATGTCAAGTCACATC
ATGTTCTTTGTCAGGATTTTCTCCGTTATTGATATCAAATATTTTTACTCCTGACATTAC
CACCCACATTTCGTGTTAATGGAGGATGAAAAACGGATTTGTTGTTAAATGTTATCAGGG
TCAATTCCACAGCCATCATCAAACTGTCAAATCACCAGTACACATTATTAATTTATTCAA
ATGGATTTTGACCAATGGCCTTTGCAGTACCATTCATCCATTTCCTGTAATGCTTTTACA
TATTTTTATGAGGTAACTCAATGAATCCTTAATCTTTGTCATTTTCCAAATTTTTCAGTA
CATGCTTTTTGTACATCTTTTTATCCGAAGGGAACTTTGTGAAGCTATCATATAACTATC
ATATAACACCTAAAAATGATATTTTGTTGGTTAGAAAAAAGAAATGATTTCAAACTCATT
CATATCCTTATTGTTTACATTCAGCTTTGTTAAATAAATGTGATAAACGAAACAAAGTTC
TATGCAAATTCATTTTTATCTGTTGATTGAAACCTCAAGTGTTTTGACTCACACAGCACC
TAAATTAGATGATGATAGTTTCACAGCCCCTTTACACCTTGGGCCAATATGGCCATTTAA
TATTTCACATTTTCTTCCACATCATATACATATAAATTGTGCCATTGTGTATTCTCAATG
CTCTCTAGGAAGTGAACATTTTTTTTACATTGTGGGTCACATGACTGCTACATTATTGTG
GGTCACACGACTGCTACATTAATAGTTCTTTCCCCAGTTTTCTGTGTTATCTCCCTTCAT
ATCTAACATTCTTAAAGTGAAATATAGTCTTCAATTTGTTGATGGCATTTATGTTGTAGG
TGTTGGGGTTTTTCTAATGATGGAAAAAATGTCCAATTTTTAATTAATTATTTTATTCAA
TATATTTTTAATTCAAGTGTATAATTTGAATAGTTTTTGGTCTTTCCAATCCATGATATG
ATGGTGCTTAGAGAGTGTGAAGTTGACATTTTTAAAAATAAAATGTTTACGTTAATTAAT
CATTTGAATTTGTGTTTTACCTCCAAATCTCTATCATGTCGACAACTTTCTGATCTTAAG
ACAAACCACTTTATTTCCCCCTTTCTTAAAGACAATTAGATTACAATGTCAAGTTTTATG
TGCCTGACTGTGAAAGGGTGCTTTCCTTTGATCCTTGCCACAACGCTAAGGGTGTGAACA
AAGGGAAGTAGACTCAACCTTTTCAACCGTCAAACTGATATCACAAAAATTCTTTCCTAT
TCTCTAAGCACTAACAGAGTGACCACAATATGTGTCAGACTTTTTACGTAAGTCAATCTT
TTTTGTTATGTCCCTTGAGCATCGACTTAAGCAAAATTTGCTTTATCATCAGTGCCGGTT
CCATTTTCATTTTTATTAATATGATAATTTCAAAGTCTGCTATATTCTGTTTACCCTAAG
GCATTTTTTGGAGTACTGTTTGCTTTCATTGCACACCTTTCGTTCCACCCCTTGGTTTGA
GTGTATGACATCTAGTTTGGCATTTGTATGTTGTTCATCTGGAAGGATAGTTGGACATCC
TTCAGTTCCAATTCCTGATGATATCAATTATCTTGTTTTTATCTCAGAAGCTTCCATAAT
AGCCGTTTGTAATTAAAAAACTTTCAGACATTTAACCCTTTTTTCCAATGCCTTCATTTT
GTTGTCAATTGTGTATTCACAATATGACTTTTTACCTTTGT
>SRR1721590_7856
TATACAGTAATGAATACTATAAAGAGAGATAATTTACATGAGAAAAAAAATATCATCTCT
CAAAAACAAAAAAAAATAAGAATACAACTGAATATTTCCACCCGGCATGAGACCCAACCC
AAAGCAAAACCGGATCATCTCATTCCAGGACAAGAACAGAAAGCTCCATGGGAGCGTGGA
CGATAGGTGAGGGGGATAGAAGACAAAGCGTGGACCGGTTTAGCACCGCCTGGCCCACAG
AAATAATGTGACTCTCGAGCACACGTCAGGACAGTATGGGCTATATTTTTGGTCTCCGGT
TGGTGGGCTTATTATAGTCTTAGTCTTAGACTCCCCGAGAGGAGAAAAAATTGCTTCACA
CGTTTTGAGCAGTAGAGAAATAGTTTGATGAATCCGGGAAAAGTAGTCTTGCATCAAACA
AATGCAAAGATAATATATGAAATAATTGAGGACGACAGCCTGCATATGATGAAAGATAAT
ATAACAGAATAGTTTTCACATGACCAATGCTACGACTTGAGATTCCAATGAAGCGAAATA
TAAAGCTAAGACTAAGAAGACACTTAACAAGAGCTTTGAACACAGCATGACTCATCCATC
CATTTTCTTTGATGAAGTCTGAACCAACGCTGTTTATTTTTTGGTGTTTTAGGGTGCTAT
CGACACAGGAAGGTCATTTCAGAGCCTGAGACACAGCTATTTCCAAACAACTCAAAAATC
AATTAAAATCAAAATTCAATTCTTGTTTATAGCTACACAGCTGTCTGATAAATTTTACCC
AAACAAAAATAGGTATGTATATTTTCCAACAAAACATAAAAATGAAGACATTCATTAACG
TTGCTTCAATGTCCGTGACACACTTGCTGCATGATCGCGGACATGAGTGCCATCGTCTGT
AGGTATTCATCTGCTCCGTCCAGTAAGCATTTGTCCATCATCGCCATTTTCTCTGCAATA
ATAGATTTTTGTTTGTCATCCAGTGTGTCAGAGACAATGATTTTGTCGTGTAACTGGGTC
AACATCTGGGTGGCAGCGTATCCCTCTCGTATCATTTCCTGTACAACTTTGTCCAATGTT
TCATATGAATCTGACGAGGCCGCAGACAAAAGCTTGTCAATCAGTTCATCGGGGACAACC
CCAGAAATGTTATAGATAATTTCTTTAGTAATGGGCTCCTCTTTCCCCGCTAATCTTGAT
GCACTCTGCAAAAACATGACAGCTTTCCGCATGTCTCCCTCAGATGTCTTCAAAACGGAT
TGTACAGCATCCTCCTCAATGTTAACTCCTTCCTTTTCACAAATCTCTTTGATGCGAGAG
GACAGAATATTCTCGGTGAGAGGCTTGAATCTAAATTTGGCACAACGAGATGTGATTGGT
GCAATTATCCGAGTGACATAGTTACAGATGAGACAAAAACGTGTAGTTTTAGACTCACGT
TCCATTGTTCTTCTTAGGGCCGACTGAGCATCTTTGGTCATGGAATCTGCTTCGTCCAGA
ACAATGATCTTGAAAGGGGGACAGGGTCTGCCATCAGGCCTGGTGCTTCCAGCAGATATC
TGGGCAAACTTTTTAACTTTATCTCTGACGACTTTAATTCCTCTTTCGTCTGATGCATTT
AGCTCTAGAACCCTCTGGTGGTACATGTCATTGCCAAAAAGTTGTCTTGCTATGGCCAAA
ATAGTTGATGTTTTGCCAGTACCAGGGGGACCATAGAACAAGAGGTTTGGAAAATCACCG
CCTTGCAAAGACTTTTTAAGAACAGCAACCACTTCATCCTGGTATGCCACCTCGTCCACA
TTCTTGGGACGATATTTCTCAATCCAAGGTACAATCCGTGGTTTACCACTCTTTGATTTC
TCAGATTTGGATGTCGAAGCAAGAGCAACTTTCTCTTGACCTATTGCAGAAGACCCTTTC
AGAAAAGCCTGCATGGTGAAACTCCCATGCTAGGCGGACTCAAACC
>SRR1721590_9850
CATTTCCATCTACGCCTTGCCACAACTGTTTCAAGTGGATCTATTTGGGCTCTTTCCCGT
AGATTTTCATTTCTAACAGTATTTGGCCAGTATATCTTTAATATCCGTCGAAGGCACTTG
TTCTGAAAAGTTTCAATTCTTGAGAGAATATTTGATTTGTATATTTTTATCTTTGTGTTT
GTTGTTAATTTCCTTGAGTTCCATATCTTTCCAAGGCTACTGAATGTGTTCCGAGCTTTC
CTTAGTCTTTCTTTTATTTCCTTCGCTGAGCTTCCATCTTTGCATATCTTTGAGCCTAAA
TATGTGTAAATTAACCAGCCAATACTTGCCTACAACAAATCTATGGGTGGAGTTGATCTT
CATGATCAGTATAGATCATACGTCGAAGCAGAAAATGGTGGCGCTCACTGGTCTGGTTCT
TGCTTCAGGTGGCCATGATCAACATCTTCATTATCTAAAAAGCGTCAACCAAAAAAGAAT
GACAAGCGACCGACTATTCAAGGCAGCGAAGAAAGAATACCAGACAGAAGCAAATCAAAG
GAGCCTGTATGAAACATTGAGAAACTACCAGACCAAATCAAGGGATTTATGACACCAATT
AATAGCCTGCAGATCTTCAACAGCTGGTGCAAAGAACAAAACATAAAGCCGAAATGGATG
ATGTCTCTTATCCAAGCACTAGTAGACGGACAAAAAAAGGTTGGAATATACCTACAGGGA
GAGCCAAACAGTGGGAAAACAATGATATCGTATTCAGCATTCAGCTGTTTGCAACACATA
ACAGGAATAGTATCAAGAGACAACTTCCCATGGCAAATGCTACTGGACAAATAAATTGTC
CTTGGTGAGGAGATATCCATTAACCAGACGAACGTCGAAAACTGGAAATGCCTACTTTCA
GGAGACCCGGCAACGTGTGAAAGGAAAGGAATGAAGCCAGGATTTGTTTGTTTGGTTGTT
TTTTTTTGGTTTTGGTTTTTT
>SRR1721590_12850
GCCAACCGCCCGCTCCTTTGAATCTAAATATTGAATTAAATTGTTACCTTCATTAACGTT
AGTAAAACTATAATATGTTTCTAGATCAACCAATGCAATCTCATATCTCTTATTGAGGTC
TAATTCGAGAGGAGGGTTAAAAATGGTGTTGATTTTTGTTTTATCATCGCTAACAATGAT
TTGATGTTGTTCTTTTGGTCTTATCAAAACATCAAGTTTATCAGATATTTCCTGTAATTT
AGTTTCCATTTTTAGGGAAATAAAATGTATCAAGATTATGCCTGTATTTTCCGTTAAGTG
TGGGTGAAGTGTTATCAATTACTAAATAATTATATGGTTTTTTCCAACATTCATTACACA
AATCTTTGAACTCATCAAATTGCATATCATGTGACACGTGATCACTGTAAATGTGTTGAA
GGTTTTTATTATCCTGTTTAAACAAACAGATACAGTTAGAGTTTTCTCTTATTGTTTGTC
TTGGTAAACGGAAGTCATTTTGCGAGAGATAAAAACAATCAACATTTGAATGCCTTCCAC
GTGTATAAAAATCATTACACTTGTTTTGCTTTTCTAAGTAGTAGAACGTCATCAAATATC
ATTAGGTTTCTATCTACTGAGTTCAATTCTTTCGGGTCAAGGATTTCTTCTGCATTTTCA
AAAAACTCACACTTGATTGGGTTGTGGTTTGATATCCTTTCACTCACTTCTTTTATCATT
TCAAAAGGTGATATATCTTTGTTTATTATATTTTGTCTATCATTAAAAAAATGGAGTATT
GTTTGTTTGTCTAAATTATTGTCAAATCCACATTTTAATACTTGATATTTTGGTTGAAAT
AGTGACTTTCCATATACATATAATTTATTATAATCTAAGTGTTCTTGATGAAGTAATAGA
TTTAACAATAGATTTGTTTTACCACAGCCTGACTTCCCTACTATCAACCCTCTAATAGAT
TTTGGTAGCAACGGTGAATTGTTTCTATTTGATTTTTGTTCCCAATCTAAATTTAGATCC
ATTTTTATAAGAAAAATTATGATCTTTTCTTTTCAAGCTGACTGGGGGTACACTGTCATA
AAAACTGAAAGTTATTAGAATTGACCCATGTTTGGTATTGATTTAACGAGTATAAGACAA
TGAATAAAATGAAAAGATTAGTGATTGGTTTTATAATTGTAATAATAAATTAACGTTGTT
TTAAGTTATTCCTTTAAAATAACCTCATTTCCCACACGTAACATTTGCACCAGTTGGTTT
TTCAAAATCTGTGCCCAAGCCTGCTATTACTATTACCCCACGCTTCAGCGATTTCACCTC
GTAATGATCTATTCACAATTTAGGGGCCTATTGAAATCACGTCTATTGTGAATGTTATTG
CTTCTCATATATGATTGATTTTCAATGGAGATATCTTCACAAACTGAAATGCAGTGGGAT
GATTTTGGTTTTGATTATAAATGGACTCTTGAACTGCAATATTTTAAAAGCATGTATGAC
ATTCTAGAAATGATGAAACAAGCAGGACCGACAACAGATGAAAAGCTACCAAAATTACCC
AAGACTTGGTGAAATTTACGGAAAAAAAGATTACAACGATAAATACAATGTAGAGAAGAC
ATCACACACGTCTTTCGTCGCAGGAAGCCAGCGCCACAGTGCCGAGCACGTACGAACATG
AAGACCATGACGTCACAGATGAGATCGTCCCCTGGCACCTTCAAAAAGGCACAGGGGAAA
TGCGCATCTGTGTTTATGCTACTTTCAATTCTTCTACGGTATCAAACACAAGAACATCAA
CAACGTGCGATAAATGATACTTTCATAGTGCCTAGTGCCTTTACACTACGGTATCCCAAA
GTCTTATATTCATATGAACTCAGATAATGTCATAATAAAGGAAATAAACAGGAAAGCAGC
CTTGAAGATTCAGACGTTCTTGCATGAACGTTACTAAGTTTAGTTCCTGATGCAATATAT
TTAACTTGATTCTTGTGATTGTTGTAGATCAACACAATTTTTTCATGTCGGATTACCTCT
TTCTTTTATAATAAAACAACTCAAGAACATCAAAACCATGTTAAATGTGACTGAGTATTA
TGAATTTTGGAAAAGACCGGTTGAAATGTTGTCAACTGCAGAACTTCAACAATCACCACA
GCCATTCTAAAAAAAAACCATCGAAACATATTACCGGTTATGCATAACCGCTTGGATCAA
ATCTTTTCAAGCCTTCCATCATCGAAACATATTACCGGTTATGCATAACCGCTTGGATCA
AGACTTCTCAACACCACCAACAACTAACGCACCTTTCCTCACTGAAAATTCAAAATTAGG
TCCCTATTCAGGTGACCGCCATACGGACTTGTCCATCTCTCTGTCATAACAAACATCAGA
GTATCGACAAGTGTTTGTGGTGGTTGCTTTGAAACATCGACAATAAACACATGATTGGGT
CCCACATCCCCTGTTTTATTGTTTGTCTCTGTCCACTACTGACCCTTGACC
>SRR1721590_20893
CAGAGTTCACGGGCCACATATCTGAGCCAGTCGGAAGTGTTGTGGAATCTGGTCAAGTTG
GAATCGAGTCAGCTACCCCCTGTTTCCAATTTGTCTCCCAGTGCCCGGCGTCTGTTCATG
AAGGCCATGGTGTTAGCGGGTTGTGGGATGAACTCTTCACAGGAGGCGCTTTATTGGAAA
TTGCTCCTCCAGTCCAACCAAGACCGATTCCTCCAAGTGGTAGAAATTCCAGAGTTGACC
AAAGGCCAGGAGGACAGCTGTCAGAAATTCTTGTATTTGCTGGAATCGCTAATTGGCGTG
GCGTTGGCCACTCAGAGCTCCATTATCAAAGAAATCTTCCAGTTCATGTCCCCCCTGCTG
GGCTACGTGGTCAAATTCATCGACGTTCATCACCACAGAGACGATGTGGTTACCACCAGC
TTTGAACTTTTCTCCGAAACGGTGGCCAAAGTACTTCCATACCTCAATACTGCTGACTCC
CAAACTTTGTACCAACACTGTCTGTCTGCCATTCAAATGTTTGCCAAGCACAATATTGGT
CGCCAGTGTATCAGTGCCTTAGATGAACTTGAGACCAAGTTCAAGGACATCATCCTCATT
ATGGAGATGCTAACAAACCTCATGTCTAGCGATTTACTCGACTTTAAAAAAGATGAAGGG
AACGGGGACAACTCTGTGGACAGTGCTGTGGTGGTCGTCTACGGATTAGAACTCATCGTT
CCACTCATGAGTACGGAAATGCTCAAGTTCCCGTTGCTATGCAACAGCTACTACCGTCTG
GTGTCCTACTTAGCAGAACTACACGCAGACAAGCTTTGCCAACTTCCTCAGCAACTCTTC
TCCAACATCATGGCGTCCTTGGAACTCGGATTCAATTCTTCGGGAACGGATATCATCTGT
TTGTTGTTTGACACTGTCTATGCCTTAGCCCATCACCTCTTCCAGAATCCATCCCAACAG
ACACATCATCTCAAGGCCACGCTGGCACATTTTCTAAAGCTTGTGTTCAAGATGTTGTTG
TTGGATAACTTTGATCTCAGCCTTCAGGACGTGGCCAGTAATTGCCTTTTCAGTCTCGTC
TGCTGCAACCAGGATCTGTACAAGGATTTGGTGAATGAACTCATCCAGATCCAAGCAGAG
GAATACAAGCAACGCCTGCTCCAAGCCTTCAACGAACTCACCCCCCCATCCTTACAGCTG
TCTCCGAGCAGACAGAATAAAATCACCTTCAGGACAAACTTCGACTCCTTCCTGTGTAAC
GTCCGGGGCTTTCTGTGTGTCAGATAGTGTTTGATGCTGTCCATAGTTCTAGTCATATCA
GGGAGGGAGAGAAAGAACAAGTACAAGGAGAGAGAGAGAGTTTTTATTTTTTGATCTCTT
CGCAACTATGATGGATTGAAGACAATTGTGTCGGATTTTTGTGTGAAATTTTCATCAATC
TATTTTTGTTTTGTTTACAGTAGTTTGATTGTTGGTCTGTGTGTGGTGAGTCCACAAAGA
TTATTACAGTTGGCAGGTTTTGAATTTATCGAATTGTGTTTTGTTTTTGTTTTGTTTTGT
TTGCTTGTTCATTTTCCCTAATATTATGTGCTGAATCATGAGTGGTACGTGTTGTGACCG
GATAAACCCGAAACTCGTGGATAGACTCGTGGATAGACTCGTGGATAAACTCATGGATAA
ACTTGTGGATAAACTTGTGGATAGACTCGTGGATAGATTCGTGGATAGACTCGTGGATAG
ACTCGTGGATAGACTCATGGATAAACTGGTGGATAGACTCGTGGATAAACTCGTGGATAG
ACTCGTGGATAGACTCATGGATAAACTCGTGGACAGACTCGTGGATAGAAATACGTTCGC
TCCTGTTGTTTCATCCGATTGCTTCAATTTGAAACCCCTCTTGGTCGGTCGGTCACAGAC
AGACCATGTGTGACCTCACACATTATGTCATCAACATCTCGTATATATGTGACAATTAAA
TAAATATTATGTTAAGACAATGCTTTCACTTTCCGTGAG
>SRR1950939_3019
GGCAGGGCATGCAACAAAGAGAAAAAACAAGGAAAAAAACAAAAACCTTTTCACGAAAAA
GGTATGGCAATACATTATTGTGTACCATGAAATCTCAGATAAAGTTACTGCTTCGTGTGG
ACAGTAATGAGATTCGTCCCGCAAAGCACACGCGTAGGAATGACCCTGGTTCACAACCCC
TTCCCAAAACAAGCACAGGAATAGATCAATCCGGTTACCTTTTGATCCAACAGTCAGATA
GAAATAGTTGGAGATTTCACCAACCGTCTGGTTTTCAATGTAACAATAGCAATGATAAGC
GTCAGTGCTTTTAAAATCCAACAAGCATCAGAAATGATGTAACATCAAAGCATATCATGA
CGTTTTAGGCGCATTATCACTTCAATGCGGGACACATTATACATTTTGTACCTAATATCC
ATGCTATGGTGCTTGTACAATTTTAAAACAAAACAACACATCATGACAATTTAAATATTA
TGTATCTCCATACTAATACTACTGTAGTTGAAAGTACTTATGACTCAAATCATGTACGTT
TTACAATAAAGGCACATTTGCCAAATGTGATTTTCTCTTTATATGAAGATACATATATTT
GTAAAACTAATAAATTCTATTTTTAAAAAGGATGAAACATATTTACCTTTCCTCACTTGT
TCATTCAAAAAAACAAAAAAACTAACATTCCCAATATTTGTAAGATTAAATATGGAACAT
TCCACAAAATGCTTTAGAGAGGATGGATAACTGTGGTAACTTTTTCTGAGAAATTATGGC
TGCTGTAAGTTTTCTGGGTTGTTCATAGTATCATTTCAAAAAATATGTAAATAAATATAA
TATACTTTAAAGATATAAATTACTTCTTTCTTCCTGATTTCCTTGGGATGATCAAGCCTA
TTCAAAACCTCTAGAAATTCTATATTCTAATAGTTAAGACTCAAGACGAGTTGAAGATGT
AAAAATAATCAGTTATATAGGCTCACATTTCTGAAAAAAAAAAAAGAGGTGAAAACCTCA
ATGATCGATTTTCGTTTTCAGATACATCAATCTATCCAGAAAATAAAAGCACAATCAATT
CTTTGGTAATTTAAGGGTCAACAAAAGAGATCATGATGTAACGGGTTCCCTTGGTCGTGC
GTAGTCCTTCGTGGTAGTGGGTCAGTCTCCCAGGATGCATCATCATCCAGCCCTTCCTGG
TGGCCGTCACGCTGCAGTTGTATCGCAGGAACCGGCANNNNNNNNNNNNNNNNNNNNNNN
NNNNNNNNNNNNNNNNNNNNNNGGGGGATTGTGGTGATAGCCCAGGAATACTTTCTCCTG
CAATGGTCTGACGTATGTCTGCAGGAAATGGAGCCAATGCCTCTCCAATCCAACCTGGTT
CATGTGGATGTCGACAGTCGGAACGTTTTCATATCCACTGGCAAGACGGGGATCACTGTT
TTTACCACCGGACCACTGGCCGTAGTTTTCCAGCTCTGCCACAAACTCATCACAAAACGT
CTCCGTGACGACAGGGAACCAATACACATCCGGACAGGGCTGCTCGAAGCCCGATTCTTT
CTCCAATTCTTTATGATAATCTTCACGTATGTACTTGTTCTCCCAGTCCAGTGGATTATT
GAATATTTCAAACAGGTCGTTGTGGAGATGGTTGGTCTCATAGAAATCATAAAACACCAG
ATGGCCCCAGCTATCCCGGTTTGTCACGTATAGGAACATGCCCTTGTCTCTTGCCATTTG
GCAGAAGGACATATCTGCGTCGTATAACGTGTTGTAAGAGTAGGCATTCTTCAGATGTGG
TAGAGCGTGCCCTTGGACCAACAAAATGGAAGAGATATGAGGCACATTCCAAACACCAAC
TTTGTCGTAGCCCACAATATCCATGTAGTCTTCAGAACGGGCGTAATACAAGTCTTTGCT
CAAAGCACCCCAGAAATTGGACCACAGCTTTTCGTGTCGTTTCATCATCGGGGCAAGGAT
GGTTCTGTTTTGCTGGATGAGGTCTACGAGAAGACTAGGCTTGGTGATTTGTACAAAGGA
GTTGATCTCAAAATAATACTGGCATTCTTTGCTGACACATTCATCGAGAGCCCAGTTGCG
ACCGGCAATGCTGGATACATCTTCAGATGCACTAATGTATCGAACACTCTTGTAAGCACC
GTCATTGGCATCAAGGAATTCTTTGACATCCTTCTCGTGTGCAGTGATAGTGTTGTGGAT
GAAAATATCAATTTGTGATTTGGGGTAGTCCAGATTGGCAATCCTGTGGAAGAACTCCTT
GATGAATGGCGTGTTCACATCCACAAACAAGGCAATCAAAACGGTCGGGTAATTCTCATC
CTTTATATCCGACAGATCCACCAAATCCTCGTCACATGACTGGCATCCGTTGGTGATGGT
CCAACCATCAGCCAGGTAGTTGGCCATTCTGTAAAACTCGGGCTTGATGGGGCCGTTGCC
ATGGACCACAACAGGGCTTGTTCCAGTCTTCAGGTTGTACAGGTAGCTCCTTGGACCCTT
GTATTTGAGGCTTATCTCATCAAGTTGAAAATTGAGATTTTGGAAGATTTCACACCGGTT
GTCAAGTTTGATGTTCCATTCATGCCTCAAAATCCTGTCCAAAAAGATGCGAGTGTAGTA
GAGCTGATCATCCTCAGCATTGCCAACATGCTTATAGTTGATTATTTCATAAATGTCTTT
AGCATAGCCAATGAATCCTCCAGAATTCAAAAATCTTTTTTCATTCTCTTTGACTTTTGG
GTATTTGTCCATCAATGATGCATCTGGCCAAATAGTTAATTCTGCAGAAAACACAACTTT
GGCATCAAATTTCTTGAATTTCTCAATAAGTGTTTCAGGTCCTTTTGTCAACACGACATC
GTAGCTGTCCGTGAACATGATGAGGAGATTGTCCATGTTCTTGTAGTTCTTGAGTCCTTG
TCTCAAGAGATTAATCTTGTGTCCACCTCCCACCGTTTCCATGGTGCCCCCTTGCCACTC
TTCGCCCATTCCAAACACCTTGACGTTATATCCATATTTCTTAGCAGATCGCATAAACAG
CCGAAAACCATCACGTTCCTCTGTGGCAACTGTTACCACAAGCAAGTCAGGATCTGGTGT
TTGGGTTTCATCACTTAGCACAAAAGACAAAGTGAGCAAAAAGGCGAATAAAACAATAAT
CTTCATTGTGAATCCAGTATCACTATCTTCACTTTCATTGACTCAAGCTTAGATGAGACT
CTATCTAGCGGTGCCACATCACATCCGAGTTCCCACTCCTGAATGACCTAAATAGAATGA
AGGAAGGAAGGTCTGGGAAGATGTAGGCGAGTACCAAAATAAAGGTACGCGTCAGCTATA
ATTATGTGTGTGTG
>SRR1950939_9537
GTTTGCCCAAAAAAGATTCTGGCCATCCAGGTCTCCAGAAATGGAAGCAGGCCATTAGTT
ACGTTGCAGCACCAGTCGGAGATATCCTACAACCGACTTTTGAGGTCAAATATTGAGGCC
GAGGGTCGTATTGGTAAAACACTGGATGAGAGCAGACTGACTGTAACATTCTCGAATGTC
CTGAAAGAGGACAGTGGTTTGTACTCGTGTGCTGTCATCTACATGGACGACTGGGGCAAT
TTACAACGAGAAACTGCTACTCACAATTTCACCGTGGAGGGTCAAGACTCGCACGACGTT
ATTCGGTACTTAATGGGGAAGTTGGTTTCCATGGAAACGACAATACAAAACCAGCGAACC
CAAATGGAGAAACGAGTCAGCGAGCTTGAGGCCAAAACAACCCGTTATATAGAAAAAGAT
AGTAGAAATTCAGCTTTCCTTGTGAGCTATGAAGACAAAGGAGCTCTCAGTAAAGGCCAG
GTCTTGAAATTCCCGAAGGTCATAGAAAACATTGGAGGTGATTTCAACGTTACCAGTGGC
GTTTACACTGCACCAGTCGATGGACTGTATGCTTTCCATCTCTATGGATTGGGTCAGGGA
CCTGGAGAGAGAAACCTCCAAATTTCCATTTTTGCCAACTCCCAGAAAGTAGGAACACTG
CATACGTCAGACAGTGACTCTTTCGACCAGTCCTCGGTCAGTGCTGTGGTCAATCTAAAG
GCTGGGGGCATTGTCAAGTGTTCCGTCACCTATCTCCGCAGTGCTACTCATCGACTTCTC
GGTTTCCCGTACTCAGGATTTACAGGGCATCTAATCACAGCTCTGTGATAGTTGCTATTT
TAACTTTCGCTGATACAAATGATGATGATGATGATGATGATGATGATGATGATGATGATG
ATGTACTACAACTGCCTATTTGTGTGTTTGACATTGATTGTGTACGTGCTTGAAATGTAT
CATTTTAGATATTATGGGCCCCATGTTCACGGGGTCTATATTTTGGCACACGAAAAGGAC
GCCATAATATGCCAAAATAAAGCTGCGTACTCTCTAACGCACTCTCTTCGATATATTTCT
GTGATTTCAATTCATCATGTTTCTTTTCTCACCAAAAGATGTCATTGTTAACGTATTACA
TTGATTATGTTTCGCTAATGTGATGAAACGTCTTTTGTTATCGTGCAATAATTTCACCAT
GATACTGACAGGATAAGATACCCCAGAATCTTGCCTATTTGTGATCAATTACCAACAATT
TGGGATAGCATTGTCCATAGAATAGAGCAACTAGTGCTATAGTCTTTGGTCGTGGAGATA
GAAATATATTCTGGTTGTTATGACAACACATCTTTCACACTTCCTGCTTCTTATATCATC
CTTTACACTTTTAAATGCCACACCATTGTGACCCCTATATAATTGAAGGAATTAGCCTAT
CCATACAAACCTGATAGAGATTTTGGATCAGCTAATTCAAAGTCTTTGATTGTGCGACCT
ACAAAGTCCTTTATAACAATACATCTTTTAAGAATGCAGCACCAAGATTATGGGAATTCT
TTATCCATAGAAACCAAATCTTGTGATAGTGTTANNNNNNNNNNNNNNNNNNTTTTTTTT
AAAGAATTAATTTTGATTGTTAAATGATACATCTTAGGACCTAGTATGTTGTGCGTGAAT
ATGAGTATTTTGTAAGGGTGTATGTAAGTATGCGCGAGCATATTACATATGTATGTGTTT
CTACATGCATGTATGCATTGTGTGTGGCAGGGGTGGTGGGTGGGGGAGGGGTACACATGC
TGTATGTTATTACTTATCATCATCCTGCATCTGCCTTTCTCAGTTCTTCACATTCTATAA
AATCATTGTTAATTTTGATGAGTTTTTAAATTGTCCACATTTATGTTTTTATT
>SRR1950939_10168
GTCTCCACACATCAAATCATCCAAAAACGGATTCTAAGTGACACAGTAGTCATGGCCAGA
CAGCCCAATCTTCTCAGCGCCTATTTCCACAAATAACACAAATATAATTTCTATAGTTTG
CTTTAGTCACTCTCTAAAATTGAGGTGACAAGTTTTTACCTGTGCATAAAAAAAGCACTC
TTTCTATTTGGACAATAACTGAATACGTCTGATTATAAACATATAATCCCAAACTTATTT
TACTTTTTTGGGTAAAGTTTTGCAGCATGTGTTGTTTTTCTTGAGACGCCAGCTTTTCTA
CATCATCAAATCAGTTCAAACAGCATGTCGTCCATCTCCCCGTTGTCCTCATCCCCTCCG
CCATCGCCAAAATCGTCATCGCTGGTGCCAGGACTCAGCTCCTCAAGGCTGGCATCGCTT
CCTTCACTCATGTCTAAATCAGAATCAACACCGCCTAGAATGTCTCCATAGGGATCATCG
TCATCATCATCATCGTCGTCGTCATCGTCATCATCATCGTCATCATCATCATCATCATCA
TCATCGCCATCATCATTTTCACCAGCAAAAGTTAGATTCGCAATTATCACAGAGCCGTGA
TTAGATGCCCTGTAAATCCTGAGTACGGGAAACTGTGAAGCTGATTAGCTGTACTGCGGA
GATAGGTGACGGAACACTTGACAATGTCCCCAGCCTTTAGATTGACCACAGCACTGACCG
AGGACTGGTCGTAATTGTCACCGTCTTCCGCAAGCAAAACTGCCACTTTTTGGGAGTTGG
CAAGAATGGCAATTTGGAATTCTTTATGTCCAGATTTGTAAACCATTCCATAGAGATGGA
AAGCATACAGTCCATCCACCGGTGCAGTGTAAACGCCGCTCGTAACGTTGAAATCGCCTC
CAATGTTTTCTCTGACATTCGTGAATTTCACGATCTGGCCGTAACTGAGAGCTCCTTTGT
TCTCATAGCCCACAAGGAAAGCTGATTTTCTACTTTCTTTTTCTATATAACGGGTTGTTT
TGTCGTCAAGCTCGCTCATTCGGTTCTCTTGTTTCTCCATCTGGGTTTGTTGATTTTGTA
TTGTCGTTTCCAGCTGGGTTTGTTGATTTTGTAATGTCGTTTCCAGTTGGGTTTGTTGAT
TTTGAAATGTCGTTTCCATCTGGGTTTGTTGATTTTGAAATTTCATTTCCAGTTGGGTTT
GTTGATTTTGTAATGTCGTTTCCAGCTGGGTTTGTTGATTTTGTATTATCGTTTCCATGG
AAACCAACTTTCCCATTAGATATTTAATTACGTCGTGAGTGTCTGGACCCTCAACGGTGA
AATTGTGAGTAGCAGTTTCTCGTTGTATAGAGCCCCATTCGTCCAGGTAGATGACATCAC
ACGAGTACAAACCACTGTCCTCTTTCATGACATTCGAGAATGTTACAGTCAGTCTGCTCT
CACCCACAGTTTTACCAATACGACCCTCGGCCTCAATATTTGACCTCAACAGTCGGTTGT
AGGATATCTCCGACTG
>SRR1950939_27496
AAACGTTCTTAGGAACAAATGACCACCAGATGCTGGCTGACTTGGAGATGATTAACGCAG
ACTTGACCTCGGACATACCACGCTCTATTGTTGAGTACTTGGAAGATGATTGCGTCACGA
TGGAACAAGAGGAATTGGACCAATACGTACAGAATATGAGTAATGAACTGAAGAGGAAAC
CTGAAGAGGTGGTGGACGTTGGAACGCTGGATTCCGACCATCCTGGCATGGGCGTTGAGT
CCGGCTGCTCTAGCGACCCACCCAAAAAGAGACTAAAAACGGACAACGTGCATACAAAGA
AATTGAAGATAATTGAGGACGCCCTCGAAAAGTTCGCTTTCTGTACGTCACTAGATGAAT
TAGTGAAGAATTGCGCCTCGGATGAGATATTCAACAGCATACTACAAGTCTACGCTCAAC
CCGGTTCCGATAAACTTTTCTCCGTGGCCAAGTCAAATAGCATGAGGAAACAAAAGGATA
GAAAAAGCATGGACTTAATAAAAAACTTACAAGTAACGGATGAAGGCAAGAATAAATACA
TGACTGCGGAACAAACCCTTGGACTTTTCAACGCCTGGTGTACAGAGCAAGGCATAAATG
CACACGAACTGGCCTTCGTCCTCAAGACTAGATTGAATCAATTAGCCACCAAAAAAATTG
GAATATACTTACATGGCCAGACCGGCAGCGGGAAGACATTCTGGACAGCTGGACTTTTCA
CTCCCCTAAAAAACCATGTGGGCAAACTGACCAGTGGAGGTCGCTTCATGTTCCAAGAGT
GCAACGGGAAATCAATCGTCATAGGAGAGGAGGTGGGAGTTACCAATGACAACGTCGACC
GTTTTAAGGAACTGATGTCAGGTGTGGAAATTCCCGTTGAGATAAAAAATAAGCAGAATG
GGCGGTGCCACGCCGATATAGTACTCATGAATTCCAACGTAATGCCAGCTGCAAATGTCC
CCGGAGAATTAGCCAATCTGAAAACCCGGATGTTTATATATAGCAATCTGAAACAATCAT
CCCTACTTAAAAAGGCGACTGGACTCCCCAACATCACTTTCCTCAACTTAGTGAGGGACC
CAACAGAAGAGGAATTGGAACAACTCAACCAAAACTGTTTGGCTGTAGAAGGAGATCTAA
AAGACGAGACAAAAAACCTCCCTTACACTTTCACAGGAATCTGGGAGGAATTTGAAGAAA
TTTTTCAAGACGGTAACAAAAGACCCTCTGACGAAGAACTGGCAAGGGCACCAAAAAGGG
TGAAAACCACTACGTCACAATCAGCTCTGCAAGAACTTACCACCTGCCTGGAAGAGAATT
ACGGACCACAAGAAAATGATTGTGAAGGAGGTCAGTGGAAGTTACAGGCCACCGATGATA
ACTTTCTTAGG
>SRR1950939_32909
CTGCGATACCACTTGCAAGTAAACCTTGGCCAAAGGATGGTCAACAAATCTACTTGATCC
TTTCGTCTCTATCCAATCAACGGGGTACCTATAAGGTACTCTAACGATTTTCATACCATC
ATTATGCGGAGTGATATCCACATGTTCCATTGCCGCTCCATACTGCCACGCTGCTGGCGT
ATCCTCCAATGGTCTAACAACCAATTGCAACAAGCCTTGTTGGAAGGCCATTCCGTTTGT
CATAACACCGATCTCCATGTCGGCATTATAGTAATGCGCCAGCTGAAGCTGGTCTTTCAA
TTTTCCACACTTTGCAACTATCTCATGATAAGCGTCCCATTGGTACAAAGTAGTACCTCT
GATTGATGTCACTGTCCAATTGAGCGTATGAATTTGAACCCAAGAGTTCAAAATATAGCT
CGAATTAAAATCGGGCGCTGTCATCTTCACATCACTGGGGTGCTGCTTTCCTCTCACATC
TACCTTGAAGTCGTCTCCCACGTTCTGTATCTTCGTGAGCCCCTCAGAGCTCTCTTCACC
ACTCCTATCACTCTGAGCTAATCCAACACTGTTGAAGGTCAAATTTGAACTGGCTGTTCT
GTTTGCTACTATAGACATAGTAGTACCCCACGATCGGGTAACAATCGGTAAACGACCGAC
GTTCTGCCTTGCTGTGTTCAAATCAGCCTTCAACTCGTTAAAAAACTCAGATCCGTGACC
TGATGCAAACTCCAATAATGCCACGTGTTCTTGATCCATAGTGGCGTCTTTGTTCTTTGT
CCAATGCAGTGCAGCTGCAATGGTTTTCTTCTTCATGGCTCCTATCCATCTATCTCCATA
TTTCATAGGAACCGCTCCCAAAAAGGTGGTCTCTTCAAACTTCCTAAGTTCATCCGTGAG
CTCAGAATCTTTTTCATCTGACGTATACGTAACGCCGATCTCATCCATCACCTCTGCTAT
ACTCGTAGGCACGAAGCCCTTCTCTCTCGCCTCACTAGTGCACGTCATGTAGTTGTCATC
ACCAAGCACCTTGATCCTAACATGACTGTCAAAATCTAACTCCGGACACAACCGCCAGAA
CGCGAACCTCCAATAACATTCGTTGTAAAAGTTATTGGCAATAGTTGTGAGAAAA
>SRR1950939_45575
GTTTTTTGTTTTTTTATTAAGACTCGACAGGTGACACAGAGTCGCACTGGTATTGATGTT
TAGACGTCTGTCTGTGCCCCGGCTCGCCTTCGTTTTTTCGCGGGCTGACCTGTGTCACTG
TTTGTTCATGAGTCGCTGCCGTCGTCTATATGCCTTCTGGCTTTGGCTAACTGTTCAGCC
TTTCGCCGAGCGATCTCTAGATTAACACCCAAGGCGCTTAGTACTTGTTTGTTTTCCTCG
GAGATAGTACCGAAGTCGGTAAGGTGCACCCGTGCAAACCTTTTAATCACGTCTTTCGGC
GTGGCTGGCTGATGGGAGGACGTCTTGAAATTAGGGGTCACCCGCTTTCTCATAGAGTAA
TAGGTGGCCCAGTACAAGTCTGGATAGTTGGCCGCATCTAGTGGTTCCAGTTCATTCTTG
AGCATAATCCTACCATACTCGAAATTGACAGGATTGTCCCTTTTAATTGCGTTGTATTTC
TCAAGATAGACTCGGGCCTGCTCCATGACAGGAGTCAACAAGATCGCACACGTGTACGGC
TTTGTGCTAAAGCTCTTCATCTCCTCTACGAGCTTCATGCCGCTCCCAGCATATACCATC
TTTATTTGGCTATACATGTTGGCGTAAGTCGTGTCCCCTTTGACCAGAGCCTCAACTATC
CCTTGAGCGCGGATGTAGGGGCGGCAGGAACTCGCCACTTTGGCTAGTGAGCTCGGTTCC
ACCCTGATGGCTGGGATGGTGGACCCCTCACTGGCGTGTGTTGCTGCCATGGCTGACCAC
CTGTTCTCTACATATTGACTGTTTTCGTGAGTGATCGGTTTCACACAATGCATAACAGAT
CCCATGGCTAGGTAGAAAACGGTGTTAACGGAGGGAGCAGGAGACTCGCCACCCATTGTT
GCGGCTTCGACGGGCGGTATATACAGGGGTTCT
>SRR1950939_45645
CTTTAGATAAGTCAGGTCCAAAGTTAGAAAATACCAATACAATTGGCACATCGAATATCT
TCATTCCACTCTCATATTTAGGAGAGAAGAATATACCGTTTTTCAGCGATTCAATCACTT
CATAGTTGATATGATCTTCTTGTGATCGCGAAAAGTCAAAGATAACACATTTCTCTCCGT
CATACGCGTGTTTTATGTCATTGCTTTTTCCGTTTTCAAACCTAATCCCCCCTTTCATGA
CTAAAA
>SRR1950939_47921
TGAGACGGCGCTCCCGTCTGTCACCTTTTCAGTCATGACTAGTGGCATGGGATCACCACT
AGTCAAGTCACCTCCTTGTGCTACTCCAATCTCCTCTTCCTCCATGTCTGCCATGGCATC
ACCACTGATGGTCGTTATGTCTCTAGTTCTACAAAGTACTCGCGTATTTCCCACAGTCGG
GAAACTACGTGGCACTGCAACCTCCAAGTTGCAACATCTAGCAGACACCATAACCTCAAA
CTCAGGTGCCACAGTATCAGGTGCTCTCAAAACGTTCTGCACGAATATAGTAACGGTCCC
CAGTTCATAATCCATGATGTTCATCTCAGGTGTCCTCACATTCAACACACTTCTCAACAT
CGGGACCGTACTGTTGTACGGAATCTTCAACGTCAAAAAATCACAACTAGACGTGAAGTC
TAGCACCGCACTGATACTCTCATTAACCTTGTCATAGGTAGCCATGTTACTGGTACCATA
CTTGACCACTGCCACGGCCCTCGCCGAATGGAAAATGGTCTTCACTGCTTTGAACGTCAA
TTCAATGTCTCCTTTCCAATAGCCAAAACTGCCTGCTAATATGCTCCACAATGGCTGTGC
CATGTGGGGCACATTGTTCACTTTCATAGGTGTCCTCAGATGAGTATTAAAAATGTCATC
ACCCACGGATTGGGTTTTTGACAAAGTGAAACTTCCAATGTAGCAGTCTAAACCTGCTAA
ATTCTGAATATTGGTCATATTCGCACCGTCTCCGAATGGGTCCTCTCTGTAACAGTGAGG
ATCCGGAAACATGGACATGGTATTACCCACGACCGCTCCTGTACACGCCGCCATGGCGTT
CTGTTTTATCACAACGGGTTCTCCTCCGTTCGCAATCATGGGTCTATCAAAACCCAGCAT
ACCTGTCAACGCACTAATTGGATTTGAA
>SRR1950939_59919
GTTGAAGGACCGAGTTGTGAATCAATTTCCTCGGAGATTGACGTTTAAGCAGGCCGTTGA
AGGAGTTCCTGGACTCTTAAAACCAATTGATCCAGACACCGCTTGTGGTTATCCGTTGAT
CAACCAAAGGACCAAGCCCGGTAAGAGAGATTTCCTCGAAAGAGGGGACGACGGGATCCT
TCATGGAACTGAGTATCTTGAGAGCCGTGTTGAGGAGTTCATAAAAGATATGGAGAATGG
AGTTGAGAGGAGCTCTGTTTTCCTTGCTCACTGTAAGGACGAGAGAG
>SRR1950939_63804
AACTGCCACCCAAACCCTGAAAGGGCACCCATGGACTTCGAGCAAGCCTTCCAGCGCGTC
CTCGGCAGCGAGGGCGGCTACAGCAACGACCCGCGCGACCCCGGCGGCGAAACCAAGTTT
GGTATCAGCCGCCTGGCCTACCCCGGCGAGGACATCAAGGGCATGACCATCGAGCGCGCC
CACGAGATCTACCGCCGCGACTACTGGGGCCCCGCCGGCTGCGATGCCGTGTCCGACGGC
GCCAAGCTGCCGCTGTTCGACGCGGCCGTCAACAGCGGCGTCAAGACGGCCATCAAGCTG
CTGCAGCGCGCGTGCGGCACCTCGCCCGACGGCATCCTCGGCCCGCTCACCCTGCAGGCC
GTGCAGAGCATGCCGGCGCCGCGCCTGGTGGCCCGCCTGGTGGGCCAGCGC
>SRR1950940_23
TGGTTGTTGTTGTCAGGCACCTTTTTATGAGACATGATTTTTTGTTGTTGTGAATAATCA
TCTCTGTTTAGTTTGTTAGGTCTATCTTTTTTTATGTATTTGTTATTAATCATTTTGTTT
CCTTCTCAGCCTGGATTCGGTGCCAGGGTCTGGCTGAGGCCATGATTTAGTTTATCTCAT
ACTAGGCATAGAGGTACATTGCTTCTAAATATTCTGTTTGTTCTTTGAACTAATCCTATC
ATCTTAACTTTTTCATGTGTGCTTATATGACCTTATAATAGCCGAAAGCGCTTTGCAAAT
GTTAAAAACAAAAACAAACAAGTTTTATTTTTTGTTGGAAGAGCAATGCTGTCATCAATA
GTTTTACTTTGTACAATAAAACTTTTAGAAATTTTAAAAGTGCACAATTTTTTATCTCCG
AAATAAAAAGATATTCTTAGGTTGAAAGAAAAGAGTCTGATGGTAGCCAAGGATAGATAA
ATTTACAATGTGACATGTTATATCAAGGGTAAATCCTAAGCCTTCATGTGATATCAATAA
CTATTGATCGATCCAGTTGTTTTAGGCAGGTTGTAAAAAAATATTTATTTTTTTTTCATC
TTTGGATTGATTAGCGGGTGCACCTTAATTTATACAGTAACACCTGTGCAAAATTGATGA
AACAAGGAAAAGATAAGATGAGGAGCATTGAGGATATTGATATTGCATGCAAATAAATAG
CTTTGTATTAAAATAATTTGAGGCAAGCAGGTGATATACACACACTCTTGTCAGGTTATT
GATATGATTGTTAGAAATAGTGGGAAATGATGAAAGGTTTCGAATAGGACGGATACCACA
TTGCCCTTTTCAAACTAAATGGCAGTATTTTCAATGGTGTAACAAAAAACAAATACTGCC
TTTTTATTTGAAAAGGGCAGTATAGCAATGGATGTTTGGGTTTCCAGAATACCCATTGTG
ATAGTATCTGTCCTGTTTGAAGACTTTGTTTTATCATTATCAGAGTTTTAATTTTTTTTT
CCTTATTAGGATTACTGGCTTCAGGCAGCTCCTTCATTTATGTAGTGAGAAAAAAGGCAC
TAAAACCGAATCTTTTGAAGAGGCTTGGAGATTTGAAAAATTGGGGTGGGATGGGAAAGG
AGTGAAAATGGGGATGGTTCATTGAAATCAAAAGAAAAAGGCTTGGAAAAGATTTTGATA
CTGCATTATGTTAGAGGTCTTCAAGAATAAATGGGGTTTTATATGAAAAAGAGTGAAATT
ACTGTGGTTTTCAAAGTCACTGATTATGGTTTGATTTAGGTGGCTTATTTTTTTTTGCAT
TGTGTGATATTTGAATGTTATTCAAATTGACATTTGGTCCTTGCAAAATCCTAAAAATGA
CTTTATTATTTTTAGTTAAAAAAAAAAAAAAAAAAGAAATAATAAGGAGAGATTTATGTA
ATCCCTCAGCAGGCATTTGGACGGAGCATTGATTTATATCATTATTATGCGTTAAAACAA
TGTAACAAAAAGGACGGACTCGCTTTGACCATAAGCAGGACGCTGTAACAAATACAACAA
AGACAATGACAAAATGAGCAAATCGTATCCCACTTACATTCACAACACCCAGGCAAACAA
ATTTACAGCAGTCATTCAGCAATTGCTCCAAGCAAAAAAAGATGAACATTCTCACAACCT
GGCATTCAGTAAAGCTTGTGTGCATTCCAAGATTTTGTCAGTGAACTTTCTGCACTGAAC
TATTAAAAGGATCTTGACTTTTTGATTTTGTTTGGTATATGTTATACAGATATAGAAGAA
TCGACATAACCATTATTCTTTAGTCAAATGCCTCTTTCTATAAATCACCTCCCTTTTCTT
TCTTCTTCTCCCGAAACCAATGTCGATGTGATATGGAGGGATGACTAATGATTATTATGA
TTTTTTCAATACACGTTACAACTTCATAAAATAGAAAAAAAAGATGGGAGATGGTTTTGA
GATTGTGGCTATTTTCAAAATATCAAGTCAATTTCAATTTGAATTTGAAATGATAGCTAT
GGATATTGATTAATCTTGATATCAACATGGATTTCTCTAAAGAAGCAATAATTTGTTATG
AGTGGAGGCTCTGAATCAAGCATCCACCCTTAGAGAAAGCTCAATGATAAATATGCGTAC
AGGTGTAGATGTAAGCCCCGTACATTTGGTGATAACATTACTTTTATTTTCATTTGTTCT
TGATATTCAGTATGGAATGATTTAATTCAATGCTGATGTTGTTGCATTTAAGTTGTGTTT
AAATATTTGCTGCCCATATCTATCTCATGTGAGCAAATCTCTATTATTTAATGTTTGATT
TAGAGCCTCCAATCCTTTAAATAACTAACTTCTTTCTTGCCGTATATCTAAGAGATTTTA
AAGCACAGATGTGCTACATTTTCGCAACTCAAGTGAAACATGTGGTTTCATTGTGTGCAC
TCTTTGGGGCAAAGTGAAAATATTTCTTATAATTTCTTTCTGAATTATTGGCCCCTTGTA
GGATGTTGCTCTGAATGTTTTTAAAACTTATTTAACTTCTGTTTGGGTGATAAAACTCAA
TTTCAGTAAACTAACTATTATAAAGATAATTTTGTTCAAAATGTGGTTCAAAATATATAA
ATAACACAGAAATAGTTTCAATCATTGATGTTTCTAAGAAGTTAAATGATGTCAACTAAA
AAGTATAACTCATACAATGGAGTATTCAATCAACAATGTGAAAACAATGACAGGTTTTGG
CAGTGAAAGGAATAGTCGGTTTTTGAATGAATTTTGGGGTTTTTTTTGTAATTTTTTTCA
AAAATAATTTCAACATTATTTTATTTATTCATTTATTTATTTAAATATGAGGATGAAAAA
AAAATGAATTACAGAAGACAAAAAAAAATGATTAGAAATAAATTTAAAGCAAGAATAATA
AGGTGACATTGTAATGTTAATTTCTGCTAAAGCAAACCCTGCTTAGCTCAAGACCAAATC
TTTGATCAGATCCAGCCACATCTTTGAAGCCAATGTCCAGGATAGGCAATCGTTTCAGTC
TGTTTCCTTTAGCCTTTACTTCCAAAACGGTCTTTTCCCAATTTCCAGATTGTACCCGAC
ATCCATCCTCAAGCACCCGATAACGGAAAGGTTTTGTTTTGTGAACTCCCATCTCCTCCT
CATCAAAGCTGATGAGAGTGACTGCCTTGTCCGAAGTCCTGTTTTGGCTGTTTCTTATAT
CAGCCACGACCACCATGTTCTGGCAATTGATGGTGATCAGCTGGCGTGCACGGTAGTGGA
GTTGTTGAAGGTATTTGATCTGGGATCTGTGGGCATTGTAGGAGAACTCATCTTGGGCAA
AATTTTCAGCAAACAGGCTGTATTCATTGTTTGAGGGACGAGTTCTGAACCAATGAGACT
TTTCATACTCATCTCTCTCTGGGTTCAGACAGGTCTGGGTCTTGTCCACATTTTCAGTGT
TGAAGCGACAGAAGACCTGGATGGCATCCTTGACTCCACCACCATTGGGGTCAATCCAGT
ACAAACCATTATTCAAAGGTTCCTCAGCAGCAGCTGCCAAATCCCGACAAGTCTTTCCTG
GAGAGTTCTTATTTCCCTTAGGCTTCCTCAAAGTCTTCACTTCCTCTGTGATGTCCTTGA
TAGCTTGAATTGTGTTTCTGGCATCCTTAGTTGGGGAGTCGCCCTGGTAGACGTATTCAC
GGTTGGACATCCAGCCTTGCATGGCAGAGGCAAACACTGATTGGCCAGGGGGTCCGGGTG
GTCCAGGTCTTCCATGATCCCCAGCAGGTCCCCTTCTTCCATCTTCTCCAGCAGGTCCTC
TGGATCCCCTTGCTCCTGGGGCTCCATCAGGGCCAACATCTCCGTCAGGGCCTACAGGGC
CACGGGGTCCTTCCTGGCCACGTGGTCCTGGTGGTCCAGGAGGTCCTTGTGGGCCAGGGT
CTCCACTTGGACCCTCAGGTCCAGGTAATCCAGGCATACCGGGCCAACCAGGGTCACCCT
TGTCTCCCTGGTCACCAACTGCTCCATCCTCTCCTTTTTCTCCGATTGGTCCTTGGGGTC
CGGGTGGTCCAGTGGGGCCCATAGGGCCTTGTGGTCCATCTGGTCCATTCTCTCCCCTGG
GTCCTCTGGGTCCGGGGGATCCAGTGCTTCCTGAGGGGCCAGGTGGGCCCATCAATCCTC
CAGGTCCTGGGGATCCAATCAGACCCATTTCTCCATCAGGGCCCTTTTGACCTGATGGGC
CTTGAAGACCTGGAGAACCAGCCATACCAGGTGCACCAGCAGCTCCTGGTGGTCCAATAG
GTCCTTGGGGTCCGATGGGTCCTGGCTCTCCTGGCTTGCCTGGGTATCCATCAATTCCAT
TTCTTCCTTGGGAGCCCCTTCGTCCAACAGCACCAGGGGGTCCGGGGGGTCCAGTCTCAC
CAGCCACACCAGGGGTTCCAGGATCTCCTCTCTGTCCTTGGGATCCTGGAGGTCCCATGG
GACCTTCAGCTCCAGGTACTCCATCATCACCACGAGGCCCTTTGTCGCCGGCAATTCCAG
GAGTTCCTGGGGCTCCATTGATTCCAGATCTGCCAGGTTTTCCTGTCTCTCCGAGGGGAC
CCTTGATTCCAGGCAAGCCGGATGGTCCAGGGGGTCCAGATTGTCCCTGAGGTCCTGGAC
TTCCTTGAGGGCCTGAGCGTCCATTTGGTCCTAGTTCTCCTGGAATTCCTTGCAGTCCTT
GGTCTCCAGACACTCCTTGTCGACCTGGGATACCAGCAGCTCCCTGAGCTCCATTACTGC
CTGGTTCTCCTTGAGGTCCAGAATCTCCCTGATCTCCCTTAAGTCCAGAAGGTCCTGAGT
TGCCAGGTGCACCAGTAGCACCTATAGCACCAGCAGGTCCTGGGTATCCAGCATCTCCTA
CAAGTCCAATCTGACCACGTGGACCAGGCTGTCCGGGAGGACCTTGGGATCCAGGGAATC
CAGGGTCTCCGTCCTCTCCCTTGTCAGCGGGAATACCAGCCACACCCATTGGGCCAGCAG
ATCCAGGGAGTCCTGGAGGACCCTGTCTTCCGGGGTTTCCATCAGGTCCTGGCAAACCTT
CTTCTCCCACATCTCCTTTGGGTCCATAAGATCCAACAGTTCCTCTTGGGCCAGGGGCTC
CCACAGGTCCTGGGGGTCCCACTTCTCCTTTTACTCCGGCAAGTCCTGGAGCTCCCCGTT
GTCCTTCATGTCCTGGGGGTCCTGACTGACCAGGAGCACCTGCCTCTCCTGAGGGTCCGG
GGGCACCACGATCTCCAGGGAACCCACGCTCTCCTGGATATCCTTCACGGCCGTTGGGAC
CTGGCTCACCAGGGACTCCTGGTTCTCCATCTTTGCCAGACTCTCCCTGGGGCCCTTGTG
GTCCTGGGGCTCCTTGGAATCCAGTGGGTCCTTTGGGTCCTACTGATCCTGCCTCTCCTG
GAATACCCTCTGGCCCGGTCATTCCTCGTGGTCCACTCTCTCCCTGTGGGCCGGTGTCAC
CTGGTGGTCCTCTCTGTCCGGGTGGACCTGACTGGCCCTCTCTGCCGGGGTTACCTCGAT
CTCCTTGGGCTCCTTGTGCTCCTTGTTGTCCTGGTACACCAGGTTGTCCAGGGGGTCCCA
TCTCTCCAGGCTTGCCATCATTTCCAGCAGAACCAGGAGATCCAGGGGCTCCACTTGCAC
CATTTGGACCGGAAGATCCTGGCATTCCCTGGTTACCAGGGGGACCTGGAGATCCTTGAC
GACCAACGTCTCCCATTGCACCTGGTTCTCCTCGCTGTCCTCTATCTCCAGGGATTCCAT
CAATACCCTTGGCACCTGGGGCTCCTCTGGAACCTGAAGGACCTCTCAGTCCTGGCATGC
CTCTTTCTCCTGATAATCCAACAGGTCCTGGAGCTCCTGGGCTGCCTCTCTCACCCCTTG
AGCCAGAGGGTCCTGGAGGTCCAGATCTGCCCATATCTCCAACACCTCCGGATGAGCCCT
TAGGACCCTGACTTCCCTTGAAACCAGAAGGACCGGGCTCTCCGGGGGAACCTTTAGCAC
CAGATGGGCCAGGGCTTCCATTCAAACCTGGGGGTCCTCTGGGCCCGGGGAATCCTGGGC
TACCAGCAGGACCTGGGTCACCCATAGCTCCCTCTTCTCCATTAGCTCCTGGAATACCTG
GGGCTCCTTGTCTTCCATCTTCTCCTTGGGACCCAGGAATTCCATTCTCACCACGAGGTC
CCTGGAGTCCCATGGAACCCTTGGCACCAATGGCACCACTTTCTCCCTTAGGTCCTTGCA
TACCGGGCACACCAGGAGGGCCAATATTTCCTTGGGGGCCAGGAGGGCCTGGGGGGCCAG
GCATACCATTTACTCCACGGAGACCTGGAGATCCACTGGCACCATCTGCTCCTCTCTCTC
CTGGGGGTCCACGAGCTCCTTGAGGTCCTGCTGATCCTACTGGTCCAGGTGGTCCTGGTT
CACCAGGTTCTCCACTCTGTCCCTCCTCTCCCATACGGCCAGGCAGACCATTGAAACCTC
TTTGTCCTTTCATTCCTGAGTTACCAGGCATGCCAGCAGCACCGGATGGGCCTCTGGGTC
CAGGAGCTCCAGGTGAACCAGCCTGTCCATTTCTTCCACCATCTCCCTCAGGGCCAGGCT
GTCCAGCTGGTCCAATAGGTCCACGGTTTCCTGGTGGTCCAGGGGGTCCGGGGTCACCGG
GTTCACCTCTTCCTCCCATCATACCCTGGGGTCCTGGGGGGCCAGGAGGTCCTGAAGATC
CTCGTGGTCCCATGGGGCCCACTTGTGCTGTGAGGAACTGAGGTGCCTGCTGTGCTCCTC
CTAAGGACTTCATGCTGTACCTATCAGGGTAGTAGGATTGGTATGCCTCATCAGCACTCA
TATTTGGGGGGCCAGCAGCGCCGGTTGAACCTGGAATGCCGTTGGTTCCGTCAATACCAG
AGTCTCCCATTTCTCCCTGCTTGCCCTGGTAGCCACGTTGTCCACCGGATCCTGGTGGTC
CCCTCAAGGCATCCATGGCTTCAGACAAGGCAGCTGCTTTAGTTTCGGCAGAAGCAAATT
GTTCGCAATCCACAAACTGGCATTTGACTTCCCCGTCCAGACACTGACATTGCAGACAGC
TGTTTTGTTCGAGGGGATACCACTCATCACCGTGGGCGTACGATACACCGTTGTAAAAAC
ATTTTCCTTTGTCAGATGTTTCTATAGATTTGTCGTCAGTTGTTTCTTTGGGGTTGTCGT
GGGGTTTGGCATGGGAGACGGCTATGACTACTGCTAGCGTCAACAGTAGTCCATACTCCG
TCAGCGAACCATGCCGGGACATCGCTTCACCGGTGTGCGACTGTAATCGATGTCAATGCA
TCCACATCAATGGAAATAAGAAAGACACAAAAAGAGTAGGCCCCGAATAATGGATACGGA
ACTCGAACCTTGGAAAAGTAAAAATTTACTTTTCTTCGGATCTATGAAATAGAAGTACTA
CACAGCTTAGCAATCGGCAAGCAGTAGGATTGTGTCTACCGCTGCCTAGCTTTGCTTCAC
AGACTGACTGAGCAAACGTTTTGTAGACTCTTTGCCTACACGTTTTTGCCAGCGTCTGCG
>SRR1950940_342
CTTATTTACTAGTCTGATAACCCCAATCATTAAAGGCCTATTGCTATAATGGAAATATTC
TCATATCAAAATTAAAATCTCTCTTACAACAACAATGATAATCAGCCTGATTTGAAATGT
TTGGTTATCAGACAAGTAAATAAGAAGACATGGCCAGAACCACTTCTTTTCCTTTTAACC
AATGGCCAATAATAGTTGTAGTCAAAACCATTTACCCAATTTATTTACAACCCATGGCCA
CAACCATTCACCTTACAACCCACAGTTAGTAGTTGCAGCAAGCAGCATTTCACCTTATAT
TTTAAGAATACAACCACTAATTATGGCCAGACCCATTCATCTATTATACAATATGAGAGG
ATGAAGATGAGTGTACTGTTAATGACTGTTAATGACTACCTGTCAAATGAAATGATTCCT
TACATGCCCATTCCCATACCTCCCATTCCACCCATACCTCCCATTCCACCCATTCCACCT
CCCATTCCTCCCATTGGATCCTTATCTTCCTTTGGTATTTCTGTTACTACACTTTCTGCT
GTGGTCAACAAGGAGGCTACACCAGCTGCGTCCATAAGTGCCGTTCTCACAACTTTTGTG
GGGTCAATGATTCCTTGCTCAATAAGATTGACATATTCATTGTTCAATGCATCATAACCA
ATATCACCTTCAGCATTCAAGACTTTTTCTACAACCACATGAGAGTCTACTCCAGCATTA
TTGGCAATGGTTAGGGCAGGAACACGTAAAGCTTTTTTCACCAAATTAATACCTTGTGCT
TGGTCCTCGTTCTCTGGCTGTGTTGATTCTAAAGTAGAGATGGATCGGAGTAAAGCTGTA
CCTCCACCTGGTACAATACCTTCCTCAACAGCCGCTCTTGTGGCATTTAAGGCGTCATTG
ATCCTGTCTTTCTTCTCATTTACCTCCACTTCACTTGAACCTCCAACCTTGAGGACTGCA
ACACCATTGGAGAGCTTGGCAAGTCTCTCCCCAAACTTTTCCTTTTCATATTCTGATGTG
CTCAATTCAATCTCGTCCTTGATTTGGTTAATGCGCTTATCAACGTCATCCTTGCCACCT
TTACCCTTCATCATTAGCGTATCATCTTTCGTGATGGTAACTTCACCAACTTGTCCAAAG
TCCTGCATTTGAATATCTTCCAACTTCAACAAGTTTGCATCATCACCAAATACCACACCA
CCTGTGGCAATAGCCATATCAGTCAGAGTATTTTTTCTGTTATCTCCAAAGCCAGGGGCT
TTCACAGCACATACTTGAAGCCCAACCTTGATTCTGTTTAACACCAAAGTGCTTAATGCT
TCACCATCAACATCCTCAGCAATAATTACTAGAGGTTTACGGGACTGGTTAGCAAGCTCA
AGGGCAGGAATGATAGACTGAACATTTGAAATTTTCTTCTCACTCATAAGAACTAGGGCA
TCTTGGAATTCACATTTGGCACCTTTAGCTGTGTTCATGAAGTATGGAGAGATGTAGCCT
CTGTCAAATTTCATTCCCTCAATTGTTTCAAGTTCATCTTTCAATGTTTTTCCATCCTTC
ACAGTTATTACACCATCCCTTCCAACTTTTTTCATGGCACTTGAAATCAAATCACCAATA
GACTTGTCTCCATTTGCAGATATGGTTGCAACCTGAGCAATTTCTTCAGGGGTTGTGACA
GGTTTTGACATCTTCTTTAACTGGTCAACCACAACATCAACAGCTGCCATGACTCCTCTT
CTGATTTCAATGGGATTAGCTCCCCTGCTCATTCTCTCAAAACCTTCTTTGGCAATAGCC
CTGGCAAGAACAGTGGCTGTTGTGGTTCCATCGCCAGCTTCTTCATTTGTATTGTTAGCA
ACATCTTGTACCAATTTAGCGCCTATATTTTGGAATTTGTCTTTCAGTTCAATACTTTTG
GCAACAGTTACGCCATCTTTTGTGATTTTTGGGCTTCCCCAGCTTTGTTCTATAATAACA
TTTCGGCCCTTTGGTCCCATTGTGACAGCCACTGCATCTGACAGGGTATCCACTCCTTGT
AACATTAAAGCCCTGGCATCAGCACCAAACTTGATATCCTTGGCATAGCCTCTTTTAAGT
GTATGCACCAACGTTTTGGCGGCTGATGAACGGAAAACACTTGGTAACCGGTACATTCTG
ATGCAACTTTTGTCAAAACAATAAAATAATCAAATCTAGATAGAGAGGTTGTTAAAACAA
CCGTTAGTTTGGGCTTTCACGTGCCAAAAGACAGTGACGTTCCGTTCAGTCCTTGAAATA
TGCTCTCACAAAGGGTGTCATCAGCCAAGCCAAGAGAATCCGAC
>SRR1950940_818
TTTTTTTTTGAAAAACCCTAATAATCTGCCTTTTGAAGACAAGAAAATAATTTACTAGGG
GTTAGTATCTAGGTGTGAAATTACTAAGAAAAGCGATACTAATCTTGATTTGGCCGGATT
AAATAAATTTCATAAAATCTTTACTTTAGGGGCTGAACCAGATAACAATTTTAAGAGAAG
CAAAGCTACATCCACCCAATGGGTGGTTCACAATGTTAAATAATTGTTACTGGAATTCTA
CTCACACAGTAGAACTGACCACCCGAAAAGGTTATTTACGGATATAAAAATGATACGATC
GTCGTTCGTTTATGACTTAGACGATCTTGAAAGTTAAGGTCGATTTTGGAATCTTTGGAT
TCTGGGGGCACCGACAAGGTAGCCGAAGGAGAAATCATCCGCTGCGGCTTCGTACACGGT
GTAGCCACCAATGCAATTACGAACTCCACCTGCATCTACTGCAGAGGCGTTTGCAATTGC
AAAGCTAGCAGCATCGTAGAATGAATAAATGGGCCTGTCCATGCCTCGTGGGTCCTCACT
CCGTCGCACTCGAATTTTTGCGCGGCGGATAAGTGGACCTTCTGTGTCAGCAATGGTACC
TTCTCCAACAAGAGAAATCGGGGTTTGCGCGTAGTATGGCACTTCAAACTCCAGTGTTCC
GTTAAGGTCACTATAGTTGTAGTGCTCAAAGCTGGGTCCTGTGTCCGTAGATACAAAAGT
TCCCACTTGGGGAGCGGATACGGATCCATTCTCTATAATATTCCAATCTCTCTTCACAAT
AAGTTGATCTTCAGGACGAGCATTTTCGATGGTGAGTTGCTCCATCATGTTTGTGAAAAG
AGGTTCGTCAGAGAGGGCGGGAGGAGCAGGCTTCCAACCAGCATTCTCAAACCTAATACC
GTTGGTCGCGGGCGTCGCGATTTTGTAACGCCGTCCTCCTCGAAAGAAGCGATACAGGTA
AGAGACATAGTAGAGTGGGTTGCGCGTTGGATATGATTTTGCAGCCACATAGGACGCTTC
AATGAAGGTACCGTCCTCTTCGCGCTGTGCTGGGAGGGTAACATTGATGTCGATCGGCCC
TGATTGTCCATTTGCCTCCCCAAAGTACGCTGGATCAAGAACCACTTCGTTGAACAAATA
GTTATCATTGTTCAAAGGAATGGGTCCTGGAAAAGCGTACGCCGAGGTAATAGTTTGCTT
ATATGGGTAAGAAGATCCCGACATTGTAATGCCAAACCTTTTGATAAGTTGGCGCAGCGA
CGTTATCTTCTCCCCCATTGTAAGCTCCTCTGCAGTTGTGCTCCCCATTGCTGATTTTGG
GAACAACTGGCTCGCTGTATCTGTCACTTGTTCATTATGTTCAATACCTGATGCTGTCTG
ATTGAACACTTGCGCATCCAGTTCTTCATCTTCCTTTAGGAAAATGGGTGCTGCAATGGC
ATAATTTCCGAAATCAGGAATGGCAAAGGCGATATCATCTCCTCCAGAAATCCACATGTT
GACAGGGCAATTTGAAGCAACTGAATCAGAAGACGCTCTCAAGGGTGTCAAAACTTCAAC
AGAGATAACTCCAGTTGAGAACTTTTCCTTTCTCCAGTTGGTATCCGAATAATCTGTGAC
AATAGTTTCCTTCCATGGCACATTTGCAATGTAAGGGATTTCAAATTCAAGTTCGGAAGA
AACAGAGAGATCAAGAATCCAATTGTACGCGTTCTCATAAACAAGACCGGGCACGTCCTC
AAAGACTCCAGGAGAAAAAGTGACTCTCAGACGACCAGTGTGGAAAGCAGTTTTGGCAAC
AGAAAGCCGAAACTTGATTCCACCCCTCCAGTAACGAAACATGCTTGTTACGAAACCAAG
GGTAGTGGGATTCAAAGAACTTTGTCCACCTGTGGCAAAGCCTGGTGCGACATTGTTGCT
GTGAATCACATGGCCCTTTGACTGAGTTGTGGTCCATGGGATTGAAGAACGAAAAATGCA
TGATTTCTTTGCGACGTATTTGATGTCCATCTCATCCACATCCGTTGAGAAAATGCCCCC
ATCCCATGTCACTCCGTTGTCTGGCATAGCACACACCTTTGAAGATAGATCGATTCCGTC
TGCATTGGTGTATCCTTTGGCAGGAACGTTAATAAAGGGGCAGTTCTTATCAAGATTTGT
CGGTTTATTCCACCCAACAGCTTCAGCTGCGCCACCGACGACTCTTGACACCCATTCAAC
TGGCCTAAGCCATTTTCCAAGCAAAGGAATTGAGCTCCCAAGTATAGCTGAGGTCGAAGC
GACAGCATTAGCAATCCCAGAAATTGGGGGTCCACTCGTAACTGCCTGTTCCTCAGATTT
GCCTATCTGCGCGTCCAGGAGAGCTGGTACAGTTACCGGGACGGAAGTGGGCATGGCAAG
CTCAATGTCCTCGAACCACGCAAAGATGCTAAAAGGAGCACCAATGGCAAGAGGAGCTGT
TCCAGACTGGATGTCATTAATTGGAACAATGTAGAGCTCACCCATATTTGAATGAGTGTC
AAGAAGATTGTAGTGAGACAGCGGTGCACAATATGGAATCTTGATCTCCACAGGTGCACT
TGAGCCAATATCAATCTCAATTCCAGGATACCCGGTATTATTGGGCAGAGTTGTCAAACG
ACTTCCTCGATTTGAGATAGCATCGAAGGGGGCAAAGAACATCCAATACTTACCACTCAT
AAACGGAGTAGCATTGAACATAAGTTTGACCTTCACATTTGCTCGAAAGTATGTGAAGTA
ATCCAACTTCGATACGACATTGGCTGATGATTGAAGAATCACGTCTGGAAACTTCAGGGA
GAGAGAGGTGAACAAGTTGTTAAATTCACCATCACTCACCAACACAGGACGTTGCAAAAT
TGCATGAATATCATGCAACTTAGAGTCCTCAGCCATGCGAGTCCATGCCGTTGTCGATGA
CATGAGCGGCTTCTCATAAGTTTCAATTTCGACATCGTCTACGAACTTAGTGATTTGTTG
GGTTTCGGTATCCGGACCGAGACTCGCGATGGGGTCATGAATTGTATTATCATTGGTAGC
AACTAATATAGTTAAAGTACTTCCTGAGGCTTAGTCAGACTACTCAGTAAAACTTGCCGG
ATCAATAGCCAGGATTTTGGGAGGCACACATTGATCAATAGCTTTCGCTCCTCCGACCAT
TTTCTAAAACGAAAAGTGTTCACCGAGAATCGGGCTTTGCTGCTCAAACACTTACGGCAA
TTATGTTGAGCCCCTGTCTCGGATTTAGTTAAGTCGACCATGCTTCCTCAGTTCATTTTC
GCGCTGTTCAGCGAAAGTGGGGAGGAAGGGGAATTTTGGGAGATCTCGGCACGCGCGCGC
GTAGACAGGCATCCACTCATCATAAATTTCTTTGCCGTGCAAAGAAAGCTCGAAAGCGGA
GGTTTCCACGTTTGCGAGCGTATTCTCGAGTCGGTCGTCATCTCCTCGAACCCAGTTCGT
CATCTCCATGATCGTTGCCATCTCAAGAGGTGCCACCCACTGCATTTCTTCTTGCAAATA
GGTGAATCCTCTCTTCAGATAACCACACTCGACGAGAGAACGAAAAGGGACCATGGTTCC
AGATTTGGCTTCGTCAGTATATGTCATTCCAATCTTCGCATAACCCTCAGCAATTGTGAT
TTGATTGAAGTAATCAATGACCGCATCGGCAATGTTGACAAGATTGTCGTCGCCATAGGA
AACCATTGCAACATGGTGATTAAAGTCTCGCATCGAACACAACTCCTTCGGCATCATTTC
CATCCAAACGTACCTCATACTCACAGAGTTGAAGATGGAGTTCAGGAGAGCCGTAATTGG
GCAACCCGAGGGTTGGGAATGTGTCCAAAGGTACACGTTGTCACCACACAAGTGCACGGA
ATTAACAATCTCCTTCCACAGGACGTGGCGGATCAAGTCATTCCCGTCATCGTAAAATTC
ATTGATGATGTCCAGGATCTGGTAGAGCATTGGCAGCAAGAGAGTTCCATCGAAATTGGA
GAAATCCCCTGCAATGACTTTCTGGCCTTTAGAGCGAACGCGTTCGGCAGTCTTCGTCCA
ATCAAATGAGTAGACGTTGGTTCCGACAGAGATTTCGTTATCAATTCGATTTCTCATCAC
GTGCGCTGCAAAGCCCAGGAAGTACATCCGAAAAACCAGAGTGAAGTCCATTGGTCCTGC
GGAAAAAACACGCGTTCTCCCAATCCTGACCTTTTCTTTCGAGCGACGTTCATCTTTCAA
CGTGTCAACGAAGACAGTCGGTGTACGTTCACCCTTCTTGGCTTTCTCGATCCTTTCCAG
CATCTGGGCTTCCAATTCCTTGTCCAGTTTAAAATCCGTGCCTTCTCCGAGCCACTTTGT
CTTGCCAGGTTTTCCTTCACGAGATTTCATGTAGGGGTATCCAGGAGAAGACTTGCGACT
GATGGCAGAAATGAACTCATCGCCCTCAATCCCTGTCACAGCTTCCATTGGAGAGAAAAC
CTTCCGATCTTCTTCCTTGGGGTTTGCGAGTACAAGGCGCTTGACATCATTAATGGCAGC
ATCAAGGCTCTTTTGATTCACTTCAGGTGGAATGTTTCCAGCTTTCTTGAGTCCAAGTTG
CATGGGATCGACTTTCTTTCCATCAACAATGATTGGCCCCAGGGCGCTAGGAGCCATGGT
GACATCAGCGATCTTACCAGCAATCTCACTCGGTCTCAACTTTGTGGCGCTTGGCGTAAC
TGTCTTATACAGTGATTTGCCAACAGGCGTGAAATTGCCTTCAGGCAAAGCAATATCATG
CAAAGAACCATGCGAAGAGAGGAGAGGAGAGAGGTCAAGTCCAATCTGTGCCTCAATGGG
GAGCTCAACTAAAGCGCGCTTGATATCATCTGCGTTGAATGGGGAAGAGACTCCGAGCTG
AAGTTTTCCACAGACATGCATTCCCAAAAGCTTGCGCGAAATTGACGTCCCAATGGCCAC
AAGGATCGATCCGCAATCTCCATTCGTTGTCTCAAGATTGTAGTATTCGTACCTGTCGCG
GACCGAGTACTTGTTCCCGAGGTCATCTCCATAATGGCGAGAGTCGTTATCAAACGCTGT
GACGGGACCAAAACGCATGATTGCTCCAAATTCGCAGGGTACCACTACACAAGCATTAGC
GCGAGTGAATTTTGACATCTCTTCAGAGGTGGCAATGCTTCCCAGTACGTTGGCATGATC
GTGAAGACTTGTGGGGAACGAAATCAGCATTTGGTCTTTGTTCACTCCCTTGGAGTTCGT
CACTTGTACGAAAGAACAATCGGAGACTGCAAATTCGTGACCTTGTTTCTTAGTAGCATT
CCAGATCCGCAAGTGCGATGCCTGATCTAGGTACGGCTTGAGATGAGCCACAGTAATTGC
AGTGCGTCCCTTAAGCATCATCATCTTGACTCCAGCCCCCCAAACTCCATTGCGCTTGAT
CTCAATGTTGTACATGTTATTCAGTACACGCTTTGAAATCTGCAGGGCATTGGGATCGGA
AGCAAGCTGGGCGTCCATCAAGTCGGAATTGAACTCATCCATTAAGACAACATCATCACC
AGCCAGCTCCACCTTAATCTTGGTGGCCTTGGCAGTGCGCGGATCTCCAGAAGAGGTGAG
CTCAGTGCGAACAACGCTCCTTGACTTTGTGGCAGCATCACCAGAAGTGGTGAGTTCAGT
CTTCACAATGGCCTTAGCCTTCGTAGTGGCATCTCCGGAGTTTGACAACTCGGTCTCAAT
CTCTTTGCGTGCACGAATCTTTTCGTACACTTTCGTGCGAAGATCCACGGGGGCTTCGAT
GAACAGTTGATCTTTCACAACTGAAGCACATTCGGTACAGGCTTGCCCATACTTAAGAGA
ATCCTCATAGGATTTGATCGTGTGGGAGTGGCGATAATATTTGCCACAGATCTCACAGAG
ATGGGCGTGCTCAACATGCCTGCCTAAGGCCAGACCAAGATGGTGATGGTTTAGGGGAGA
CATGTCTTTGGGAGAAGAACGAGTCATCCACCAGAGGGCCAAAGCTCCGACAATTGCTGC
GGATGCAGCTAGCCAGGGGTGGGCGAGAATTGAATCTCTTGCCTGTTGAAGCCATGATTT
TGCGACCTCTGAGGCTGTACGTGCCTGTGTCTGCAGCTCCTCGCAAATCTCATCCATCAC
GGTCCTCTTAACACGCGTGCTCTTAATAAAAGCTGCGACATGTTTGAGACGACGCTCAAC
AGGCAAAACTCCAATGAATCCAAAGTTGGAGCCCATTCCGCTGGCGCGAACAGCATGCAA
GACAATCTTTTCGACGTCCTCGACATAAATCTCATCAAAGCTGTTAATGGTCTCTTCCCA
TGATTGTTCAAGTCCAAGAAGTTCGTCAGGATCAGCAGACTCAATAAGATGGGCCCATCC
TTCCTCTTGCATGAATGCAAACTGAGTATTCACTTCTTCGGTGAAGATAGGGGCAACCTC
ATACAATCCACCGTCCATGAAAGTGCGGACTTTTGACATCGACCAAGAAAGCATTTCCTG
CTTCGGATCCTTTAGGAAGACTTCTGCACTGGGTTTCTGAAGCGAAGCGTGGACCACCGG
ATCAATCTGTGCTTCCAAAGGCTCGTCAGCATGCTCCTTCAAGAACTCAAAGAGCTCTGT
CGACTGGGAAAACTGCCTTCTGTAAGCGCGAACGCACATATCACGGAAAGCAGCATAGGA
CATTGGGTGTCCAATATTGTATCCAGTCAAGGGGTCAACGCGCTGCAAGATATAGGGCTG
CAGAGAGTGTCCTTTGCCTGTAATTTCTCGCACCTTGTTCTTATCCAATCTTCGCACACG
ATCGTCATCGAGAGTAGTAAACTCAACGCGATTCGTAACGCGGACGCAGATTTTGAGACG
TCTCTGGTAGGCTGCGGCATGTGCCAAGCTCTCAGGTCTATTTCGGGACGGCTCCACATT
CGAAGTGCACATGACCACTCTAGACTTGAAGAATGATTTTGCTTTCTCTTCAAGATGAGC
CATATGCAACGGCATTGGTGCGAGATTTCCGGTTCGAATTAGCTCCATGTATTCCAAGTT
GGGGTTAGCTACAGAGTCTCTCATTTGAGCAAAATCGTCGTACACGACAACTCTCTGTCC
ACTGTATCCATCCCAGAACTCTTGCTCGATCATGCGAAAGTAGATATCCTTGGTGAAATC
GTCTCCACTAATTCCATCAATCTTCAAGAGATCGATTCCGAGAGCGTGTAACATGCCAGT
CTTTCCAACACCGGACGCACCGAACATGTAAATAACCAGGGGTTCAACTCGAGGACCGCC
ACGCATGGCTCCAGAAGAAGCAGCTCTGTCGTACATTTGTTGCACTACACGGTAATGCAT
GTCAAACGCAGAGACAAGGCGAGGCTCAAGCTTGTAGTCTTGAATCATAGCTTTGAGACG
AAGTCCCTCATGGTACAATCCTTCGATGCGTGTGCACATTTCGGAAGATTTTCCAATATC
TTCAGCTGTGTTCAACGATACAAGATCGTGCACTCTAGAGTACCAGTCCTGTGTCCCCTT
GACAAACGATTCAATCTCTCCAATAGTGGAAGGAAATCCAGTGTGCCACTCGTAGATCTT
ATTCAAGACGAATGTCATCACTTTTTCCAATCCAGCCCAAGCAAAGGTTGCTCCTCTTGC
GAGAGCTCCGAGCTTACTGACTCCACCAATGCACTCAGCAACTTGACTGTCACGAGGAAC
ATCCTTCAGAAGAAGGGTGCCACCAAGTACAGCAATCACTGTAGCAATGCTAAGGTAAGG
ATCAGAATCGGCCTGGGCAGAAAGTGTATTCGACAGATGACGAGACAAGAAACTGAACGC
AACAAGAGCGTGTTCCTTACAGGCATTGTAGGCCTTCTGAGCTAAGTCAAGTGACACTCC
TCCGCCGACAAGCAAATCAGTAACTAGTAAAGCGACTGTGGTAGGGTCAAAAGCTGATCG
AACAGCAACGCAAAGTTTGCAGAGTCCTGAGACAATCTGTTGCACCAGTGGCACCGAAGT
CCCAAGCGATTCCAGACAGGCTGTGGCTTTCGCAATGAAAGCACCCAATTCAGGGCTATC
CACAGAATGAGTGTGATTAATGGGAATTCCCCAGGCCTGAGCATCCATGACCAAATAGTC
AGAAACATGTCTCATGACATCAACGAACTCCTTATCATTTTGATTGAGTAGCAGAGTAAC
TGGACCGTCCTGACAATTGACAGTAAGTTCACAGCGGCGACCTTGACTCTTAGTAAAAAG
AGGAGCACGGTTGCGAGTAAGTGCGGCCAGGCGGTAAAAATGGGAACCACTTGCAGTAAA
ATCACTCTCGCGAACGAGATCTCTGAGAATACAGCGCTTGAGGTTGTTGTTGCGCGCTTT
TTCCTCGAGTTGAGTGTACTGCATGTGTGCCCATTTTGTTCCTTTGATCTGTGCATCAAG
CTCGGCAAAGCCGAAAACGACTGTTGGTTGGAGCTTAAAAGAGTGTTTTCCATTTCCATG
AGCGCTCCAAGCGTGATTGTTGGCACTGATGAAATCGGTGTGGCGAACGCCACAGTTGGT
ACATCCAAAAGTGCCAAGGTACTTGCATGAGGCAAGATGTGCTTGGGCAGAATCTTGATT
TACGAGAGTGTCACAATAACAGGTGACTTCACCAATGTGGCGAGAGTTAACCAAGTGATT
GAGAAACTTCTTAATAGTTGAGATACGATTGCCGCATTGGCAGACTACTCCAGAAATCTT
GATAACAGTTGTGGTATCCATAGTAAGCAATCGAGTTTCGTATGGTTGTAATCATTAAAA
AAAAAAAAGGGGGG
>SRR1950940_5990
GTCTGCGTTCAGTATAAAATACAGCGCGCAACATTTTTAAATAATAGAAGTGCATATTTT
CAATTTGAACACTTAATAAGTGTTTACTTAGCATTAAAATATATGTGCAAATTCCATACT
CTCATCCCAATGTTGATATTCACAAACACAAGATACAAATTGTTTCTAATGCACTTACAC
CATTTACCCTAAGAACTTTTAGTTTTTTGTTATTGAATAACTAATTTGTAGCCTTTTAGT
CTTTCATACAAAAATGCTTATTTTATGTTGATGATATAACCATTTTCATCTCATTTTGAC
AATATAAATTATCAGTGATGTTGGGTACAATGCAGATTTGTCAACACCAATAAATTTTTT
TGGGACCAATAAAAAATGGAAAATCCTTGGGCATTTAAGCTTGATATATTTTGAATTAAT
ACTCATACATTTGAATAATTATAGTGCAATAATTTTGAGTATTTTGGTTGTCCTAAACAA
TATGTCCGACATAGCTATATAGTTACCAACATCATTGATGTATTATTTTATGTCTTAAAA
GGCACATTATATTTGAAATTATTTTATTTGATTCCTTTTTAAGTTATTCACCTTTTTTTT
TATACTTAAGTGATAGGGTTGTCAGTTATGAATAAGAATTTATAATTTTACCATTGTGCA
TATCCATTCAGACATTCCTTTAATACTTAATCTATCAATTTATTATTTTTGGAAGTGATT
AGGTGGGCACCATAGTGCCTACCTAACGTTACCCAGGAGGTTGCATTAGGTAGGCACTAT
CAATCATATGCGTTGGCGGCATTTAATATCCCGCCAGGCGGCACTAGAGCCCAGACCTAC
CCATCACAAGAGGTGTGCTAGTAGCACTTTTTAGAACTCGGGTACACGGTCGCTCGTATA
TAATTTATAATTGAAGCTTTGAATGGTACACATTTAGCAGACAGCGAGCAACGTGTTGTG
TGCGTGCGCGCGCTAAATTGAGACAACGGAAACAAGGTCATTTTGAGAACCATAACGGCT
ATCCAAGTTTTTTGTGCTTTTACAATTTAGATTTATGATAAGATCTAGGGTAGATTCACG
AAGACGATTTTTTTTTGTTCACCGGCAATATAGAAAATATGACAACGGTGATATTTTCAC
TAATGGTCTGGTACAAAAGTGCCCACCTATCATCGGCCATTATTTTTATACTAAACTTAA
AACAAAATTCAGCTCAATCACATTGCATAATATTCATATATACAGTTACTTCTCTTTGAT
AAGCCAGCCCTCATGTCAAGTACTGAAATCATTTTGAACTTGAGAGCAATGCGATTCTTT
ACTTCTGGAATTAAGACAAACAGGAAATGAACCCACTGGGCCTAAATAACTTTTCATACT
GAAGACTCGATGTCTTACTTATGAACAAAGAATCAAAATAACTATTATTATGAGTAAATG
TATGAATGTTTGCAGACAATTTCAAAAGATCTCACAAACAAAATTTATTGGTATGCATTC
TAATAATTTCATAAAAACTCAGGGTTATCTGAAAGTCATTGTTCTACTGTGGAAAAAAAT
ATATTTTTAATAACGACAGCTTCAAAAAATGACAAGGGACAAAGACTTTTTTGATCAACT
GAAAATATTTTACAAGATTTAGTAAAAGAATACAAAAACAACTTGAAACTAAATTGAATT
TTTATTTTCAAAAAGCAAATTTGTTGAGCTTTTAATTGTTTTTATGTTGTCTCATATTAT
ATTTCAGATTCTAAGGAGTCCAAACTCCTTTAAAATGATGATCCCAATCTTTTACTATTG
GTGCTGTTTGATGTTAATGTTATTGAAGAATTTAAGAGGTTAAATGAAAGTTTACTTTGT
TCAATAAAATACATAGTAGTATATAGCATGTGTGAGTAGAATGTATAATATTGTATATAA
TTTTACATTTTTGATCTGTATTTAAAAAAATGTATTTTACACCTTGTCAAGTTTTTATGG
TCATTTCAAAGGCAGGACGTCCTAATCAACTATCTGATGGTGAATACACATCTCCAAATT
CAAACCCACTGGTTGCAAAGTAAAATCAATACTCTGCTTACTAATTTTTGATTTGAATTT
TTCCTTTATGGTTGGGATCTAAGATGATTAGTAGTATTAGACAAAGTCAATTCCTGTACT
AATCTGGCAATGGAAGTGTAAAGTTAGATAATGTGTAATAGTGAGTAAAGTAATTTAAAT
TTGTAGACCTAATAATGAACTCGTTTTATTATCCTATTGTTAACGCAATATTTCTATACT
ATGTGTAAAATTACAATGTTTTTTTCAAGTGTCATATTTTGGATTGCTGTGCCTTTTCAC
TATTGTTAATATAAGGCTAAAAAAAAATTAATTAAATAAACAATAATAGTACATCCTGAG
TTTCTTATCAATTACTATCCCATGTGTTCAATAGCATTAGAATAAATATAACATTAGCCT
ACATTATCAGTTCTACAGCACAAAGTCTGAAAATGGAGTGAATGTTGTTGGGGTCAGCCA
GTACTTCATTCCTTGGTTCATTAGGACATGATTTGCATTTTCATAGTTCCATATTTCAAG
TGCCAAACCCACACGTGTTGTAGAGATTTTTTAAAAGGAGGAAAAATGTGATTAGCAGGG
CCTTTCAAAATTTCCAGGCTAAACAAGTTCCATACAAAACAATTCTGCTAATAGATATGT
AATTCCAGAATGTGTTTCCAAATAGTGTTTAAATTTAAAAGAAAAAAAAGAAACAAATTA
TAATAGCTTTTGTACATTGCATTTTTCAAAACATTCTTTACAAATCAGTCATACAAAAAA
TATATCACATTTGACCAACAATTCAATTTCATTCATTCACAAGTCAATTCAATCGCAAGC
AAAAAAAGACACCCTATCCATATCCAATCCAATCCCAAAATTCATAGTTTAAAAAAAGTC
AGCAATTCCTTCCTCCAAAAACCGTTTGTAGATTGCCATGAATTTTGCCACAAAAGCCTC
AAGATGATAAATAGCTTTCTGACCCTGTTGTAGACGGTGTTCATAGTAAGCTGCATACTC
CACAACATCTGGTTTGATTTGGCCATCACAAACATCCAGCAATTCCCTAAGCAAACCCTT
CATGATGACATCAGGGGGGATGCAATGTGTCAAAAGTTCATATAACCTGCCACGAACCTC
GAGAAGTTGTTTTGGAGACTGTTGTTGGGCAATCATTCTGGCTGTTTCCCGAAGAAAGAG
TTCCCAGTCTGGCTCAGAAATATCTTTTTCAACATTAAATGGATATTGTTGTACACGACA
CGCCTCGCACATCAAAACCGCTCTCCTTAGGTTCCCATTGCTCTTGTCAGCAATTTTCAC
AGCCATCTCTCGTGGTAATGTCAATCCTTCTTTCTTGCATATTGTTGTCAGAATCTGGCA
AATTTCATCAGTAGAGGGAGAGGCAACTCTTAAACCAAGGCATCTACTCCTGATAGCAGG
AATAACCTTGCTAGTGGAATTACAACACAGAATTATACGACAGGAAGACAGATATTTCTC
CATGGTTCGCCTTAATGCATGTTGTGCTTCTTTAGTAAGACGATCAACTTCTGTCAGTAG
GACAACCTTAAAGTTTTTTTGAGAAACCGAATCCAGTTGATTAGTTTGTGCAATATTCTT
GATTAATTCTTGAATGACAACTCGGTCATTATGGCCCACATCGCTTGGATTAACTTCAAT
GTGATAGTTGCTGGAAATTGTTGATATTTCAATCTTCTTGTTTGAAGGGGTTGTAAAAGT
GCTGTGTTCAATTCTCAATTTCTCAACTCCTGCTCCATACAGTTCACGAAGTGTACACAT
TATTCGTGTCTTCTTTCCAGCACCAGACGGGCCATATACCAGTAAATGAGGGAAATCACC
TCCATCAACCAACTTTTTTAGATGAGCAGCTTGTTCCTTATGGTAATCTAGTTTTGCAAG
AGCATTCGGTCGGTATTTATCAACCCAAAGGCTCATTGTGAGCAATAACGTTTACAAATA
AGTTTAGGTGAAGGTGTTTCTCTCTGACTGACTGAAATCTTTGCCCTGCCCACTCG
>SRR1950940_6276
ATTTATACCTGAGTCAAGTGAAGCAATTGGAGTGAATTTTCTTGATTATGGAAAAAAACA
CAAATGGTCATTGGTGGGAAATCGTACCCGGCACCTCCTGGCATGTAGTTCAGCACCCTG
ACCTCTCGGTCATTATGCGTCCAAATTATGTCTATTCTGGTGTAGTCAGCTTTTGGTCGA
CTATGTTAACTGATGAGTGAAACTAAGTATTTATATACAATATATATTCTGTTGGTTCTG
TAAAGTAATACTTCTCAATGTGCTACTCCCAATACTGGCTATAGTGTTTTTGATGCAGTG
TAGTTTCACAACACGTTTGTCATAGATTATCGGTGAAGAGTTGTTCTGGACCTTTCTGGG
GGCAATCTCATGATATTGAAGAAAGCAGTAACTCAGGCAGTGAGACTGGATGAGTTGCAT
GTTGCTTTATTCAATGTCGCGGCAGCTGTGAATCGAGACTCGTTTTGCTATTTGGTTAAG
CACCATTCCATTGGGTTGGCATTGACACTTTTTTTCTTCATGGTGCCTAGAAGATTGGAG
CTAGCGATTATTAGCTTGAGCAGAAATCACCATCGGGCTGCATTCAATATAAAATAGTAG
AACGCAATTTCACTTTGAACAACTTGACAATAGCCTGTACAAAGAATTCAAATCAATATA
CAAATTCTGTTATGAACTCATCCCGATGCCTTTTATGACACAAAAAATGTAATANNGTAA
TAATCACTAACTCCATTTATCACTTGATACACAACTCACTCTAGACCACCTCTTATACTC
GACACATAGAATATTTCCACAAATCACTGGAATTTTTCTGCATATTAATAAATCCACACT
TTCCACAATTTCATCTTTAATGAAGAGAACTAGTTTGCCTGCTCCTTTCCTGATCCCTGC
CATTATGCAATCCATCCCTTTTGTCTCAGTACAATCCCCCATCCTGTCCTTTCCACGAAA
CACTTAAGAGAGTATTAACATTTTTATCTTACTATGCCTTTATCTTAATTGGTCCATCAG
CAAAATAAATGCAATATTTTTTTAAGAGCCCCC
>SRR1950940_7048
ATTCTAAGTAGCCAGAAAAAGAGTGGAAAAATTTATTAAGTCAATATTCTGAAGAGAGGA
AGAAAACTAAAGTACCTCCTTTGGGATTAAAAAGAGATATACAAGATTTAATATATCTAT
CTCAAATGGTTCAAGACAGTGATTTTGATCAAGCGGAATCTGAGGCAATAACTGAAGTCA
TGTCGGAAACATCGTCAAATAATTCGAAAAGGAGGAGAGTTCACAATATGTCAGATGATG
AAGACGATGCGCTTATTTCAAGTTTATATGATACCATGGAATCTGCGCCGAATGATCTGC
AGGACCTTCTACTAGTAGTATAGAAAATAATAATGGAGGAGAAGGTCCATTTCGGACAGC
TAGTAACGGAGGAGGAGATGAGACAGAAGCAGGGACAGCCATGGCCGCCGCTATGAGAAA
TAATGCGTATTACGAAGGATATGGAGAAGTAACTAAAACGAACGATCCGACTATATTAAA
AGTGAGTAAAACATTTAAAAGAAGTTTTGCAAGCGCGATCGAATTTTCAAATAATAGGAA
ATCGGAATTATACTTCGATTCAGCAGTGCATTAGACAAGTGCAACGGGAATTGAAAAAGT
TTGTGAAGGAAAATTTAATCATGGAGGAGCAATAATACCTTATTGGTACAAAGAAGCATC
GACAAGAACTGAAGATTGGAATTTAGACGATCAAGTTATGGGATGGAAAGTTAAAGAAAT
CGGATTTAGAGTACCGAATATAACATTGCATATTATGAACAATCCAAAATCTGATGCATT
AGACGTCCCAGTAACAGCACCGCCAAAAGGTAGAGTACGGACATTCGTTGATGTACATAA
CGATTATGGAATTTCTGAAAACATCGGAGATATGTCGCACAATAATAAATTTAAAGAAGA
AGAAAGCATGAGCAGTGCATCGGATAGGGTTTTTAAAACGCAACCGGATAGAAGAATCTT
CCTGGATACCGATATGGGAATGCAGATGTTAAATGACCATTTTCATGAAGATTCATTACA
AGACGCCAAATACGAAAGTAAAGATCCAAATGACATTTATAATTTAAAGAAACATCCTGG
ATACAGAGAAACTACAATTTCCAACGGTGGATTTAGTTTAAAATATAAATGTACCGGTGG
ACCGGTCGTTTTATTACCAACTAGGCCGTCTATGGATTTAGGTTGGACAAACATAACACC
AGTTATAGAAGCGGACAAATTCGTAGATGGAAAAGATCAGAGATTGAAAGAATGGCCAAC
TCATGCAGAAATGGTGTCAATAACCAATAGTTCTGGAAAAACGTATCAAATACGAACGGC
GTATTATAACGAAAGAATTGCCAGAAGCCATTGGTGGGAAACCAACGATTCATATAATAC
CCTCGCAATAGGAAAACGAGGAGCACCGTTTATATGCAAATCGGATTATAAACCACCTTT
GGATCAGCAAGGATGTAATTACGATAAGAAATATCCTCACAGCGACAATAACGCAAGAAA
CTTTAGAATTCCACAATCTAAGAGACCACCCCTATTCATGATCGGAGTACATCCAGAAAC
AGAACCTACATCGAATGACACGAAATATTTCAACTATCACGCTAATTTACAGATAGAATA
TTATAGCGTAGTAGATCTCTTTATTAGAACAGGATCAACGCCCGTTTATCTGAATATCGG
AATAGGCGGACTACCAAATGAAAATTACCAGGGTCATTATGCCAATTATGACAAATCCAA
CCAAAAATACTATATAGACGAAGAGGAAATTAACATTTTACACGAATTATATCCGAGAAC
CAACGAGCAAAATGACGAATGGGTGAAACGGATAAATGCAAACTGGAAGGATCGACTCAC
TAAACCGATATGGTCTCAGATGTTACACAGATCGAGGAGGAGGAAATGCATGTTGCCATT
ACACGGTGCAAGCGGTGACATTTGCGCCGGTAGCGCGTACAGTAAAAACTACCGTCATTA
ACCAGTCAGGTATGATATAAAAAAATCGACGATATTCTAAACATAGTTAATTTTGGCACG
GTATTTCATGCTTTGTTGACGCTTGCTTACTATATAACGGGCTGTGAATGCATGTATTTC
ACCACTCAGCTTAATGTTCAGATACGTGTTTAATGATCGTAAAATAAAACCGGTTGATAT
AATAGAAGAACCACCATTCATCATATGCCCTTGTGGTAACTCTCAGCTGT
>SRR1950940_7401
CCTCGTTCTGTCTCGCCTCCACACTTCAGAGCCCGGTCACGCTGAGGAGGCCAGCAAATT
CTAGTAAGCCTTGGCCCAGACCTACCCATCACAAGAGGTGTGCTCGTAGCACTTTTTAGA
GCTCGGGTACACGGTCGACAACCGCCAACTACTAGAGCGGGTACTAGAGCACTATAAAAA
AAGGAAATACTGCAGTAGTTGTGCACTACTCGAGCGGGTACTTGGACTAGCTATTACTAG
AGCCGAACTTGAGTACTATTGTTTATGTTTTGCTATGCGTCATTCGTCATTTTAGTCATC
CATCAGTCATTCTTCCACCATGGCGAGCATTGAAGAAGGAGTCGTTTTTTTTGTTCTTAC
AAGTATTTTGAGTTAGCTTTAAAGCAGCTACAACCGAATAATGTTTTCGTTAAAAAACAA
ACCAAGTCGGTTGAATCGGCTACTAAGGCCATCAAACAAGAAAAGAACCACTATCCCTCC
GAATGGAGATACGCTGACTGGAATAACGCTGTGTTGCAAACACTATGGATCCTATCTATG
AAGGCCGGACAACCAAAGCCAAAACCTCATCTGAAAAACACACCGAGTAAGTACGCACTG
TTGTGTTCAAAATATAGTTTGTATTATCTAGACGTCTAATTGTAATTTTGGTTTAAAACT
TGTGAAGGCAACATATTTCATGCTAAGACTGAGACTGGATTTCCAATTCCACTTTGTTGA
TTGACATTTTTGTATGTTTACGAACGATTTGTATTTGTAACGTTCTAAGATCATCAGATC
TTATTAATCTAGACCTAAGATACCAGTACTTAGATCCTATATATATAAATCAGCTGCGGA
TAACAGCAGGGCGTACCTGCGTTAATCGAAAAAAGGTATGTATATAATAAAACGACGCCG
ATCTAAAAATATATTTTTAATCTACGTGTCTGGTGAAAAAACCTATAAGCTTTCCCTATA
TAAAGTACGACGACGTTAGTAAGGTAAGCATTTGTATTATATGTTCAAATTCATCTTTAC
CGATCGGAAAATAGCACCCGTAGTTTTCGTAGGCATGGATAAGTACGTTACTACAGAAAA
TGTTACTTACTTTTACAGCATCGTAGTTGGAGGCCAGGGACGTAGCTTCGCAGTGCCGGC
GCAATACGTACCTAGATCGTGGGCACTGACGTACGATGGAAAGCACGTATTGGCCGATAA
CGGCAAATACAAGAAAAGTTTTGAACTCAACTATTTATCGATGTACGAAAAAAAACGGTT
TGTTCTTGGACGTGCAAAGAAGATGTGAAAAAGCTGATGGACAAATCCGGACTGAAGATT
ATGTATGATACGAAACAATTTATAACGGATAACGCCACCACCGTGTATTTTCACGACAAA
GAATGCGCTATGGTGAAGGATGTGCCGATGTATGGACAGCATTTACATTTGTTATTAAAA
TCTACGATCAAGAACGTGTCCGAAAACAAACTGTATAGAAGAATAAAGAATGCCTATTCG
TCCGTGAAAGGAGGATATTGTCGAGTGAAAAAAACTCAGCTCTAAAAACGATAACGCCAT
CGATGGCTATATCAATTATCTCGAGAAAGACCCTGAAAAGTTGGGGTTTTTTTGGGATGC
AATGACCAGGCTTTGTTGACTCAAACTAACGCCGCTATCGACTTTAAGACTCTTGGTGTG
CCCTTGCCTCCGTTAACTTTCGAGGACGTGTTTGAAGAAATAATTGAACAACCCAATTGG
TCGACGATAAGGTTTTATCCGGCTAACAACCAAAGTCAACCGAGTTGTTCTTTCGACGCG
GTAACAGAAAATAACATTACAGACGTGTTGGTACCGGATCATCTGCAGTCTGAAAAAATG
ACATCGAAATGTCATTCTGGGACACGTTATGCGACATGTACCCGGAAGCCAAATCAATTG
AGGATCTTATGTCGAAAGTAGATAGATCATCACCCATGTACAAAGGATTAACCTCGGCCG
TGTCCAGAATAGGATCCGAAAAGCTTTTCCGTGCTGCGAGGAAACAAATGCTAATCAAAC
TGGATCAAAACAGCGTATTTGAAAACATTGACAACCTTCCCGACTATATTAAAGGTTTCA
TGAGCCCGATTCATTCCGTTATAATTTTGAATACTTGGGCGAGAGAACAAGGGTTAAATG
TCAATTGGTTTGTGGCCCTCGTACAAGCTTTGCTGAAAGGAAAAGGACCAAAAAAAGTCG
GCGTATACAAGGAGAAGCGAACAGTGGAAAAACCATGATATCGTATTCCACTTTCTCTTG
CATGCAACACTTGACCGGTATCATCGCCAACGACAATTTGCCCTGGCAAATGCTACCGAA
CAAGAAATTAATTTTAGGAGAAGAAATATCCGTCAATCAGTCAAACGTGGAAGCTTGGAA
AGCATTATTGTCCGGTGGACAAGCTTCCTGCCAAAGAAAAAACACTACGCCCGGATATTG
TACTGCCTCGATAGTCTTGTTAAACTCGTATCACAGATTCGGGAAAACTTTAACGACTGA
ACAAAATAAAACAATGAAAACGAGGATTTTTTTTTTTTTTGTCGAAGGATTAAAAAAAAG
CCATGTTATCAACAAGTGTTACG
>SRR1950940_7621
AAAATTAAAAAAAACAAAAAAACCCCAGAATTTGAAAAAAATATTTAAAAAATTCAACAC
GTAGCGCATTTTTTCCCCCTTATCTCACTCTTTTGTCCAAGGATGGAAATAAAAAATATA
TTAATTTTTTTTTTTTCACATCACAAAAATAAGGTCTAATTACTGGTTCTGCTTGGCATG
CCTCTTCATTCTTTCATTCTCGATTAACTATTGTGACCTTCATCCGTTTTTCATTACACC
TACGATTTCTTTATACAATTCTATGTCTTAGCAACCCACGACTATTTGATTTCCTTCATA
TGTAATAACTCGTGTATTGAATACAATTTGTACTGACTTACACAACTGCCTCTACTCAGA
CGTTGAGTTTTATAGCTATCAGTTATGTTTAGAAACACCTCCGAAAACCCTTCACAGCAA
ATATTGATGTTTATGAAGAAAGAAGAGAAAACAAAAATTCTGCCAAACTTACATCGTGGA
ATTATTTTTTTATCGGTCACAATTCAAATAAAGGAATGTTGTCATTTACAATTTTATTAT
AATATGGCCATGACTTAAATTAATTTTTTTTAAAAAAGACATTAAAGAAAACAATTTTTT
TTATTTTTTTGATTATTTTTTTTTGGTATTGAAATTTTATCTGCATCATTAACGTTGTCA
TGAGAATATGCTAGAATTTGATAAAACTAGCCGTTCATTGATTGACAACGGTAAGTATGT
GAGATGTCGAGTGGGCAAGGGAATTATTTGCTATACATTTTCATACATGCCTATTACAAT
AATGTATTAATTGTTCCTTTACAATGCTGTACCTCGTACATATGTTTGATTTGCTAAATG
TTAGGGGGGGGGGATATATAGATGGAAGTTTTTGATAGAGTTAAGGAGGTAGAAATAAAT
AACCATTGCGTGAAAAAAAATGGAAGTTTAGATATTGAGATTGTTTGCGTTTTTTTGTTT
GTTTTTTCCTCCGTTTAATGAGAAGTAAGAAAAAAAAGATCTCAATTCAAATTTAAAAGC
TGGCATTTCGTATCTAGTCGATTTTATTCATAGGAAAGCACGAAATCGAACGTGATATTA
CATTAGATCATATCACATCACATTTTCGTTTCAATAGCCGGCGTAAATCAATAAAATTCA
TTAAAAAAAAAACTCCTAAAAAAAAACAACAATTTCTTCAGATCTTTTACCAAGTCGGTC
ACTGCGGTGTATTCTTTCAGCAATAAAAACAAACTAACAATAAATAAGAATAAGATGATT
TAATAATGAATAGATAAAGGATGTATTGTATAATTTTGGTTACAATGACATCATCACTGA
AGTGTGGAATGCTTGAATCAGCCATTACTAACAACACAATGTCTTCATAACCAGTCTACC
ACCGTTTTACTTATAACGTGTCTCGTTGTGATTTCTGCGTCCAGGTCATTGTAAACATTT
TTTGTGAAAATGTCGTCTTCACTCCAATCATCCGGTACAAACAAAGTTTGTTAATCAAAT
GATGTGTTACAGGACCATCGTCAAATGCAGGTCTTTCGTTATTTAGTGCTAAGTCGTAAT
CATGGTCTGTGAAATCTTTCGTTAATGTAAACATCTTTGGATGGAGAAATCCAAACATTT
TGTAATCGCATCTGATTTTTGAAGATTTTCTATAAAGAAAATTCTTGTTTTCATTATTTT
CTTTTGTTCGGTCGTTAAGGTTTTTCCAAATCTATGATTAGAATTCAACAATAATATGTT
TGCCGAACAATATCCTGGCGTTGTGTTTTTTCTTTCGCATGACGCAGATCCTCCTGACAA
TAACGTTTTCCATGCTTCAACAGTCGTTTGGACAACTGAAACTTCCTCGCCTAATACTAT
TTTTTTGTTTGGCAACATTTGCTAAGGGAAATTATCTTATGCGATAATTCCTGTCAAGTG
TGACATACAGCCGAACGTAGAATAAGACATCATCGTCTTGCCGCTGTTTGCTTCACCTTG
TAGATAAATTCCAACCTTTTTTTGACCTTTGCCTGCATAGTAGCCGTAAACCATTTTGCT
GACAAGTTTTGTTCTTTACACCAACTGTTAAGAATCATCAGAGAGTGTATTGGCGACATA
TAACCATCGATATCATTATCTAATTCATCAATATTTTGGAATGGTGTGTTCAGATCTTTT
TTGTTGAGATATTGCTTTCTGGTCGCTTTAAACAGTTTTTCAGAATTGACTTTGGAAACC
GCAGAGACTAATCCTTTGTATACAGCGCCAGATTTGTCTACTTTGCTCATCAAGTCTTCA
ATTGTTTTAGCCATGGGAATTTTGATTTTTGACTATAAAATTTTGGAAATATATCAATTG
ACGTGTGTTTTTTTGTTGATAGGGAATATCATTAGTGAAAATGTACTTTAAAAAAAAAAA
TAAAAGCTTGCTTCTCTTACTTGTATCTTCAATCATCTTTCTTGATGATTTGACGCTGCC
TTCCAGAAATAATTCCATCGCTTCTCAAATTGTTTTATCAAATTGTTCTGCTTTAAAAAA
AAAAAAAAGGATATCCACCTCCTAATTTTTATTATTTTTTCCCCTCCAATTTCATATGTG
ATAAAATATGCATTTGTAACATTTATGATTGAACGTTTAATCATAAAATGTCCAATTTAC
AGTTTTACCTCAGTTTTACATTTTTTAAAAAAATATTTTTTTTTATAACAAAGATTGAAA
TCTTTTTTTTTTTTCTTTTTTTTTCTTCTTCTTTTGATTTGGTTTGAAGAAGAGGGGGGA
AAATACATTTAATGGTAAAAGAGAAAGAATTTTTTTTATTGTAGATAAAAGAGGGAAAAA
TGGATTTTAATGGTAAAAGACCAACAAAAAGAAAAGATAATGGTTAAAGAAAAAATCGAA
TGACTTTCGTCTCTTTCTGAAAGACTTCGGAATGACTTTCTGCTGTCTTGCTACAGGACA
TCCAACTCGTTGACAGACTTT
>SRR1950940_9119
CTGGTGATTACAAGGCATATGACCTTATGTACCAAAAACCTGTGCAACGAGCAGGCTATG
CGGTCTTAGGTCGCCTTCTCGAACACTGGTTGGGTGATGAGTTTGACGCTACTGCCTGGA
AGATGCACGTTAAGCACCAGACTGAGGCGCAGATCCAATTTGGCTGGAGTTTAGTCTCTG
TCGTAGCGGCTCATTTTTCTGGACTTTTCTGGACAACGATCATGAACATTTTGACGAATG
ACATTAACTCTCGCATGGCTTTTAGCCTGATAACGGACCTCGATTATGACAAGCACGTCA
GGAGTCAATTCCACGGGGATGATAACCGCCACAAGTTTTCACGCAAAGCTATTGCTGCGG
GTGTAAACCCGAAACGGTTTGCGGAGGCCATGACAGAGATCGGCCAGACGTACACTTCGG
ATGTTAAGGGAGAAACTTTGACTAATACTTTCAAACCTTGGACCTTGTGCACCTTTTTGG
CCGCTTATCCTGTAGAGACGGAATGGGGATGGACTGGTGCTTTGCGACAAGAAACCCTGA
CTGATGCACCACAGTGGAAGAGGTCCCACGAAAGTGAGGCTGAGACGGTGAATCAAATGC
TGGACCTTTGTTCCCAATGGGACGAGAAAACTTATGCGCAATATCTCGAGAAGATAGCCG
AGGCAAATCAAGGGAAGTTTTTCATACCTGCGGAGGCCTATTATCTGAGGAGAGAGCGCC
AAGCTCACAGGAGAGGGATTCCCCTCTTCGTGGCCGAAGCACCTCCTCCTGGTGAAAAGC
CGATTATCACCCTCGAAACAGCAGTCGCTCCTGTGACTGTTCCGACCACTATGGTAAATG
CGGAGATCGCCAGGGCTTCCATTAACGCGTCCCAGATGGGCGTGAACGAAGCAATGGAGC
AAAAGGTCTTCCGAAAAGCCGTGATTTGGACCGACACCGGACTTTCCGAACCCGTGGAAA
TTCAAGGCCCTTATGGATTCTTAGATCTTGGAGAGCAGCGCTCAATGCAGAACCGGGCTT
TCGACATGTTTATTTGGTGGCAAGGTACTATTGTTGTTGATATACAACTCAACGCGCAAT
CTTTCTTACAAGGGACGTTGGTTGCTTATTGGCGACCTTTGGCAACCAGATCAGTGGGAG
CTGATCGTGGATTGACGTGCCATCATTTGATTATGCAGCCCGGAACAACATCATACCAGC
TTTCCATCCCGTTCATCTTCCCACGAAGCGTGACCAACAATTTTGCCAGAGGAGAAGGAG
ACGGCTCTTTGGGAACCTTTTTCATTGAGGTTTTAAATCCTTTAACGTCAGGGGCCCAAT
CAACTCCGCGTGCTACGATCTCCATCTTCAGTTCTTTCAAGGATTCGAAAATGACTTTGC
CTCTCCCGTTGGCCAATATTCCGCAGAGGAGGGTTCCCGCAAAGTGGGTTGCCCTCCCAG
AAGAAGAGATAACTTTTCAAGCCGAGGGCGGTGGGTCTTCAACTGTGAACAACACCTACA
ACGTCAGCGCTGGTGGAGATGTCCCCATAGAAGTGGACAATTCTGGCACAAGCTCACAAG
GAGCTGGAATCGAAGCATCACTCGACGCTAGCGTGCCAATGCCTATGGACAAGCCCCCCC
TCGTTGGAGGAGGGATCCCTATCTACCAACAGTTCTCTGGAATGGCTAAGGCGAACGGCA
TGAATCCGACCATTGGGATGTCACTTCACCCACAGCAAATTTCACGGACTAAACCTGACC
TTTGGCCGATTGGGAGCTACGAACTCTCGAAGATTATGATGAGGTATGATCGTTCGCATG
TGTTTACTTGGAGTACTAACAACGCCGTTGGAGATAAACTTTTGGAGTTTCAAATTCAAC
TTGGGATAGATCTCGCAACACTCCACAATTACGTTGGCGGACTTTTCCAATTTTGGAAAG
CTCATCCCATTCTTACATTTCTGGCCGCCAAGACCCGATTCCACACTGGGAAGTTAAGAG
TCTCCGTTGGGTACGGGGTCCCTGGATCGATCACATTTGATGAGAGTTCGAACTATGAGT
CGAAGATTATGGATTTTGATTCGGAGACTAACCGGCGTGAGCTGAAGATTCCTTATAATG
CCCAGACCCCAGTTCTTAAGACGTATTCTGGTGAATCGGTGGCTGACCCGATCCAGGACC
ATGTCCTGGCCACGGTCGCCATTTTCGTCCAGAATGAGCTTGTTGCTCCAGAGACGGTTG
CGGAAGAGGTTGAGGTCAACATTATTCAGCAGTTTGACGGAGCGGAGCTTTACGTTCCGA
GACCTTTTAGCTTTCTTGCAGGAGATGTTAGTTCGTCAAATACCTACACTGAGCCCCAGA
ACTATGTGAACGGGGGAAAGAAAGAGGAGGTGCTAGGCTTCCGCGCTGAAGCTCCTGAAA
AGGATGGACTGGAGATGACTGAGGAAGAAGGAATTGCAGATCCTCCTCAGATTGAACCGC
TTACAAACGTGGAAACGGAAAAGAAGGAAACTAAGCCTTGCAGGCTTGATCTTGGAGCGC
ATATGGAGTACCACCCCAAGACTGTTTGTGAGCTTGGTCGCCGCTATGCTGAGATGCGCC
TAGGAAGAGATTTTATGACAGGAACTGGCACATTTACTGACACCCAAGATCCGGGAGTCC
CTGCTCTGTTTGATATGATCGCTATTCAGGCTAGACCGATTCACCCTTTGACGACGCTCT
TTGCTGGTTGGAGAGGAAGCTTGAACTTCAGGATTTTCCTTACTACTGAATTCACCCCCG
GAGTCGCTCGCGTGGTGTTTGTCCCCACCAATGAGAACCACCAAACTGGGATAAGATCCT
TCAACCCCATCGGAGTTGAGGGTCTCTTCTCAGAAGGCACTGCCACCACTTCTTGGAAAC
GCTTAGATGGAGATCAGGACTTCATTAGCGTCCGAAATTCCTCTGAAACGCCCTATCCAG
CCGTTGAAGCCATGTATCCGCTCACCCTAGGTGAGAACTACATTGACGTCATGGTCCCGT
TTCAGAGCATTTACAACTTCCTCCCGGTCCAGGAGCTTGACGGACAGCGACTCGCCGTTG
CCTCAGGGCAGCTGTACATCTTCGCTCCTCGCGGAGTGAAGGCTCGAGTTTACTGTGCTT
TCGCTGATGACCTGGTAATGGGAGGCTTTACAGGAAACACTTTCTGGAGAACTGAGTACG
TGTCCTCCGCTACGGGAATCGTTCCCTTTGGACTTAATCTTTGAGTCCACGGAGGTCACC
TCGGCCGCTTTCTTTGAACAACGCTCAACCCGATTGACGACTACAACGATTGCATCTAGA
AAGTACCCTATCTGGATAGAGGGGGAAAAAAA
>SRR1950940_9374
CTCAGGCCGAGACAGAAGTAATTGAAATCCCTGATCACTTACACTCGGAAAAAAATGATA
TAGAATTGGCTTTTTGGACGACATTGATTGAAAAATATCCCAATGCCAGGACGATAGAAG
ACATCATGGCCAAATTAGACATGACGTCGCCTGTGTGCAAAGCATTGACATCTGCTACTA
CTAGGTACAATTCGGATAAACTGTTCAAAACGGCCAAAAAGGAACTAATGCACAAAGTGG
AACAGAACTCTATCCTGGATAACATTAAAGACGTGGCGGATGACATCAAAGGATACATGT
CCCCACATCATTCTGTCATGATATGGAACTTGTGGTGTGTAGAACAAAACATTAAGCCAA
AATTTCTCAATTGTCTTATCCAGAGCCTGATGAAAGGCAAAGGACAGAAAAAAGTAGGCA
TATATTTGCAAGGAGAGGCGAATTCAGGCAAGACCATGGTGTCCTATTCGACGTTTACGG
CTATGCAGCATATGACCGGCATCATCGT
>SRR1950940_12651
TTTTTTTTTTAGAAAATCCCTAATGTTTAGCGGTTAAGCATAACAATGTGTTCACTAGGG
GATAGTGTCTAGTACAACGTTACAATTAGAAAAAGAAAGATTTTAGTAAAATCAACACTA
TTCTTTATTGCGACCAAATTAATTTTCATGAATCATTACCGATGGGCTGAACCCAACCGC
GTAAGTCTATAAAACTAATCCACCCCGTGGGTGGTTCATCTGTACTAGACAATACGGTCA
GGACTCTATAGTTGTAATATAGAGCGACCACCCAAAGGGTTGTTCTCTTGGTTAAAGAAA
AAGAAAATCTACGTTCACCTGTCAAATTAGGTAGATTTGAAAATTTATGATAAGGGTTGT
TGGAGCCGTTTCAATTTTGGTGCTCCAACAAGGTAGCCGAATGAGAAATCGTCGGCGGCA
GCCTCATAAAGTGTGAAACCACCGAATGCCCCGCGATGTCCTCCATCATTGCCCCTGTTG
ATACCGGGGTCACACTCTGTGGAGTGGGGGAATTCCTCGTCCGAGCAAAAGTTCCATAGA
GGACGATCAAGTCCCTTGGGATCGTGGTTCCTGCGGAGATAGATCTTCGATCTCCGCACC
AGTGGTCCGTCAACTGAGCTCAAAGTGCCTTCACCCACAAGTGAGATTGGCATCTGCCCA
TAGTAGGGGACCTCGAACTCAAGGACTCCGTTCACGTCAGGATAGACCATGTGCTCGAAT
TGCGGGTTCTGATCCAAAGTAGTGAACGCGCTGATCTTGGTGTTCTCTAGCGTTCCGTTC
TCGACAACCTGCCAATCTCTCACAGCAAAGATGGGTTCTGCTGGACGATTAGACTCGAAA
GTGACGGTGTCGTGAGCAGTCTGGTATGGACTCCTTGCTGTGCATTTCGGTTGGGCCGTT
CGCAGTCCACCGTTCTCAATCTTGACTCCGTTCGTCACAGGATTCAGCACCTTATATCTT
TTGCCTCCACGGTAAAAGCGGAAAAGGTAAGAAACCCTGTGAAGAGGATTCGAAGACCAA
TATTTTCGAACGGCGGGCATTTCAGCTTCAGTGATGGTGTTCTCGGCATCTTTGCTCACT
GGGAGCGTGATGGATTGCTCACTGATAGCATCTGTCCCGGCAATTCCCATGAATGCTGGA
TCGATCTCGATTTGGTTAAACAAATAGTTGTCGTTGTTCAGGGGTATGGGTCCGGGGAAA
GCATATTGTCCGGCGGGCGTCTTGTAGGGATATGAATATCCCAGTGTCGTGGGGGCAAAT
CTCTTGCAGAGCTGTCTCAAGTTCGTTATCTTTTCTCCCATGCAAAGCTCTTCTGCTGTT
GTCGTGCTCATGTTACTCTTGGGAAACATGTTCTGGGAGTCATCCGACACTTGCTCGTTG
TGCTCTACTCCGGGTTGCGTCAAATTGAAAACTTGCGCACGAAGTGGCCCCGGGCAGTCA
GCATAGCAGTACGGATTCTCTTCCCAATCAATGATGCGCCCGCAATAGGTGCATTCATGC
CACCTCGTAAATGAGTCGGGTGCGTCAACTTGTGCTTTCAGTTCCTCTGCTTCCTCAGCA
GTTAAATTCACATCAGCTTGAGTTGGGTCAAGAACAAAGTAGTTTGAAAAGTCGGGAATT
GCAAAAGAAACGTCGTCATCACCAGACAGCCACATGTTGATAGGGGCATCGCTAGATACC
ACATCAGATGCTCTTCTCAAGGGTGTTAGCACTGTGACTGTGATGATTCCTGTCGAGAAT
TGTTCTTTGTCTGTCCAGAATGTGTTGTTGAAAGGGTTCACCAATGTTTCTTTCCAAGGT
ACGTTGGACACGTAGGGAATCGTAAACTCTAACTCAGATGACACTGAGAGGTCCAGAATC
CAGTTGTACGCGTTCTCGAGAACCATGTTTGAATCTACTCCGTACACGCCAGGATTGTAA
GTGATCCTGAGCCTGCCAGTGTGGAAAGCAGTTTTGGCCACCGTGAGTCTGAAACGAAGG
CCACCTCGCCAATATCTGAACATCGAGGCTAGATATGCGAGAGTGGTGGGTTCCATGTTG
GTTGCTGAGCCGGTTGTAATTCCAGGTGTAACAGGAGCGTGATGCAATAGTTCTCCTTCT
TGACTGTTCAGATCCCAATTGATGTTGTCCGCATAGATGCAAGATTTTGCGGCAACATAC
TTGATGTCCATCTCGTCTATGTCGGTTGAAAACAGTCCACTGTCATATGTCAGTCCATTG
TCGGGCATTGCGCCAAGTTTGGTCGAAAGGTCAATTCCGTCAGCGTTCGTGTATCCTTTT
GCTGTTATGTTCGAATAGGGGCAATTCTTGTCCAAATTGGTTGGCTTGTTCCATCCGAAT
GTCGAAGCCACTCCTTCCACTGCACGGGAAACCCACTCAACAGGCCGGACCCAAGGGCCA
AGCATTGGTATGTTTCCAAGTGCGCTAGAAGCGGTAGCGACAGCTCCTGCCATTCCGGAA
ATAGAGGGTCCCGATGTTGCGGAATGCTCCTCTGATTTCCCGACCTGTGCAATTAGCTCC
CCCTGTTGCTCTTCTGGAACTGTTACAGGGAGCGATGTCGGCATCGCAAGCTCAATGTCC
TCAAACCAGGCGAAGATGCTGAATGTTGCCCCCACCGCGTCAGTGACTGTATCGGTGCCC
ATTCTAATTGGGTTTAAGGGTATCAGGAACATCTCGCCCATGTTGGAATGAGTGTCAATG
AGGTTGTAGTGCGACAACGGTGCGCAGTAGGGGATCTTGATCTCTGCGGGCGCATTTGAA
GCCAGGTCGATCTCTACGCCAGGGTAGCCCGTGCAGTTCGGCAATGAGGCTAGACGCGCA
GATCGGTTTGACACAGCATCGTATGGTGCAAAGAACATCCAGTACTTGCCACTTTGGAAG
GGTGTGGCATTGAAAACTAGACGAATTTTGACGTTCGCTCGAAAGTAAGTGAAATAATCG
AGCTTCTTGACGACGTTCTTTGATGTTTGGAGAATCACGTCGGGGAACTTCAATTTCAAG
CTGGAAAAGGATACTGAGAATACTCCGTTCTTCACGTTCACAGGTCTTTTCAGTACTGCA
TGAATGTCATGCAACTTTTCATCTTCAGCGATTTTAGTCCAGGCGGTGACTGAAGACATC
ATAGGTTTCTCGTATGTTTCAATGTTAACGTCGTCCACAAAAGTCGTAATCTGTTGCGTG
TCATTAGTTGATCCAAGTTGTGATATTTCATTATGTTGTGTCATAGCAATTGTTTGAGTT
GTAAAACTTCCAGATGCACAATTAAACTAATCTGGTTTAAACCACCGAATCAATAGCCTA
TATTTATAGTGGCACACATCGATAAGTAGATTCTAAAACGAATC
>SRR1950940_16173
TTGGGATACACATTGCAGGTTTGTTGCCTCACCACGTTGAAATAACCGGGAAAAAAGTAA
GAGAACAGATCTCGTACACGTTGGTGTAAACAAAATGCCTCCCAAGAAGAAAGGTGATGA
TGCTGAGAAGCCTCCTCCACTTATTGGCAGAGTTGGCACAAACCTCAAGATTGGCATCGT
CGGATTACCAAATGTTGGAAAGTCAACATTTTTTAACTGTCTGACTAAGAGCATGGCCCA
GGCTGAGAATTTTCCATTTTGTACTATTGAACCCAATGAAAGTCGAGTGCCAGTGCCAGA
CAAAAGATGGACGTTTCTCTGTGACACGTATGAGCCCGCCAGCAAAGTGCCAGCATTCCT
GAACGTCGTGGACATTGCCGGTCTCGTTAAGGGAGCCCACGAAGGTCAAGGCCTGGGGAA
TGCTTTCTTGTCCAATATTAGTGCTTGTGATGCTATATTCCATTGTGTCCGTGCGTTTTC
TGATGAGGACATTGTTCACGTGGAGGGAGATGTAGATCCATCCCGTGACCTTGAAATCAT
TCACAATGAAATCCGCCTGAAAGACATAGAGTACCTTAAGAAGCATATGGAGCCACTGGA
GAGGAATGTTACTCGTGGAGGAGGAGACAAGAAGAAGAAAGAGGAATTTGATTGTTTGAA
AAAAGTCAGCGAAATCATAAACTCTTGTAAATGGGTAAGACAAGCCCACTGGGATTCCAA
GGAGATTGACATCCTCAACCAGCACCTCTTCCTTACCTCCAAACCTGTCATCTACTTGGT
CAACATGTCCGAGAAAGATTACATCCGTAAGAAAAACAAATGGTTGATGAAGATCAAGGA
TTGGATTGATCAAAATGACCCTGGTGCTTGCGTCATTCTCTTCAGCGGAGCTTTAGAACT
GGCACTGATGGAAATGCAGACACAGGAAGAAAGAGACGCCTACCTAAAGGAAAAGGAGGT
CACTTCAGCATTGGAAAAGATTATCGTTACTGGATACAAAGCTCTCAACCTGTGTTACTT
TTTTACGTCTGGCAAGGACGAAGTGAAGGCTTGGACTATTCAGGTGGGAGCCAAAGCACC
TCAAGCTGCTGGACGGATCCACACGGATTTCGAGAAAGGATTTATCATGGCTGAGGTTAT
GGCTTACGAGGATTTCTTTGAGCATAAATCTGAAAACGAAGTGAAGGCCCACGGCAAGTA
CAAGCAGAAGGGGAGAGATTACGTAGTGAATGACGGTGACATTATCTTCTTCAAATTCAA
CGCTGGAGCTGGTTTAACCGGGAAAAAGAAATAAGTCTCAGCTGTTTAGGCTTTTTTTAT
GAATATGCTGATAATGATGATGCACCAACTAGAATGTTTCAAGACTGTATTAGGTATCCA
GGAGTTGTCACCAAGACAGCCATTCTGTATGTGGATGGCTAGTTTACCTCTTACCAATGA
AAAGGTATACGGGATGTAACGTTGTGCTTTGTCATGTATCCTATCTGCTCTAGAAAATCA
AGGGGATTGGGCATTGTTAGGATGAGATGGCGTTGATGATAACAGAAGACAAGGAATATC
AGACAATTTTGGGGTGGAAACCTTCCTTAGCAGAACTAAAGGAAGGAGTAAAAGAGAGGG
GGGAG
>SRR1950940_34753
CTGCTGATGATGTGCGCATTCCTGAAGGGAACTTTGTGCCTGCCGGCAAGTCTGCCTTCC
CCATTGGGTCAGCGAAGAGCACCAAGTTGCGCCCCAGCAGCGTCCCTGGACTTGTAACGG
AACCAACAACGGCGCCAAGCGCACTCGGATGGGTGAAAGTCGACGGAAAGACCATCGATC
CCATGTATGAGGGCCTGAAGAAAGGCGGAGACATTCCCCCGTTCCTTGACGAAAAGAAGC
TGGCAGCGGCTATCAATGATGTCGAGCGAGTGGTGAATTCCAACATCGCACCTGAACATG
CAAGGGTGCTGACTGACATGGAGGCTGTGACAGGTTACGAAGGAGACGAGTTCGTCGGAC
C
>SRR1950940_47019
GCGCAATATACTTAAGTAAAATAAGTGGTTAAAATAAGTGCACACGGTAAAATATTGTGA
GTAAAATAAAATAACACATAAAATAAGGGGGATCACGGATTGTCATGCGACGCTCATGAA
ACGAATTGCAGGGCAACCTACGAATTCAAAAGGTTCGAAATCTTCAGCTGCTGCTATCGA
AAATTGGCCAGGCTCGCCCATGTATGGTAACTGAGGGACAGGGGTAGGGTAGTGCCACTC
TGGTTTGGTTGTATCAGATGGTCCAACGAAAGAGAAAACGGGGTTTTCTACGAAAGTGAA
AGGCACTTTAGCTCGGTATGGGATATGCAACAACGCGGTGTCATTTCTGCCTGAAAAAAC
AACTCCACCTCCAATTTCCCATCTGTCAACAGATGCTGTTACTTCTGCTACTGGTTGGTC
TCCTGCATCGAAGCTAGCTTCCGAAGCGATGACTATGTCTTTGGATGTTTTTCCTCGATG
TCTGTAAACGTTCATACCTCCGTGATAGTACTTAAACATCCACATCATCAAATGAAAGAT
TCCTCCTTCCACATAGTTGGTCTTTGCTTTGTCGGTTATCCACTTTCCTCTAACAGGTCT
AATCGAAACGCTTCCTGTGTCTCCTCCCCAAATGAAGTAACCGACTCTCTTCATTGAGTG
TAATATTGATGTTGGTGAACTGTTTAAACCGTGTTCTTTTCCGCCTTCAGTCGTCTTTCC
AATCATCGGTGGTAAACTGTCGTTTATTTGTCCAGCTGCGTAAATCCCAGGAAGCACAGG
ATACTTGGCTACGTCAGCGAACTGAGGAATCGAGTGCACAGCTAGTTCGAGACCTGGAAA
AGCTATCCAAATTGCACACAACACAGGTTTGGATTCAGTTTCTTCGGTTGAAATGATATC
TGAAATCATGTCGATCGTGATCTGCCATCTACATCCTTCTTCGTTATACATGGTGGGTTC
GAAATAAGGAAGTTCAAGCTCTTCCATCATATCTCCC
>SRR1950940_49603
CTCCTCTCAACTCCATTCTCCATATCTTTTATGAACTCCTCAACACGGCTCTCAAGATAC
TCAGTTCCATGAAGGATCCCGTCGTCCCCTCTTTCGAGGAAATCTCTCTTACCGGGCTTG
GTCCTTTGGTTGATCAACGGATAACCACAAGCGGTGTCTGGATCAATTGGTTTTAAGAGT
CCAGGAATTCCTTCAACGGCCTGCTTAAACGTCAATCTCCGAGGAAATTGATTCACAACT
CGGTCCTTCAACCAATTGAAGGAGCGTTCGGCTGCTTGTTGAACCACCTTGGCAGGAATC
TTCACCTGCCGGTTCTGGCAAAGCAAAC
>SRR1950940_50971
TTTTTTTTACCCCAGTAGTTCTTATTTGGAGTGCGACAGGTGTACTAGTCGCGGCCCAAA
GTCTAAACTGCCATGGTGATGTTGCTAGGCAAGTTCGTAGCCATAACACTAGCAAAATTA
GCTTGACTCTGCATAAGGTCCGCCGGAGTGGGAAGATGTCTCGCCTCACAGATCTCCCAC
GATGGGAAACCAACACAATCTGGCATGCCCTTGCGTCCCACAATCAACTCATCATCAACG
CCCTTGGTTCTACCAAAAACGGCCTCTATACGTGTATAGACGGCTTTGGCAAAGTCGTAA
ACGTCTTTGTTGTTACAGTTGGCTGCAGCATTAATACAAGCTGCCATCTTGTTTTCCGCG
GTCATCATCCCCGGTCCCTTAAACTTAGGT
>SRR1950940_51310
ATCAATCTCTGGAGCTTCCGCATCACCATCAAAAGTGTCCGGCATCTCCGGTGTAGCCAT
AACCAAGTCAAACATCTCCCGAGTAAGAGGGGTAGCCAATCCATATTTCGTGGCGCTGGT
CGTTGAACCGGCGACGTGCATGCCGATGATCTTTCCGGTGTACTTTCCTTCGGCGACAGT
TAGAAAACTGCCACAATCACCAATGTCCGAATCAATGGCATAGAGAAGACCCTGGTCAAC
TGAAAAATCCTTACCGGCCTATTTATAACGTCCTACGGCAGTCCGCGTTACCTTCACAAA
ATGAGGTCCGTCCTGTTTGAAAAAGTTGGCCTCGCAAGCCTGTATCTCAGCCAAGGAGTC
TTCCGTAATCAAGCGAGAACGCAAATTTCGCAAGGGTTTCCACTTTGGGTCGGTTACCCT
ATAGAACAAAACATCTCCTTCGGGGGACCAATTACATTGGGCCCGCCTAAATCTCAAATC
AATCGAGTTCTGGTCAGTTATAATTCGGAAGTCGGTGCCTTCCGGACATAGGCCAGTATC
ATAAAGGAAAAGATGGTAAGGCGCCACAAAGATGTTTCCGGTCAAAAAGGTACAGTTAGT
GGTGCATCCCCCGACGGTCACGCTACCAACGTTATTATCAT
>SRR1950940_51850
ACTTCGCGTCCGTGGAGGGTAAGTTCGAATGCGCTGGTCTGCATATTCTCTGTTGTTGCC
TCCTCTTGGTCAAAGTCACTCCGTATCCAATTAATCATTTCCAAAACGACTCCTAGTTCC
AATGGGGCGATGTATTGCCTCTCCTCTGCATTGTACGTAAAAGTACGCTTCAGATAAGCA
ATTTCGCTGATACTCCGATACGGAATCATCTCCCCTGTCTTGGCCTCATCTGTATACGTC
ATGCCAATCGTGGCATATCCCTCTGCGATGGTGATTTGATTGAAAACTTCAATCACTGCA
TCTGAGATATTAACACAATTGTCATCGCCGTATGACACCATTGCCACATGCTCGTTGAAG
GCCTTCATTGTCTGCAGTTCCTTTGGAACAACGACAAGCCATACGTAACGCATGGAAATG
GAGTTGAACAGTGAGTTCAAGATGGCTGTGATCGGACAGCCTGAGGGTTGCCCGTGAGTC
CAGAAGTAGATATTGTCATCCGTGATGTGGATGGAATTGACAACCTCTTTCCACAGGACT
CTCCGAATCTGGGCATTTTCCTCTCCGTCATCGTAAAAGGCGTTGATTATCTCAACGACG
TCCGCGAGGATGTGGAGAAGCAATGTCCCATCGAAGTTCTTGAAGTCTCCTGCGATGACT
TTCCATCCTTTGCTGGTTAACCTCTTGGCTGTCTTCGTCCAGTCATAGGAGTAGACATTG
GTGCCGATAGAGATCTCGTTGTCTATGCGGTTCTTCGCACAGTGAGCAGCAAAGCCTAGA
AAGTACTTACGGAAAACCAACGTGTAGTCGATTGGTCCCGCAGAGAACACTCTGGTCTTT
CCGGCGCGCACTTTTGCGAATGGTCGGCGCTCGTCTTTCAGAGTGTCACTCCATATCGCA
GGGGTGCGTTCGTTGTCCAGGGCTCGTTCCACGATCTCTCCCATACGTTTCTTCAACTCT
GGGTCTAGCGTGTACTCGTCCGAGCCCAACCACTTGGTCTTGCCAGGTTTGCCCTGCTTG
TCTCGAACCCACGGAAAACCAGGTGATGATTTTCGGTTGATGGGTCCGACGAACTCGTCT
CCTTCGTAACCTGTCACAGCCTCCATGTCAGTCAGCACCCTTGCATGTTCAGGTGCAATG
TTGGAGTTCACCACCCGCTCGACATCATTGATAGCTGCTGCCAGCTTCTTTTCGTCAAGA
AAC
>SRR1950940_56462
GACGGCAGCACTTATGCAGGCAGACATCTTTCGAGATGCCTCCATGACTCTGGGCCCCTT
AAACTTGGGAATGGCTTCCGAGGGAGCTACTTCCGTTGTTAGCCAGCCAGGGCTTCCATC
CTTGTTCGCAAGCCTTTTAAGCCTGCGCTTCAAGAACAACCCTTCGTACAGCGGCTTCCA
ATCTGTCTTGTGAACGGTACCAAAAATT
>SRR1950940_56630
CCAGCTTCATCTCTAGGGTTCGAAAGACCAAAGAAAGCGAAAATAGAGACGAAAGCTCGG
ATTGTTCCAACTATCACTCCTCCTAAATCAGCTACCCATTTAAAGTTGGAATACCACGTG
CTATTCATCTCTTTGTGTTCATCTTCAATCTGTCCTCTGGCAACAGGTTTGATCGGAGGG
ATGTACTTGATGGTATTTCTTGCCGGTATCTCTGAGTCGTATCCAAAAAGCTGCAAGTTC
TTGAACCTACACCATACCATTATGTGAGGTTTATCAATAGCTGTTGGGTAAGCACCTGTG
ATGTTATATATGTCCAATACTCCGAATTTGAAAATCTCTCCGTAATCTTTCGGAATCTCA
GCTTTCTGGGTGTTGGTAAAATTCCGAGTATGAACCCAGCTATATGGATAGTGCCATTTC
AAACAGAGGTTTACAGGTGGTCCTTGTGTTATTGAAATGACCTCATGTTTGCACTGTGAT
GCAGTGTAAATGGAATCCCAGGCATGCCAGTCGTTCTGATGTAAAAACGACACAAATGGA
GTTTCATACTGTGTACCTTTCACTGTTGCTCCATATATCCCAATCTGGT
>SRR1950940_74475
TTCAATTTCATCACGACCCTCTCGGCGACCTTTCTAGTAGAATAAGCCCCATTCACTTTG
AAAAGCCTCCGCTTACAGATCTCCCCTTCATCCCCTGCCTTGTGTTCGGTAGTTGTTGTC
GTCCCACAGTAAATATCACGGAATATGTCGAAGAGAGCGGAGGTGGAAGTCCAGACGGCA
GCAAAATCATCCCCGATCAAGACAGCGCGACGCAATGCGTTCATGTCTATAA
>SRR1950940_74600
GAAATGATTAATTGGATACGGAGTGACTTTGACCAAGAGGAGGCAACAACAGAGAATATG
CAGACCAGCGCATTCGAACTTACCCTCCACGGACGCGAAGTCTTTGAACACTGGATTGGA
AAATACCGTGCCGCGAGTCACATGTTCTCTGAACGTCCACTCTTTTTGACTTTCGATGAA
TACCGAGAAGTCGAAGCCAGGAAGTATGGACGTTTGGCGGCGTGTTCGCTCGCGTAGAAA
AACCACAGCTAGGGGCTCTCTCTAATCACCGCAAGGAGCAGAGCAGCAAATCCCGGTCTG
GGGTTATTCCGTGGGAATATGTGGGAATTCGTTTTAGCATTCTCTCCCCATGGAGTAAGT
GGAGATTCGTTTTAGAATCTACTTATCGATGTGTGCCACTTTAAATATAGGCTATTGATT
CGGTGGTTTAAACCAGATTAGTTTAATTGTGCATCTGGAAGTTTTA
>SRR1950941_1804
GTTCCAGCGTGTGAGAACAGTAGCAGGAATTGTGTCTGGGATCTGGGAGACTGGGAGAAG
TGATCTAGCAAGATATCCTCCTCCTCATCTCTCTCAGCTACTCGCTTATCTAACCCTCCC
CCAGACTTCAATCGTGAGTGCATTCCCCTAGTCTACACGCCGTTCTGTAGCTAGGCGTGG
AATCTACGTACACACACAGGAATAGCAGTGGAGTCTGCTCTTGTTCCCACTTTGTGCTGA
GCAAGCCAGTGTGGAAAGCTGTTCTAGAGATGAGTGGATGCTGTTAGTGCCTTGATACCA
ACAATCACCATGATGTCTGTTCTTAGCCCCAGCAGCCTTTTGGCCAGGGGAATTGGGACC
GACGTCTGTCGCCGTTTAACTGTTGTCATACCTTTTGTGCTTCTATTTTTATATGTACCT
GTGTTAAATGCTGTTGAACGACCTTTACAAAAAGGATCCATTGATATTCTCGAAGCTTTC
CAGTTGGATGAGGAGACGCAAGGGGCGGAGCCAACCGTAGGATTATGTGCCAACCGTATC
CGGGTGGAGGCCGGAGACCCTGAGGACACGATCGAAGACCCTGCCTGGAAGATTACATCC
GGCGATTCACTGCCCAGCATGAAAATTAGAGATGTTTTCACCGGTGGATTTCCAGAAGAC
TTTTCCTTGCTGTTCACCATCCGCCCTGACGAGGGGACGACGGGGAAATTGTTTACGATT
TACAGCGATGACGGAACCGCCTCTGAACTCATGTCCCTGAGCGTGGGTGAGAAGCCCAAA
TTTGTATACCAGGACATGTACATGCAACCCGGAGTAGACAATTCACCTTTATTCGACATC
ACCATCAATGACGGCAAATGGCATCGAGTAGCCTTGAGCGTGAAAGGCAAGTCCTTGACC
TTGTTCCACAATTGTATCCAGCAAAGAACATACGAGTTCAACAGGACCCTGCCCGGAAAG
TTTAATTTAGACGGACTTGTTTTCCTCGGCTTCCAGTTGGAGGGAGATGATGATGACAGT
TTCTTTAGTGGAGACATCCAGGACATGTTAATGATCCCAGACCCCGGTGCAGCCTATGAA
CAATGTGAGACATACACACCAGACTGCGGCGTTGCCCTGCCCTACCTCACCTACAGATCA
TCCTTCAGTTCAGGAGGCGGTTCCAAAAAAACATTAGGTGGAGGTGCCAAAGTAAATCAT
TCCACTGGAACAGAGCTTTCAAAATTGACCGTGAATTATGGATCTGTGCGAATGAGGGAT
GTTACCTACACTTCTGGTCCACCCGGCCCACCAGGCATGAGGGGTCCACCTGGTCCACCA
GGTTCAAAAGGAGATGGCGGTTTGATTGGACGTGATGGACTTCCTGGAGGCAACGGAGTG
CCAGGACCACCTGGACACGTGTTTGTTTTCCCGATGGCCTGGGATGAGCACAAACAGGAG
GATACCAGTGCCCAGTTCAGATCAATGTTGGAAAGTCATATGTTGGCTATGAGAGGAGCA
CCTGGACCCCAAGGAATGTCTGGTTTGGGTGGACGAGTGGGCCCCCCAGGACCTTTAGGA
GACAAAGGAGATATCGGAAATCTTGGAGATATGGGACCACAAGGAGCCATGGGAATGCCT
GGACCACCTGGAAGCCAAGGAAAACGGGGCCGATCTGGCAAAGATGGAAACAGAGGTTTG
ACTGGTCCTTCTGGTGACAAGGGTATGAGTGGATTTGCAGGCATGCCAGGTATGCCAGGC
CAAAAGGGAGACAGGGGTGTGTCAGGCATTTCTGGAGAGCCAGGACCCATGGGAAACGAT
GGAGAACAGGGAGATGTTGGTGAGATTGGACCAATGGGACCCCCCGGAGAGATGGGACCC
AGAGGATTTGTTGGACCTCGTGGACGTCACGGACCTGTCGGATCTCCCGGTTTGCCCGGT
GGCGAGGGACCTCTCGGACCCAAAGGAATCTCTGGACCTACTGGAGGCCCCGGATCTCCT
GGACAGACTGGACCCATGGGAGGTGTGGGTTCCCCCGGCCCCCCAGGACCTTTTGGACCC
AGTGGAATTCAAGGAGCTACCGGAAAACCTGGTCTGCCTGGATTACCAGGAGCCATGGGA
CCTGCTGGCCTTCCTGGAAACACAGGATCAACTGGATCAAAGGGAGATCTTGGTCAAAGA
GGAACTCAAGGCCTGATGGGATATCCCGGACCCCGTGGAATCAAGGGAGATTGGGGAGCA
AGAGGAAGTGGTGGAGACAAGGGAAACAGGGGTTTCACTGGCATTGATGGATCTATTGGT
GATATTGGACTCAAAGGAGAGAAAGGATTGCGAGGAATGAGGGGTCAAGGCGGAAACGAG
GGAATCCAAGGACCCAAGGGAAACTATGGTCCACCTGGTGAAAATGGTGCCCCTGGTCCT
ATTGGAGAAAAGGGACGTGTTGGTATCCCAGGCTTCCCTGGCTATCCTGGCCCATCAGGA
CAAAAGGGAGATTCTGGACGAAGAGGAAGAAAAGGAAGACGAGGAGGAAAAGGAAAACTG
GGTTTGACTGGTCCCGCAGGAGAGCAAGGAGAGCCTGGAGTTCGGGGTCAAAGAGGAGAA
CGTGGAAAGCAAGGAGTTCCAGGACCCCCAGGATCCAAGGGAGACCCCGGTCCCTCTGGA
CCCCCAGGATTTGTTGGTGAACAAGGTCTGCAAGGACCCCAGGGACCATCAGGTCTGATG
GGACCACCAGGAGTGCCCGGTGTGCCAGGCCAAGACGGACAGACAGGACAACCAGGAGAC
CGAGGAGAATCTGGAATTCCAGGAAACCCCGGCCAGCCTGGACCTGTTGGAGTCATGGGA
CCTGCTGGTCCTGCTGGTGAAGCTGGAAAAGAAGGAGAAAGAGGAGAGCGTGGAATTCAT
GGACCACCTGGCGACACTGGTCTTCCTGGAGTTGCTGGCAAAACTGGAAATCCTGGTCCA
GCCGGACCAGCTGGCAACCCAGGTCCTCCAGGACCTAAAGGACCAGAGGGATTCCCTGGA
GACAGAGGATACCCTGGAGCAGCTGGCAAGGAAGGAACACGTGGAGGTTCTGGACCTCCA
GGACCCGTTGGCTCTGATGGAGAGAAAGGAGACAAGGGATCTCAAGGTGAATCTGGAGAT
GTTGGCATTGGGGGAGCTCCTGGACTTCCAGGAGATCGAGGCAAGAGAGGAGAAAAGGGA
GACCAAGGCCCTGAAGGTGGCAGAGGAGAGTCCGGTCCTATTGGACCACCCGGTGGAAGG
GGATACAGGGGACCATCCGGACCTGTTGGACCTCCAGGCTTGAATGGAGACAAGGGAGCC
ATGGGACCCGACGGATCAACAGGATCTAAGGGAAGCCAAGGATCTAATGGCCCACCTGGA
CCACAAGGACCTATCGGAGCACAGGGACCTCCAGGGTCTCCGGGATCTGCCGGAGAGCCA
GGACCTCGAGGAGTTCAGGGTATATCAGGTTCAAAGGGTTCTGAAGGACCTCGAGGATTG
GTTGGATCAATTGGCTTGACCGGTCTACAGGGAATGCCAGGATCACCTGGTCCCAAGGGA
GACCCTGGTGCTTTTGGAAAGAAGGGACCATCTGGACCTCCAGGACCCCAAGGAAACCCT
GGAATTCCAGGAATTTCTGGAGTCGCAGGAACTGTTGGCGCCCCCGGAGCTGCCGGTAAT
TTGGGTCCCAAAGGAGATCAAGGAACCCCAGGACCTCCTGGAGTGGCAGGAACAGATGGA
ACTGCTGGCCCAGTCGGTCAGCTTGGACCCAAGGGAGATGAAGGCCAACAGGGCAAGCAA
GGCAAAGCCGGTCCACAGGGAGAGAGGGGAGATGATGGAGAGAAGGGAACAATGGGCCCA
ATTGGACCTCCAGGACCTACTGGTGAGGCCGGAGATATGGGAATGAAGGGAGAGTCAGGA
CCCTCAGGAAAGCCTGGACAGCCAGGAGTTGAAGGACAACAGGGTCCCACAGGTCCTCTT
GGAGAAACCGGTCTTCCTGGAATCAACGGTATTCAGGGAGAGATGGGTACCCCCGGAGAT
CAAGGACCATCTGGAATTCTTGGAGAGAAAGGAGACAGAGGATACCCAGGTCCCCGAGGA
CCTCGAGGCGCTCCTGGTGCTGCTGGAGAGGCTGGAGCACAAGGACGTAAAGGACCCGCA
GGACAACCAGGACCCGTGGGAGAGACCGGCGTCCCAGGTCCCGTAGGAACTGCTGGAGTA
CAAGGACCTATTGGCATGCCTGGACAAGCTGGACCTAAAGGAAACAGTGGACCAGAGGGT
ATCAAGGGCCATCGTGGATCCATTGGTTTGACTGGCCCTGAGGGCCCACCAGGCATGAAA
GGAGAACAAGGCAGCAGGGGTGTTGAAGGCCCCAAGGGTGACAATGGCCCACCAGGACCC
GCCGGACCCCGCGGAGCACAGGGAGCCGATGGAATGCCAGGACCTCCAGGCCCCGAAGGA
CAAACTGGACCTAAAGGAGAATATGGTCTCACAGGACCAAAGGGAGAGCAAGGACCAGTG
GGTAGCGCTGGACAACCAGGACAGTCAGGCGATTCCATGGGATTCAACGACAGTAACATG
GGATTCTCTCCTGATGACATGGCAAGGGCACAGAGAGATGAAGGAAGGAGCCGACGCAGA
AAGAGGCGTAGGAGGAGGAGGAGGTCTGTGGAAGCCAGTGATGTCGATGATGACTTGAGA
AGCGTAAGAGCCAGACTTTTGGCCAAGAAAGATTCAGGCCTTGACATCAAGGTTGGCGAG
GTTGTCCAGCAGGTGTCCAAGGTGTTGCTGAGCCACATTGACCTTTTGAAGAAGGAGGTG
GAGAACATCAAATATCCCGATGGAAAGAGGGAGAACCCAGCTCTTACCTGCAGGGAGATC
AAAATGGCACATCCATCTTTCAAGAGTGGCTGGTACTACGTTGACCCCAACCTTGGCTAT
GTTGACGATGCTATCCAGGTGTGGTGTAACATGTCTTCGGAATCTGTCGAGACTTGTATC
TATCCTTCACAGAAGACAAAGGCAGCTCCAGAAAGGTCCATTCTAAAGAGAGGCAAAAAG
TTTGTCACCTTCAAAGAACTTAAAGGTGGATTTACGATCAAATATAGCAACCAAATCCAA
ATGAACCTGCTACGTATACTGTCAGACTCTGCCACCCAAACATTCACCTACTATTGCAGC
AACTCTGTGGCGTGGCACGACGACGCGTCTGGTGGCCTTGAACACGCTATTTCATTGATT
GGCAGCAACGAATATGAATTCAAAACAGCCAAATTTGATGACAGCAAGATTACGCATGAC
GGTTGCAGAAAACGAGGAAAAGAAGCCTTCACAGCTTTTGAGATTACTACAAGAAAAGTG
GAGCGAATGCCTATTGTCAACTTCATACCAAAGGATTATGGCGTACCGGGGCAGAAATTT
GGATTTGAAGCAGGTCCCGTCTGCTTTCACTAATGTTTAGACAGTCTAGGCTTTCATTTG
ATTGGCTGATTTTGTCAGCTGATCGATGGAAGTCAGTAGTCATCTATGTGGAATTCTCAT
CTGTCTTTTTTAAATTTTCATTTTTTTATAAAGCTTTGTTTACATGTTACATGAAATATC
TCCGTCCATTATTTTCATAATTTCAATTAAATACGCATTTTAAAAATTGCTATTTTTGAA
TGAAAGCTTTAATTGCTCTTAATTATTTAGAATGTTTCAATCATCTTGTTACTACTTTTT
TTTTGGTATTCTTCAAAAAAGGCCACAATATTTTCACCTTTCACTAGCAAGCATGACTTG
GGTGTTAATATTAAATATATTTTATTATATATTTGTGTAAGTAAAGCTGTTGTTGCAATG
AATGGAGTTTGTTTTCTCGTCACACACAAATCATCGGTGAATTAGATTTATGTGATACTA
CTAATCCGTCCAGGTGCCCTGGCATCTCCGTCTGCCTGAGTCAGGCATTCGTGTGTTTGA
TTCAATTAAGAATTATGGGTACTGAAAAGCTCACGATTATGTCCTTAAAGTTTTTCTTCT
TCATTAAAACGAGAAGAAAGACGCAAAGAGGAACAAATCTGAAATGAGAAAATTCAAAAT
ATTACACACTCTTTCCTATGGTCTAAATTTGAAATTTTAACCTTCAAATTTAGATTTTAT
GGAAAGCAAAGGCAGTGTTGCTTAGAATTTGGTTACTNNNNNNNNNNNNNNNNNNNNNNN
NNNNNNNNNNAATTGTAATCCACTTGTTTCTTATTGGAGCAGATAGATGTATCGCTACTT
TGGCAGATGATGAGGTTGTCAGGGTGCCAAATTTTTGTATCCATAGATCTTTGACTAAAT
AAATTGTTTTCATTGTCACCATTGCGTTCTCGTCTTTTATTTTGCCAATCATACACGTCA
TGTTCAATATCGACGCTCAACTAAGCTTTCTCTTTTATCTCTTTTATTTTCCAAGCTGCC
TTTTTAGCAAAGACATTTAATGATAATGTGGTTTCTAAAAGGCGGTTCTATCAGAATTGC
AAATTTAGTCATTTTACTTTTAAAATGTCGGACTTGTTATCCTGAGATTACACTTTAAAA
AAAACAAAAAAAACAAGAAAAAAACCACAATCAAATGGACGGTATATTGACCTACTCAGG
ATACTAACTTGGCAAGACATTGACTTAAAAAAAATTTCCATTTGGTCCTGATATTGATGT
GGACACCATATTGACGTGGACACAAATTTGACGTGGACACAATATTGATGTAGACATTAT
ATTGACGTGGACACCATATTGATGTGGACACCATATTGATGTGGACACAAATTTGACGTG
G
>SRR1950941_5219
TTTTTCATCTTTGCCCAAATACAACATCTGCATTTGATAAAGAAAAGTTTATTTAGATAG
TGCAATCAACATGGTGGGATACATCTAACATTTGATTGTTCCACAATCCAATCCAACCTC
AGAAATACAATATTGCATCAGTTGGCCAACAACATTCACAGTCATAGCATTACCAGCTTT
TTGATATACATTTCTCGAAGACATTATAACACTCTCCAAAAGATTTGAATAATATTTAGA
CACACCCTGAAGCCTCAGACACTCATTTGGTGTCAAATACCTATTGTAACCAAGCCCACA
AACAAAGAATTTACTTCTCCCCGCCAGTAAGCATGGACACGTTGTAACAGTATCCTTATT
ATGATTTCCCTTGCTCATGAACCGAAAAGAAGCCGACAAGTCAAATATTCGACAAACCGG
AGAACTCAAGAGGCTCCCGTGAACGTCGGTTCCAAACAACCCCCTCGCGTAGTATAGGTC
ATTTAATAACACCAGATTCTTTCTTTCGGTAGCGTTTAGTAATGGGACCGATGTATTTTC
TTCCCGATACGCCTTACAATTAGAGGATGGATCTAATACGTCAGTAAGTGCGGGTGTAGG
TATCACTTCGGGAATAAACTCATTAAAAATCTTATCTTTTGACTGCCCATCCATACACAA
TCCGGTGATGTACACCCTTTTCCGTGTCTGCGGAACCCCCCCGTGCTTAGAAGAACATAA
TAATCTATAAGTCACAATATATCCCCCAATAGCTTCTAGATCTGATATAATTTTATTTAA
AGTCTTCCCCTTGTCATGGAACGCCAGATTACGGACATTCTCTAAAATAAACGCCTTTGG
TCTCCTTTGCGTAATATATTTCACACAATGACTGAATATGCTGCCGTTAACTGGACAGCT
AAACCCTTTTTTCTTTCCTAAAGCACTAAAAGACTGACATGGAAACCCGCATACATACAA
GTCGACGTGAGGAGGTGGGGTTTCATCACCATCACGCGTAGTCATATCTTTATAAAGTTT
ATATGAGGGCTTGAAAAGTTCATCTATCGCCCTCCTAGCATGACACTCGATTTCGCTCGA
GAACACATGGTCATGCTCAATACCTAGCTGTTTAAGAGCTATTATTGGTGTGTCAATACC
ACTGCAGTCAGTGCCTACGGTCAGTAATCTAGAAGTCATAATATATGATACAATCCAAAT
TCAATTAAATGATAAATCATATATATATGCACATAAATATGCTCGTACAAAAAAGGAATA
TCGTGAATAATACAGTTCATTTGCGTATGTACATGCAAATTTCATAATGTATACCCCCCA
CCTTACTGACATCGCGTGCAATATAAGTTTTCCCAAATAACTTCAAATTGGGTTCGGGAA
TAAAAACATCACAATTATAAACGTCTTTTAGTCTAGTCAGATATATTCTGTGTACCATGT
CCATAATCAATTCATACACTTTAGCCCCACCTATAAAAAATATCGTGTGTACATTCAACG
AGTTAGCTTTCTCAATCGCATTCTGTACAGACGATGTCACAAACACATTATCACCCTCAG
GCGTCCCTTCCATTGACTCAGACAATATTATATTGATCCGACCATTCAACGGTTTGTACC
TGGTAGGTATTGATTCCCACGTCTTCCTGCACATGACAACAGCATTGATCCTGCCTGGTT
TGTTGTCAGTGTATGTTGTGATATATTTAAAGAACCGCAGATCTTCCGGGAGGTGCCATG
GGATAGTTCCGTCCTTCCCGATACCCATGTGATCATCGCACGCGGCAATAATTACCAATT
CAGCGGATATATCTGCAACCAAGATATAATAATATAAGTTCGTTATATATAATTATCGAA
CACATGCTCGTCTTGTCATTATATTTAGAAGTCTACTCCTTAGATCCCCTCCCAAACTGT
ACAGACCACACTAATCTCCAAATTGAAAACAACGCAGAGTAACGCGTGTGCAGACAACCG
GTATTTGTATTCTTGTAAGTCACTTTGAGTATGGCGGCGTGAATATTGTCATCAGTAGCT
GTCAGAGGTCTCTCCACTGTTACGGGGGTATCAGGCTCGAACTCAAAACACGTGTCGGAT
GTCATTAACATGTTCTTGTCAGTTATAAATTCTCCTTTAACGGGGGACAAAAAAGGCTCC
ATAGGAATAACTGCGTCATATTTATCCAGTAGGTCTTGTAGGTCCCATCCTAATATCGTA
CTGGGTATAAAGTCTGTCTGTTTTATTAAATGCTCAACTTTGCGGTTGATATCTGCAATA
TCAAAGAAATATTTCACCTTGCTAGGTATTGGGAGACAGTGTATGATTGTGGTATTAGCG
AGTGTAGGAGACAATTTCTCTCTGGACGAAGCCTTGATTTTCCACAGATCATTAACTGTT
AAATCACGAATCTTTGGATTACTTAATATTTCATCCGAAGTCCTGATAGATTCGTTATAT
TTATGAACCCAATACAAACTCTCATTGGCTGAAAGTGCGAGCGATTCAAAGGATTTATTA
CCTTGTATACATTCAATTATACTCGAAGGTATTTTAATCTCATCAAAGTCCAGTAAGCTC
TTACGTTTTTTACTTTCATAGAGATTATAACTGTCGCTATGCCCCCTTTTCTCACCTTTG
ACAGAGTCCATGATTTCGATTGTTTTAAAAAAATGTATTAGCCTAGTCAACGAAGTTTCT
GGTCCAAATAAACTTTTTCCTTTCATTTATATACCTACCCAAAACTAGCCAATAATGTGA
TAGCATCATAAATTGGCCCATGAGCCATTTCAGGGAGATATTAATAGTACCACTGATTGG
TATGCTGGACCAAAACTAGGTATTCCCATAATTGGTCTGCTAGACCAACGTACCATAGTT
CGTCAAAAAATTGCCTACCCCCCCTTGTACTAACAACTAAATCGACACAGCCATCGAGGC
ATCTAATTTCATGAATATCGAGAACGTAGTGATTCACGCGGATGATTTTTTGAGTTTGAG
CTCTTTGATTTTGACCATTTGTTGTTGTGCGTATATTAAATAATGGGCTAAATTGAACTC
CGCCACTGTACGGGGGTAACCGGGTGGTATTTCGTCATTTGCGCCCTTCTCAGGTAATTT
AGATGCAACTTCAACTTTATTAGAGACTCTTACAACTCCCGGAAAAAGTGTCTGATATTC
CCCACCGCGCGAGCATTTATCTGTGGTAGTAGTATCAATTTGTGCCCGTGTCTTCTTTTT
ACCCCCCTTCCGGCTAGTCTTCTTAATGTTCGTTCGAACAATGAAATCACCCAGAGTGTG
AGTGTGATCAGAACTGTGTTCGTCCATGTGTTTTAGTGTTCTACTTGTTGTATTAAAAAA
AATAAAGGAGTTAATCCAAAATCTAAGTAGCAAATGCCAATATCCAGTGTGTTGTACGTT
ATTATATTGCAGCAACTCCTGG
>SRR1950941_18570
TTTGAGGAAGTTGTGGAGTTTTTGATACAGCATGGATTGAATGTCAATGCTCAAGATGAA
TCAGGAAAGACTGCCATGATGTATGCAGCCAAAGGTCCCTATGTAAGTGATGCTGAAAAA
ACCTGTGGAAAGATTGAGGAGGGAAATGACAAATGTTTGAAACTCTTGTTGGATGAAGGT
GCAGATGTAGACTTGAGTGACAAGGAAGGAAGCACTGTATTTTCTGTTGCTATGTGTCGT
AAAGGGAGTTGTGTGGATGTGCTATTGCACAGTGGAAAACTATTATATAACAATGTGCTG
AAACCTGAACACAAACGTGCAATGTGTTTAATGAATAAAATAGAGGGGTTTAATGTGAAA
TGTGTTATGTCAGCCATGGAATTTGGAATTTTTGAATGGGACTGGTGTATGTGGTCGGAC
TCACTGTCATCAATCGTTTTTGCTGCTGTGCTGTCTGGCTTTAGTCCTGGTAAAATCAAA
TACAAAGATGATGAAATTTCTCTTTTACGTCTGGCCTTCATTAACTCAGACTTTGGTTGC
GTCATGTATCTTCTTGCCCACCGGTATCTATTGCATGAGGACTTGAGACTTTTTGCTACT
ACTGACATTGCTGCCTTAGATATTATGAAGGGAGGTTATTGTGATAATGTCCTTTCGATT
GTAGAGAAATTCAAGAATGCCGTACCATTGAGATTACAGACTTTGAGTTTCCTTACCGTT
TCTATGGCACTTTCAAGTGCTAAGTCTTCATCAGAAAGATCAAGCATAGTGGATGCCTTA
CCACTTTCTGAACAAATGAAAAAGAGCCTGAAGTTCAAAAGTGATATATCTCANNNNNNN
NNNNNNNNNNNNNNNNNNNNNNNNATAGTTCTTGGTGACACAAATGTAACTAAGCTTCTT
GAGAATCAATTATGTTTGATTTTAGTTGAAACTTTTAACATCCTGGATATGCTTGAATTT
AAAATGTTTCTGTTAATGGATAAAAGCTATGATATAGATGATCATCATTCTTCTTTTAAT
CTTCGAAGGATAAACTTTTTGATGAATGCTCCTCCAGGAACATTGGCCACATTTATATGG
ATTAGAAATACAGTCAAACTC
>SRR1950941_26790
AATTTTACTAAAATCAGAGAAATTACTTCTCCACCGGGTCTATATGATGGACTGACAATA
TTTGTGCATGATTTGTTTCAACCATTCATCAAGGATTTAAGTGGCTCCCATGACGGACAA
AAATGGTGTCTGGTGCCTTATAATGATAATTTTGGGGAGAGACAAAACCTGACATCATGT
GCCAGGTTTTGTATCAATCCCAGATCTGATGTTGTCATACCCCAAAGTGCATTGGACAAG
CTTCATCTCCAAGATGATGAGAAAGACATGTTGCCGATATTGAACTGGCTTTATAGCTTC
TATGGGTCTTTAACTGGCGACAACACAGACATTTTTATTTTGTTTACAGCTGAGCTTCTT
CACGGGATGGGGTTCATATCTCATCGAAGTTTGACCCACCCGAGTGAAATACTGGCAATG
ATGGGAAGGCTTGACCATGAAAATATCAGAGTTTATGAAAACGCAAATGTTACTTTGCTC
AATGCGTCAAGTCTTCCTGATGTTGAAAACAGTTGCATCTACAATCCACTGACATACACA
CCGGCTAAAAATACTGTCATTGCAGTTAGGAAGGACTATATATTGAAATCTTTAGTGTGT
TTTAGGACTGAACAAGCGATGATAATGAGTGGACTGTTGGCTAGATTTGTGGGAGAATTT
TTAAAACAAAAGGCAACAGCTCATGTTCAACAAATTGGCCAAGACGCGTTTCAAGCTACC
GTTGCTGAACCTACAATGGAAGAAATGCGTCGTTTCTGTGGCATTAAGGCTATTAAGACC
GCAAAACAGCTGCTCATCGCTCAGCGAGATTTAGCCGAAGAACATTATTTGAGAACGTTG
GCTGAGTCAAATACTGCCAAAATTAAAATTGATCTTCTTAATTCTAAATTCAACACGCAG
CTAGCTATACTGGACAGGGATGCATTGGTGAAGATTCATGATCATCATAAGGCTGTCAAC
ATGCCAGCGCAGACGATGAGCCATAAGAGCGAAAACATCACCAGAGTCGGTTGTGTTGTC
GCTAGAGTGACTGAAGGTCCTGAATCTGGGAGAACAGAACTAGGTTGTGAGAACTATGAA
AAAATTTCACGGCTCAACACCGGAGAGCTTACGGTGGGGGATATAAATGAAAATTCGGCA
GTTATGTTGAACCTCCATATATCAGAAAGATCGAGTTTCAAAGAGAAGAGATGTACTCTC
AAGCAGTGTTTTAATGGAGCCAATAACATAAATCTATCATCATTTAAGGAGGCTAATAAC
CCCCTATTTGTACTTCTCGGTGGGAATAGAGCGATCGATGTACGGGCTATATTGAGAGAA
GAATTAATCATATTTGGGGGTCCCAGAAAGCGCGCATCGTTCGTAATTCCTAGAGGTGAG
TTATCTAACGTAGCGGAGATGCTTAAAACTCGGTGTGGGTCGCTATTCGCAGTCGGGATA
TTTGATGGGGAGGTTTTATTCGTAAATGAGCAGATAAAATCAATCCTCCCTACAGAAGAC
GCCTTGGCGTGTGATGAAATTATTTCTAAACTTACCACTTGAATTATATAATCATTCCCA
TTTTTATTACTTATACACGCACCTTATAATTTATAAATAAACATTTTTGTCACGTAATCA
TGTTTTAAAAAAAAAAATGATTACAAAACATGAAAGAAAAA
>SRR1950941_33791
CGGCGTCGTTGACGAGCTGCACGCCGGCGCCTACCGAGGCCGCGTCCACCGTCACAGTCT
GGCTGACCGGCGTGCCGACGTTGCCCGACGTGTCCACATCGGCAACCCAAATGGTGTAGC
TGCCCGGCGCTGGCCAGGGCCAGGTGAAGCCGTTCTTGTCGCTGGTGCCGGAGATGCGCG
TGCCGGCCGCGAAACTGGCGCCGTAGACGTAGATGGAGTAGGCGTAGTCCAGCTCGGCAC
TCGGCGTGCGGCTGCCGCGCAGCGCGCCGGGAACGACGGTGAGCGCAAAGCCGGCGACGG
CCGCCGGAGGCTGGCTTTTGCCGACGACGCTGTGCACCACCTGCTGGGACCATTTGCC
>SRR1950941_42126
CCGTGGCCAGGGTGCCCAGCCCCTTGCCGGCCAGGCCCAGCCAGCCCAGCACCTTGAGGC
CGCTCTTGCCGACGGCCAGCAGCTCGCGCACCTCGTTGGTGGTGGCGGTGTTGGCGGCCA
GCTCCTGGCGAAGCGCGCCGATGCCCACGCCTTGCGCGTCCATCTTTTCGGCGCCACGGT
CCAGCCGCTCATGGATGGGCCGCAGGCTCCTGTCGATGGCGCGCTGGATGGCGGCGGCCT
GCTCGGGGGTCAGCGGTGGCGGGGGCGACGGGGGCATGCTGGGGTCTCCTG
>SRR1950941_45468
CCGGCGTGGCCATCTACGCCGCCATCTACGCCGTGACGCACAACGGCCAACTGCCACCCA
AACCCTGAAAGGGCACCCATGGACTTCGAGCAAGCCTTCCAGCGCGTCCTCGGCAGCGAG
GGCGGCTACAGCAACGACCCGCGCGACCCCGGCGGCGAAACCAAGTTTGGTATCAGCCGC
CTGGCCTACCCCGGCGAGGACATCAAGGGCATGACCATCGAGCGCGCCCACAAGATCTAC
CGCCGCGACTACTGGGGCCCCGCCGGCTGCGATGCCGTGCCCGACGGCGCCAAGCTGCCG
CTGTTCGACGCGGCCGTCAACAGCGGCGTCAAGACGGCCATCAAGCTGCTGCAGCGCGCG
TGCGGCACCTCGCCCGACGGCATCCTCGGCCCGCTCAC
>SRR1950942_1510
TTAAGTATACTCATGTCGGAGTCAATGCTTAGGGGTGACGGTCCATGCTGCCTGGTAAAG
TACCCGTTCCCACATTATAGGCGTTCTGTGGGGACGTAATTTCGTCTGCGAACACAAATA
CAACAACTAATACACATGAACTCCTTACGGAGTTCTTCGATGGATCTCATCCTAATGACG
TCCAATCCGCCCCTCCTTTGGTAGACGATTCCTTTGATGCCGGTTATACCCCAGGCCTTA
CGCTGTCTGAGTGGTTTTCGAGACCTGTCAAGATACATACCTACACTTGGGATGCCAACA
CCAATCTTGGGGCTTCATTTAACCCTTGGTACGACTATTTTAGTCACCCTGAAATTAAGT
TCAAGCTTAAGGGTTATTCGCGTTTACAAGCCAACTTGCACCTTAAGTTGGTCATTAACG
CATCTCCTTACCATTATGGCATGGGCATTATGTCTTACAAGCCTATGTCTAATTCTGGTC
TTCACGTTGACCCAGGTACTGAGGTTTTCGACTTTTCTGCTGGAGAAACTAGCAACTTAC
TTGTCGACGATACCACTTTTACAGGTGGTAATCTTGCATCTTCTTTGATTGTTAAGTCTA
CGAGGCCACATGTAAATTTTTACCCAGCTGCATCCAAAGGCTGTGAGATGGAGTTGCCAT
TTTGTTATTATCAGAATTGGATCAATTTGGATACCGATCTATCTGAGCTCAAACAGATGG
GCAACATCAACATATACACGCCTTTTACGTTGCGCGATTCTAGTGGGAATGGTGGCAGTG
TCTCCGTAACCATATATGCATGGTGTGACGATTATAAGGTTGCTGGACCTTCATACGTTA
TGCAGTCTGGTGAAGATGAGTATAAAGCTCGTCCTGTGTCCACTGCCATGTCAGCGATGT
CTAAAGTTGCAGGAGCACTATCTTTTATTCCATCCATAAAGCCTTATGCCATGGCCACAT
CTAGCGTTTTTGCCGGCGCGGCAGGAGTAGCTAGGTGGTTCGGGTTTTCGAACCCACCAG
TAATATCTGATGTTGTGGCATATGCACCTAATTATATGTCCAATTTTGCTTCGCCAGAGA
TTAGTGTACAACAAGATAAATTGTCACTCGATCCTAAGAATGAAGTGACAGTCGATTCAC
GAACAGTTGGGTTGGATGGAGTAGATCATATGGCTATATGTCACATTGTCAATAGGGATG
TTGATTATGAAGTACTTACTTGGGAGTCCACGATGACACCTGATATTCCTTTGCTCGTAC
AGCACGTTTCGCCGATGGTTTTGGCTGGTGCAAACTATACCACCAATCACGGCGCTGAAG
CCGCTGTTGTGCAGATGACGCCATCAGCTCAACTTGGCACCATGTTTGAATATTGGTCTG
GGACTATCACTTATAAGTTCACTGTGATTGCGTCTCAGTTTCATCGTGGTCGTTTGATGC
TCACTTACGAACCTGACGGGTTTTTGCCCACATATTCGAGCTCTTCGTACACTGGTCCTA
GAACCATAAACAAGATTTGGGACATTTCTGAAGATACCACGTTCGAATTTGAGGTGCCTT
GGATGGCGCCAATTGCGATGCTCAGGACCACTGGCATGCCTGGCGTTGCTAGGTATTCCA
TGGATCCAACTTCATCAACGTTTAGTGGTTTCAATAGCGTTTGGTCTCCAAATCCAGTCG
TACCTCAAAACTTCAAGTACAAAGATTCCATGTATAACGGGTCCATCACTGTATCTGTGT
TGAACGCTCTTACGTCAAATGACCCAGCTTATGGTGCACTTATCGTTTGTTCAGTTAACT
GTGGAGGAGTGGAATATTTTTCCCCTATGGATTTCAATTACCCGTTTTCTCTTTATGAGT
TGCAAACGGGAGACGATTTGGCCACAGCGCCTGAGGAAGAGGTTACTCATGCTGAGCCAC
CCAATGTTGTTTCAGCTCCAACTAAACATGTGGTGTACACGGGCGAGATTGTGAGGTCGC
TGCGTCAATTGCTTCATAGGACTTCCTTTTATTCGCGGTTTAGCACAATTACGCCTAGGC
AATTCCCACGTGATGAGTACACTGATATACCCACAATTGATTTTAGCAATGGTGGATATC
AACCACCTGGTAGCTCCTCCACACCGGTAACAGGATACACTGGGTCTGTGTATTTGCCTA
ACTTACCATATGTGACAGGACGTCTGCCAGCCAAGCTGGGTTCACAATACCCTACTACTG
GTTTTGTCTTTTATGATGCCACTGCTGGGACCAATCCTGGTGAGATTTTGTACAACCAGA
ACACCAAGATTATGACTCCAACAGCATTTGTTACATCGTCATATGTTGGGTGGCGTGGTG
GCACGGTTTATTCGGCCAGGCTTAACCAGCACCGGGCGACTGACCAGACTACCATCCAGA
ACGTTGGACATCTGGCAATTTCACGTGTCACTAGCAGTCTCGCATCTTACGTCACTGCGG
CTAGTGTTTGGGCGTCGATGACTTGGAACGTAACGAGGCTTAATGACCAGTCTATTCCTG
CAACCAATGCTTATTCTGGCTATCAATGCCTTGCAAAATCCGAACGTGGCCTGAGCGATT
TAGCTCATGGCACTGGCGGCATGGCTGTCACGAATCCTGATAAGGTTGACGTCGTTAATG
CTATCATTCCTTATTATAGCAATAATAGGATGATGCCAGCCAATCCTATCGCCAACTATT
ACGTCGTCAACAAACCAGACGAAATAGCCTGGAACAAGGCTGATGGAGGCACGTATCCAG
CAGGCACTAATGAATTGATTCAGTGTCCCCGTGTGGATTTTGATGTTCAATGTTATTCCA
ACGTACATGGTAATCAGGTCGACAAGATGTTTACATTCGATGTGTTTCACAAAGCAGGAG
TCGATTACACGGCTTTTTGGTATCTTAACCCACCAGCCATCCACTTTTACAAGAACAACG
GTGGATATCCTACTGGGTGGACTTGAATGTTCCTCCCACACAACGTAGCTTAAATGCTAC
AACAATATATATCTCATTTATTTATTTATACATACGTACATAACAGAAAATGGGGTCACC
CGCCGAGGTACCG
>SRR1950942_4074
CGATCGCAACGTTGTTTTTCCAATGGTTAAACTACTTGTTTCAGGGACATTGTTTGCTTT
TGGCACACACATAGGCGACCCAGAGGTTTTCACTAGCGAGAACATTGCTTCTGCCACCAA
AACGGTGTACAGTTATTTTAAAACTGGTACAATTGGGGCTTTCGTGCAGGTTTTTGATTC
TATGAGAAAGCTTTTGTCCACTTGGATCAATTCGGATAGTGGCTCCTCACTTTCGGAGCA
TCTTAAATGCACCAACAAGTCTGAGCAATACTTTCAGTTAGGTGTTGAGCTCCTTAAGTT
GCAAACCATTTATGCCACTGAGAACGTGGCTGCACAGCGGGTGTATTTACAGAAAGTCCA
TGATTTTCTTAAATATTGCCGTGACCATTTGGGAGCTGGCATACATGTCAGCGATCCTTG
GAGGGCAGGGATGGTGATTATACCAGACCCAAATCGCCTCACTTGGTACAAGACTACTTG
GCGCGTTTTAGAGGCTTTTTATTCCATTGAGATGGGCAAGAGCATTCGTGAACAGCCATG
TGTTTTTCTTTTTTCAGCAGGCTCGTCTGTTGGAAAGACGACCATGCAGCACGTGCTCAA
TCAAATGCTTCTCACTCGTCATTGCGATGTCAAGGCTGACCAGGTCAAGACATTCACTTA
CGCTTGGCCTTCAGGCGATCCTAAGTTTGCCAATGGAGCTACCAACTCCATACTCACTGT
GTTAATGGATGACATCGGGGCTAAGCGTTCAGACGTTACCAAGTCCACCGGTGGTGATCC
CATGGTCAAGGAGTTACTCGGCTTGCTCAACATGTTTCCGTATTCTCCAGACATGGCGGA
TCTTGAACTTAAGGGCAAGATATATATGGCTCCCAAAATTGTCATTTGTTCGACCAATTG
CCCCAAGCTTGGGCTCAATTGTGTTTACAACGAACCTGCTGCGGTTCAGCGCCGCATTGG
TGGCATTATACACGTCACTGTTGCGCCTGATTTCGCCACTCGTTATGAGACAATGGATGA
GACTAAGCTTAATCAGTGGTGTCGTGACAATCCTGGAGGCATTCCGAATGCTTGGAGGAT
GCGCATTGAGAAATTGCAAGCAGATAATAGGACTTACAATATGCAAGGTTCTGGTATCAA
ATGTGAGCGCTCTTATATGCCCCCGAAGCATGAACCCCCTATGGATACATACACGTTCCT
TAAATGGGCTGATGCTACTTATGAAGCACATAGTGCCTTGCATACCAGCATCCTTGAGAC
TCTCAATGTACCGTACAAGTTCGATACTATTTTTGGCGATTTTGACGTACGTGGCAACCA
CCAAGATGGAGGCGACGTGTGTCACGACTCTGCCGAGAGCTTTGATTCTCAGGATGAAAT
AGTCCCGCAATCTGGGTCTGATTCATATATCATGTCCAAGTGGTCATTTATGAACACGAC
ATTCACTGACGACAGCGTTAATAGCGCTGCTGGTGTCAATTTGTGGGTTTTACTTTTGAC
AGCATGGGCATCCATTATGGCTATGTTGCGCATTACTGCCTTGTTTAGCTACGGCTACCA
ACATTTGCGAGAAGCAATTGCGCTTCCCATTATGGATCGTTATAGGAACTTGACTTGTGT
GCGCGCATTCGCTACAGCTGCAACCGGCTATAGACTTGTGAGCACGTATTCTGACAAGAA
ACGTAGGGCGTTGGAATGGCTAGACAACAACAAACGCGTTTTAGTGATTATTTCAACTTT
AGCTACGGCTGGAGCCATTGCCACTTATGTTTCCCGCAAGCGCAAGAGTCCTAGGGTTTC
TAGCCAGGTTGGCGATGAGAAAGCTGGTCGCGGTGGTTATGTGGTACGCACTAGCCCTCA
TGACACGCTTAGTCGTTGGTCTCAGCTGGGCGGCTCCAAGTTGAACAAGGAGTCCATGTA
TGGCTTATCACAACAGAGTAGCTCTGCAACGGGTTCTAACGTTGTGTCCCTTACGGCAGA
TCATTGTGTTCGGGTGACTTTTGAATGCAAGAAAAGCTCATATTCATGCCATGCCAACAT
GATTGGTGGTAGGGAGATGATTTTGAATCGCCACAGCCTTCCCCAATATTGCAAACGACG
TTCGGTCGATAGCGATTGGGATTCATATACGATGACTGTCCATGGGGTAGGCTATTCCAA
CCATGGTTCGGGCAATGGAGACCTGACAATCGACCACACACAGATTGTTGGCAATTACAT
TCCGAATCGTGATTTGGCAGGCATTACTTTGCCCATTGGTTGCAGGCCTCACCGCGACAT
CAAACCATATTATCTGAAGGCGCCGACTGCGCTTTGGACTAAGGACTTTTCTTATATTAA
GACTCTCATGCCAGCGGGCACTGTCTTGTCATTCGGTCAAAAGGTTCCGTCTGGCATTGA
GATCAAACCCTGTGGTTATGTCGTCCCAAGTGTGGCTGCAAGGCCGGATTTGATGACTTC
TCCACAGCTGCCGATACGTTCTATCAAACCTAATGATAAGGTTCACGATATTGCGTCCAG
CGTTTTGTGTTACCAGTTGGATACCACCACTGTCACGATGCCTGGCTACTGTGGCTCTTT
CTACTATTTATACGAGCGTGGCAACAATATTGCCGCCGTTGGCGGGATACATTTGGGCCA
ACTTGTCGAAGATGAGTGGAAGAAAGTCATTTTGCCTGTTTACAGGGCAGATCTTGATAT
TTTATTTCCAGACCAGCCGCAATGCATTGCACCTGCTATGAGCAGCTTTGCAGATGTTAC
GGAAGAGACGGAGGAACAAAGTGGGTCAATATCACAGAAGACTCACACTTGTTCCTATAC
TCTGCAGCGAGGAGAAACAAAATTTAAGATTAATCTCCAGAACAGCCCGTATTTGGATGA
TAATAGTTATTGGGCCGAAACCACCCTTGAGTACATGAAAAGAACCATGGGCGTGACTGT
GAATCCAAATTCATACGCGGTGGTGGGAAATAACAACGGTGGTGGCAAGCTTAAATCAGG
GTTTGTCGAATCTCCTTTGTCCGACGCTATATCTAATATTGATCCAGAGGGACTACCAGA
TGTTACTTCGACCAAGAAGAAAGTCAACAGCGTAAATAAGAAGACGCGGGACGAGCATGC
TAGGCACGCCATAGCAGGGATTATGTGTCATAAGGATTATGACAGCAGCCTAGCTGAGGA
GTTTTACGATGCAGCCGAATCATATTTTGATTCTATTGTGGAGTTCGACAAAATTGGCGA
CGGCTGTGTTTTTAAGTATGTTCATCCAGTGTCGGCGGGCATTGCCATTAACGGTTCATC
ATTTGACAGTGACGGCGTCACGTTCAATCATAAGGCTATGGAGCCTATTGACATGAACAC
GAGCCCTGGACATCCGTACAACATTGCGTCTCCCTCCGACATCCAAGAAGGAATGAAGCA
CACTGGTAAACATCCTTGGCTTACTTGCACTCGAGATTGCACTGGTAAAGCTTTGTATGA
GATGGGACCGGAGCTTGCGGCTTCACATGAAGAACTTCATACGATGTTCAAGAGGGACCA
CGATACCAAAGTGCTGTTCGGAGCGGTGCTTAAGGATGAGCCTAAGGATGAACTGAAGCC
CACACGGGTCATCATGGTTGGTCCTTTGTGCATGACCATTTTGTGCAGACAATATCTTCT
TACCATATGCCGCACCATGCAACTCAACCCGTTTGTGTTTGGAGCTGTTGTTGGTTTGGA
TGCTACGTGTGTCCAGTGGGATCAGATCTTCAATTTCATATGCGGAAGTGGCGCTTTCAA
GAATTTTACTTTTGATGGTGATTACAAGAATTACGACAAGAGTTTGTTTCAAGAAGTCAC
AGATGCTACGAGATGGGTCATTTTCATGCTGTGCAAAATGAGTGGAGCTTACGATGAGCA
GGACTTATTTGTGGTCCAGTCCATATTGCAATGTTTGTTGTCACCAGTTGTCGACATTTT
TGGCGTTGTGTATTGGTTTAGGTCGCTTAACACAAGTGGCAATTCGCTAACCACTCAGAT
TAATTGCATTGCAAACATGCTTTTCATTTGGGTTGTTTGGACACGCCGCATGAAGGCTGA
CATGGGCGCTGATTATGACGTGAAGCTCTCTCGCAAGATGTTCGAGAGGTTTGTTTCTGT
CGTCACTTATGGCGATGACCATTTGGTTGGTTGCAAGTATGCAGATTTGCTCAATTGCCG
CGTTATGCAGGAAGGGCTCAAGGATTTGATCATATACACTGACGCACGTAAGAGTTTGGA
CACCCAAGAATTTACTTTTCATGAGGAGTTGATTTTCTTAGGTCGAGCCATGATCCGTGA
CGAGACCGGTTCGATACTGTGCCCGTTAGAATTCAAGCGCATTATGAAGACGTTCCATTT
CTTTAGGGCACAGGCGGGCATTCAGTTTGAACAGATGATTGCTGACTTGTACCGAGGGTT
GCTGCTGGAAATTCATTTTCACGGACGCAAGGTGTATGAGATTTTCTATTCGCGCCTAGT
GACCGCTATGGCCAATCATTATGGACTTCAGGAGTCACTGATTGAAGACCTTTATTTCAT
GGACAACAAAGGAGTCCGTCTCACTTATGATTATTTCCGTGATTGGTGGATTGCCAAGAA
AGATCGAGGTTTTATTAGTGATCCGAAATACATGGCTTCAGTTCAGCCTTTGAGTGATGA
CGATAAGGCCCTCTACCAGCGTTATTGCGAGTGCAAAGCTCGCAATGCTTCTGGCAGTAG
CACCAACGTGGCTTAAATGCCACAACAAAGGTTTTTCTATTTGGAACGAAATGGTTTTCC
TAAATAAACTGGTTCCAGTGTACATTATATATATATATATATTGGTTTTTGCGGATTTTC
CCTTCGATGTTGAACAAGTCTTTTTACTTGACCTCATTTCCGAGAATTAAATCCGACCCG
ACTTTACAAGCTATGGGCAAGATAGTGGATGATTTTAGTCGGTGCCGTTACATTTTTGTG
TTAAGTATACTCATGTCGGAGTCAATGCTTAGGGGTGACGGTCCATGCTGCCTGGTAAAA
TACCCGTTTCCTCATTATAGGCGTCCTGTGGAAATGTATTTCGTCTGCGAATAACAATAA
TAATAATACTGACTCAACCAGTGGCTTGCTCACTGAATTTTTCGACGGTGCACACCCAAA
TGATGTGTGCAACGCTCCCACTATTGCAGACGATTCGTTTGCTGAGGGATACACGGCTGG
CCTTACATTAGGCGAGTGGTTCTCTCGACCTGTCAAGATTAAAACATTATCTTGGGCAGC
AAACAGTCTTTTGGGTGATTCTTTTAATCCTTGGTACGATTATTTTAATCATCCTGAGAT
TAAGATGAAGCTTAAGGGCTATTCAAGGTTGCAAGCTAATTTGCATCTAAAATTAGTCGT
TAACGCTTCTCCTTATCATTATGGTGTAGGTATCATGTCATACAAACCCATGTCAGGCGC
TGGCCTACATGGAGCTGGTGATTTTGATTTCTCAGCAGGCACAACTTCAAATTTGCTTGT
TGTTGATAGCGGTACCTACACCGGCGGATCTACTTCAGCATCATTGATCGTTCGCTCTTG
TAGGCCTCACGCGAAATTTTACGCTGAGGCCTCAAAGGGTTGCGAGATGCAATTACCTTT
CTGTTATTATCAGAATTGGATCAACTTGGACACTGATCTTACTGAACTCAAACAGATGGG
TAACATTAATATTTACACACCAGTGGTACTCAAAGATTCTAGCGGTAACAACACACCCAT
CACTGTTACCATATACGCATGGTGTGACACTAGCAAGGTTGGTGGACCATCTTATGTGAT
GCAGTCAGGTGATGATGAATATGCTGCTAGACCAGTATCTACAGCCATGTCAGCTATGTC
GAAAGCAGCAGCTGCATTGTCCATGATTCCTGTCATCAAGCCTTACGCAATGGCTACTTC
GAAAGTCATGGCAGGTGCTTCAACCTTGGCTAGGTGGTTTGGCTTTTCAAATCCACCAGT
CATTAAAGACGTTGTGGCGTACGCTCCAAACTATATGTCGAATTTTGCGTCTCCAGAGAT
TAGCGTACAGCAAGATAAGTTGTCCCTGGATCCGAAGAATGAAACAACTGTAGATCCGCG
TACAGTTGGTTTGGACGGAGTTGATCACATGGCCATTTCACACATTGTTGGTCGATACAT
TGATTACGATGTGCTCGAATGGGACAGCGCGATGGCTCCCGAGCATCCTTTGTTGGTGCA
GAACGTTTCTCCAATGATTGGAGTTAGCGTTCCATACACTGGTGCCACCACTGGCAACCC
AGCCGCTGTCATACAGATGGCACCATCCGCGCAGGTTGGCACAGCTTTTCAGTTTTGGTC
TGGGAAGATCACATACAAATTCACTATTTTGGCTTCTCAGTTCCACCGTGGTCGTTTGAT
GATATCTTATGAACCAGATGGAATGTTGTCCAGCTACACAAGCGATGCTTACACCGGTCC
GCGAACAATCAATAAGATTTGGGACATTTCGACAGACCCTACTTTTGAGTTCGAAGTTCC
GTGGATGGCTCCTATAGCAATGCTACGCACCATGGGTGCTGGCGGCATGGCTTGGTATGC
TTCAATCAACCCTGGACCGGGAGCTGCTAACACTGTGTGGAAATCTAATCCCAGTGGTTT
GCCAGTCAATGTCGTATACAAAGATGCATTATATAACGGTACTATCACTGTTTCGATTCT
CAACGCACTAACTTCCAATGATGTAGCTTACGGTGCATCGATCATTTGCTCTGCCAATTG
TGCTGATGTCGAGTACTTTTCTCCTTTGGATTTGGAGTATCCGATGTCCATGTACACGGT
CCAGAGTGGAGATGATTTGGCTAATGCCCCAGACGAAGGCACTGTTCATGCTGAAGCTCC
TGCTTTAGTTGATACTCCCACCAAGCATACTATATATGTTGGTGAGATTGTCCGTTCGAT
TCGTCAACTAATGCATAGGACTACGTTTTATTCTAGGTTTAGCACTATTACTCCTGAGCA
GACCAATCGCTCCGAGTACAATAGCATTCCTACTATTGGTTCTGCTAATAGTTATGGAGT
TGTCGGCAACTATGGCGGATCAATATTTTTGCCTAATGCACCATACGTTACCGGACATCT
ACCTGTTGCTTCTGGACCATCCTATCCTAACACTGGTGTTATGATTAAGAATGGCGCCAC
GACCAACGCTGATGTCATAGTTAATCAGAATACTAAGACTATGACTCCCACAGCATATTT
TATGTCGTCATACGTTGGCTGGCGAGGTGGAGCAGTCTATACTGCTAAAAGCAATGGTTC
CAGACCCCACGAGGGCATATGGAATTCTGCTAATGGAGTGTTAACTAGTTTGACTATGTC
TCGTGTAGCCAATAGCATATCCAGTTACGTCACTGACGCTTCAATCTGGAATCCAGTTAT
TTGGTTCATTAAGCCTTTTTCTTCTACTACGTTACCGGCAGAAAATCCGTATGTTGGTTA
TCAGGCCATGAATTACGCCAATGCGTGTATTCGCAGGTTGTCTAAAGGTCTTGCGGGCAT
GGCTGTCACCAACCCAAGCAAGGTTAATGTCGTAAATGCTGTAGTGCCTTATTACAGTAA
TTACAGGATGTTACCTGCTAATCCATTGGCTAATTATTACACAGCCAACAAACCAGAGGA
TTTGCCCTGGAATAAACTTAGTGCTCCAAGCTATCCACCTGGGACTAATGAAGTGATTCA
GTGTCCCAGAATTGACTACGATGTTGCGATGTACGGTACCGTTGATACCACACACATGGA
CATACATCCTACCATCGATGTCTACCACAAAGCTGGGGTTGATTTTACCTTGTTTTGGTA
TTTGAACCCTCCAGCCATTCATGTTTACACATACTACGAGGGCGGTTACGCTCGCGATTG
GTATTAGGTACATACATACAAATTTATTTATTGCGTTTGCATTGTGCAATTCGCATTTCC
TATTACAACTATATATTATTTATACATACATATTTACACACATTTAAGTTGAAAATGGGG
TACCCGCCGAGGAACCGGTAGGGTGTTGCTTCTCTTTACATTAAGAGAGTAATCAGGTAA
CACCCTTGGGTGTTTCCAATTTAGTTATCCAAT
>SRR1950942_18488
CCGAAGCCATAACGAGCATTAGTTCGAAAGGTTTACCTGATGCAACTGGTACGCGTAAAA
TGGTGAACAATTTGAATAAGTCCACTCGAAACGACCATGCTGTGAAAGCCATTGCTGGTG
TTATGTGTCATGAGGATTATGACGAGGACTTGGGCATGGAATTTCAAGGAGCTGCTGAAG
CATATTTTGATTCCATCATGGCTTTTGATAAGAAAGGCCAAGGATGTGTGCTTAAATATG
TGCACCCGGTTTCCATAGATGTGGCCATTAACGGTTCGTCATTTGACAACGATGGATCTA
CGCGTAATCACAAGGCTATGGAGGCCATCGATATGAAGACCAGTCCTGGCCACCCTTACA
ACGTCACGTTCCCGTCGAATGTTGATGAAGGGACCAGGCGCGTCGGAAAGTATCCGTGGT
TTTCATGCAAATATGATGGCACTGGTAGGCCTTTGTATGAGATGGGACCTGAACTCATGG
CGTCGTACACTGAGCTACACGAAATGTGTAAGAAAGATCACGACGCTAGACCGATGTTCA
CTGCCGTGTTCAAGGACGAGCCAAAGGATGAATTGAAGCCTACACGCCTCATTTTGGTCG
GTCCTTTATGTACCACCATATTATGCAGGGAGCATTTGCTCACGATATGCAGGACTATGC
AGCTTAACCCTTTCGTTTTTGGAGCGGTTGTAGGTCTTGATGCTACATGTGTCCAATGGG
ATCAAATCCGCAATTTCATATGTGGCACGGGTAACTTTAAGAAACATACTTTTGATGGAG
ATTATAAGAATTTTGACAAGAGTTTGTTTCAAGAGGTGACCGACGCTGTCAAGTGGACCA
TTGTCAAGATTTGTGAGGCTAGTGGACATTATGATGAACAACAACTTTTTGTGGTTGAGT
CCATATTGCGGTGCTTGTTGTCTCCTGTTGTCGATGTCTTTGGCGTCGTTTACTGGTTTA
GATCACTGAACACCAGCGGAAATTCACTCACTACACAGATTAATT
>SRR1950942_34328
GCGCAGCCTTGATGCTTTTTACACTATAGAAATGGGTAGAAGCATCCGTGAGTTGCCCGC
CGTTTATCTTTTTGAGGCTGGTTCGTCTGTTGGCAAGACTACCATCCAGAATATGCTCAA
CCAAATGCTACTCACGCGTCATTTGAACGTCCCTGTTGATCAAGTTAACACATTTACTTA
TCCTTGGCCTTCTGATGATGCTAAGTTTGCTAATGGAGCCAAAAACTCCATGCTTACGGT
TATACTTAATGACATTGGTGCTTTGCGCCCCGATGTTGTTAAATCCACCGGGGGTGATCC
CATAGTCAAGAAATTACTGGCTCTGATCGACATGTTTCCATATGCCCCTGATATGGCCGA
TTTGGAGCTTAAGGGCAAGATATTTATGGCCCCCAAGGTCATCATTGCTTCCA
>SRR1950942_35189
GTGAGTAATCCAGCTGGCACGTCTCCTTTCTACAAGGATGCCCTCCATAATGGGAGTATC
ATCGTGTCTGTGCTCAATCCTCTTACATCTAATGATGTGTCATATGGAGCTTCTATAATA
TGTTCCGTGAATTGCGCTGAAGTTGAGTACTTTTCACCCATGGAACTTGAGTATCCTATT
TCCTTCTATGAGCTACAGAGTGGCGATGATTTAGCGAATGCTCCAGAAGAAGAAGTTGTC
CATTCGGAAGCGCCACACGTTGCGGAAGTCCCAACTAAGCACACCATATATGTGGGTGAG
GTTGTTAGATCTATTAGGCAGTTGCTCCACAGGACTTCGTTTTATTCTAGATTCAGTACA
ATTACTCCCCTACAAGAGCCTAGGTCACAGTTTAATGATATCCCGGATATCAAAAAT
>SRR1950943_1636
TTTTTTTTTTTTTTCCAGTTAAAGATTGTTTTATTTCAATAATTCCAGTAAAATGGTTTT
TTTGAAATCTATTTCTGAAAATGAAGTCTCATGATTTCAAATACAATGTTTTCATTCACT
ACACATTTACTATCAACCTGCAATTTGTCAAGACAGTCATTATTCATGGGTTGTATGTAC
AAATGTACAGTTGATTCTCTGACCATAATAGTGAAACAAAATAATGTATACCCTTCTATA
TCTAGTAACTCATAAAGAACACGATTTAGCAAACTAGACATTTGACAAAAGTTGTAAAAG
ATGGATGCTATAATACAGAGTGGTATCCAACCACAATAGTCAGTTGAGTTGACAGATTGC
ACAATGGTTGTCCCATGCCTCACGAGTCTGTATCAGAACTTACAAACGATTAAAAGTAAT
AATATGGTTGGTATTTATATATTATATCATTTCCCTTGATTAGTTTGCTATCATATAAAG
TTATACATTAACCGTTATTTATTCCTACACAACAGCACGTTTTCTATGTTCGTCTGTATT
GTCAATTTAAATTCTAGTATTTCTACCGTTCTATTACATGTTCGCTTTTATTATCGCCAT
TAATATCACAAACTATTAACGATGTTTCAAAATCATAGATAATTATAGTCTTATTTATTA
CATTATCATTGTAAATGTTGCCATTGCATCAGCCATATTGGCTTAATTTTTAGATTTCTA
CCCGATAAAGTTATACATTTACCTTTTTATCAATATGAGGACACTTTGCACTGGAATATT
TAACCAAGAATAGGATAGATAAATGAGACGACGTAATGATGATGATGATTCCATTTCAAT
TGTCAGGAAAGGCCTTTATTTTCATAACATTTTTCAAAGTTTTCTCTGTCGAAAAGATTA
ATATCAAACTAATGGAAGTAATCTAGCTAAAATACGTTACCTTCTTGTCTATTCTATGTG
TGATTAAGAAAGCAACAAAAATATACTGATAACATATTAAGGCACTGAATCATTCCTTTG
TATAAATATTATAGTATTCATAAACACGTATAAAATCCTTTCATAAATAGTTGTTATGGT
AATAGACAAGAAGTTAAAAGTGAAATAGGTATTTTCAAAAATAAAAAAAATCACAATGTA
ATGCAAATGACGACTAGATGACAGGGAAGAGTATTGTATTCTATCAAAATTAAAATGAAA
TCATGGTTTGTGAAATATTTGTAAATGATGCACCACCCACTAGACATTAATTACTCTTAA
TGTACTAATTAGAAAATGCTGAGTTTTTCAAAAAACAAAATTAGCACCTTATGAATCAGT
ATTTGATATGAGCACTGTTCAAGTGACCCATCATTCTCACAAAAACACTCCATCTGACGC
ACACGAAGACTCCAATGGCTTTTCATTTCAGCAACTTCCATTCNNCGTGTACAACGCGGA
TATTTCGATCTTTTACAGTTGTTTAAAACTCAGAATAAATTATTTGTACTAAAATGACAT
TTTTTAAAAGGAATTGTAGCATTGCCTAAAGTTGAACTTGATCATGTAAGTTTGTTAGCT
TCGTATGAGCTCTGAAACACTCGAAATCTTATGGAGGATTTATAGGCATTTGATTTATTT
GATCAAGTCCATTCCATTTCTAATTTGACTTACACTATTTCTCTCTGGATGTTTCTCGTC
GTACGAATCAAGTTGACGATATTATGAATAGAATGAATAATTCGATACGGACAAATCTAA
ATAATATGGCAACGACACAAGTATGATGAAAATAAGTACAAAAACTAGACAATCAATAAT
AATACGCAAACATAAAAGAACAAAACACCTTTAACAAGAGAAGACATGAAACTGATATTG
TAAGAACCAACAGCCTAACCATACATCCATACTTTGACATCAAAACTGTAATGATAACAA
TAAAAGCAATGTTACGTAACACCATAATACAACGATAACCAATAACATAATAATAAGAAT
AATTATAATAAACTACATATATAACACATACATATCAGTCTTCATCTTTTACTTCTTTTT
CACCATTCTGAAGAACTGGGGACCAGAGAGATTGTCCTTGATGCAGACGATGCAACGACT
AATCCTCCTGCGTAGATCTCCGGCCTTGAGGGTCTCCTGCAAGGGACTTCTGAATTGATC
CTCTCTCTCGATGGTGGACATCCAGAAACTGTGCGACGTGGCGTAGTAGTTGCACGTGCC
TCTTCCATGGCACTCGATGAAGGGTTGAGACCTGAAGGCTTCTAGGCAAGACCCGGGACT
GTTCAGATTCTGTCCAGAACCCTGAGCGCCGGCTCCGGTACTCATAACAAAGCTGTATCC
TATCCACACATTAGACCACCCAGCAGGACATTCGGGTACCATCATAGTCTGACTGTGTAC
AGCAATGATAGGTGATGGAGTCTCGCAGACAGCGCATCTACTGATGTATCGTCGGAGTCC
GGAGCCGCTGATTGGCTGCATCATGTTGGTCATGGGTTCCGGTGTGCTCAGCCAATAGCT
GTAGTCGCTGCGGGAGGCCACGTTACACACGTTGTTGATGTTACAGAACATGAAGGGCAT
CGTGCTGAAACGTCGCATGCACGATCCGGCGCCACCAAGATCTTGTCCGTGGCCACGCCC
ATTGCCCATGACGAAGAGGAGAGAGTATCCCTCCCACAGGTACGTAGTCCCCATGGGACA
GTTGGGCACCTGGGAGTCTTGGCTATGTCTTGTGAAGACGATACCCGATCCTGTCCCGAC
CCGTCCTGGAATACCCGGATCTCCAGGCCTTCCGGCCGGTCCCGGGTTTCCTGGCATACC
GTCCAAGCCGAAAAGTCCCGGGCCCCCGTCACGGCCCTGTTCTCCGTCGTACCCGTTCCG
GCCCTGGTCTCCGAATTCACCCTTGCGACCCGGACGTCCGTTCGGTCCGTCGTCACCTGG
TGGTCCCTTGGGTCCGTTCAGGCCGTCATATCCCTGATCACCCTGGTCTCCCTTCTCCCC
GGCTGTCAGCTGGGCTGGGTCGTAGACGGGACTGGGTCCTGAAACACCGGGTTCGCCCGG
CTCTCCTTTAAATCCGTCGTATCCTGGATTCCCGATCATCCCTGGGTTTCCCTTGGGCCC
TCTGTATCCGGGGAGCCCTTCCTCTCCTGGGGGGCCCTCTCTTCCAGGTTCTCCATTATA
GCCATCTACTCCCGCCATACCGGGTAGGCCAGGACGGCCTTCACGTCCAATTTCCCCAGG
GAATCCGTCCTGTCCACGGATACCCGGAAGTCCGTTATCTCCTGGTTCTCCATCAAAGCC
GGGGCTGCCCGGATTTCCTTGCATGCCCTTTTCTCCATCAAGACCATTCAATCCATCAAG
GCCAGGATCTCCAGGGTACCCCTTCTCTCCAGGGAAGCTGTAGCCAGGGGTGCCTTTCAT
TCCAGCAAGACCGGGTAAGCCTGGGATACCATCCTCTCCAATCCGGCCAGGTTCTCCCGG
ATACCCGTCAAGACCCGGAATTCCGTCAACTCCAGGACGTCCGGGAATACCCGGAGGACC
GTCTGGGCCAGGCAATCCGTCCAATCCAGGAAACCCTAGATCTCCAGCCATGCCCTTGAA
TCCATTCAGACCCCGTTGCCCTGGTCTTCCGTCCCTGCCCACCTCGCCAGGGAATCCAGG
CAAACCGTCCAGACCGGTCACTCCAACCATTCCTGGCAGGCCCGTCTCTCCGTCAGGCCC
GGGAAGACCGTCGTCTCCCACCATTCCGGGTTCCCCAGGGTACCCGTCCAGACCGGGCAG
ACCGTCGTCCCCGAACCCTCCAGGCTCCCCGTCGAATCCTGGCAGACCAGACCTGCCGGC
ATCGCCCATCCTGCCCTTCAGGCCAGGGAATCCGTCTCGCCCGTTTTCTCCGTCAGGTCC
CGGTAGACCGCTGAAACCGTCTGGCCCGGGAAGACCCGGTTCTCCTTTGCGGCCTGAGTA
ACCCGGTTGTCCGGTCTCTCCGTCCCTTCCTGGGTCTCCTTTCATGCCGGGGAGGCCCGA
GCGTCCATTATCGCCAGGCAATCCCTTGGTGCCGTCCAGACCATCCAATCCCGGCAGGCC
GGTCATGCCCGGAAGACCAGGGAATCCGTCCCGTCCCCGTTCTCCAGGAATGGACTCTCC
CATCTCTCCTTTGATCCCGTCCAATCCACGAATTCCCGGAAGTCCGTCCTGACCTGCGGC
GCCAGGGAACCCATCCTCTCCAGGCAAGCCGTCCAGACCGGGCCTTCCGTCCACCCCGTC
TTCTCCCCTCTCGCCATTGACTCCGTCGTAGCCGGGTTCCCCAGAGGGGCCGGGCAGACC
GTCCAGGCCCATCAAACCTTCCAGCCCTGGGTCTCCCATCTCGCCGGCAAGTCCGTCCAA
TCCAGGTACACCTGGCTCCCCATCTCTTCCATCCAAGCCCCTCCTCCCTGGTAGTCCGTC
GTCTCCAGCTTCTCCTTTCCTGCCGGGGATTCCGTTCAGTCCATCCCGTCCTCGGTCTCC
AGGAAGTCCCGCGATGCCGTCACCTCCGGGTCGGCCATCACTTCCGGGGTACCCGTCATC
TCCGGGTGCCCCAGGCTCTCCGTTCCGCCCTGGAATTCCCAGATCTCCAGGAATGCCGTC
AAGTCCGGGCAAACCAGGCAGACCGTCACGACCCCTGATCCCTCTGGGTCCGTATGATCC
AGGGTACCCCTTCAGACCTGGAAGGCCAGGAAGCCCATCAAAGCCTGGTGGTCCATTGAT
ACCACGGTCACCTTTTTGTCCCGCTGCACCAGCATCTCCCTTGCGACCGGGGACACCACT
CAGACCTTCAAATCCGGGTCGTCCTCCGTCTCCTCTGGCGCCCCTCTCTCCCTTGGTTCC
AAAGATGGGTTGGCTTGCCTCTTGGCCACGAGGACCGGGAGATCCCTTAGGTCCAGGCAA
CCCGGGAAGTCCATTTTGTCCAGGTGCGCCCTTACGTCCTGGGAGTCCTACAAGTCCGTC
TTCTCCTGAGGGGCCTGGGTACCCCTTGGGCCCGTCCATGCCTTTGAATCCCGGCAAGCC
GGACAACCCACTTTCTCCTTTACGGCCTGGGTTTCCGGAAAGTCCATCCAGACCCATAAT
TCCGGGTTCTCCATTCAAACCAAGATCTCCACTCTCTCCCTTGAATCCGTCAAATCCAGC
ACGACCAGGAGCGCCAACCTCACCCTTATATCCATCAACACTGGTACCAGTTTCTCCTCT
GTTTCCTTTGAGTCCTTTGAAACCGTCGATTCCGTCCAAGCCTGGGATACCGGCGATACC
CTTTTCTCCCTTGCGTCCAGTGAGAGAATATCCTGCTTCTCCTTTGAGACCCGGGACACC
TGGTCGTCCGTCCAGACCATCCAGACCATCGTCTCCCGTAGGACCTGGTTCTCCCTGCAT
GCCCCTGTCTCCATACCGTCCTGGCAAACCTCGAGGGCCCGTGCTACCCATGGGGCCTCC
TTGACCAGGAGACCCGGTGTATCCGATGTCTCCTTTGTTGCCCTGGGGTCCTACGTAATC
CTGTAGATCCACGTCGATGATCTCACCAGGCTGTCCCTTGAGTCCGTCATATCCATTGGG
GCCGTCACGACCTTGGAAACCCGGCTGTCCACGAATGCCTTCGAGACCTGGCAAACCAGG
CTCTCCAGGTTGACCCTTGAGACCAATGGGCCCGTCCACGCCGTCAAGCCCGTCTAGACC
TGGGAATCCACTTTCTCCGTCATCTCCCACACGACCTGGTTCTCCATCAGGGCAACGAGG
ACAATCGTCTCCACGGGGACCTGTCTCTCCATCGACACCAGGAATTCCATCTACTCCTGG
AAGACCGGGCTCTCCAATTTCTCCAGGAAGACCATACTGACCTTTGGGGCCAATGACGTC
AAATCCTCTTCCGGGGTCACCTTTTATACCACGTATTCCGGGCTCTCCAGGGAACCCCCG
CTGTCCAGGGATACCCCTCGAACCAGGGAACCCGGGCTCTCCTTTAGGTCCCACAACGTT
GTCTCCTGGAGATCCAGGCATTCCGGGGTCACCCTGTTGACCTTCGAGTCCTTGACTTCC
GTCACGACCCATCTCGCCCTCAATTCCTTGATCTCCAATGTCTCCCTTCATGGTAACACC
AGACTCTCCTCGAAGTCCTGGGGGACCCTGTCGTCCAGGGAACCCTTGATCTCCTCTTGG
TCCGGGCCTACCGATCTCACCGGAGTACCCCTTGCGTCCTGGATAACCGGAGTCTCCGGG
GAGTCCATCCCTGCCCCTGGGTCCGACGGAACCCTTCTGTCCCTCCAAGTATTCTCCAGT
GGGGCCAGGGATACCCTGGGGTCCCCTACGTCCACGGAACCCACTCTCTCCTTTCATTCC
CTTTTGTCCATTGTATCCGATACCTCCAGAATAACCCTTGTCTCCGGTCATACCTTTCTG
TCCGTATTCACCCGGACTTCCGTCTTTACCGCGCTTGCCTCTTCTTCCAGGGGGTCCGAT
CATACCGGGGGGTCCTTTTATACCGTTCAGTCCCATGTCTCCCGGTTCACCATATTCGCC
GATATAACCTCTCTCTCCGACTGGCCCTTTGAAGCCCTTGCCTCCAGCATATCCCTTCTC
TCCCTTCTTGATGGCCCGAATGGGCTGTCCAATGGCTCCACTCAATCCTGGAGTTCCCTT
GAAACCTTTGGATCCTTCTTCACCGACACGTCCCGTGACAGGTTTACCCTTCTCTCCCTT
ATCTCCATCAAGGCCGTGGAAGCCAGATTCTCCCTGTTGACCAGGGTCTCCTCTGTATCC
TTGGTCCCCTTCGTATCCGACTTGGCCTGTAGGACCATCCAAGCCTTGCTTTCCTCTATC
TCCTGGGTCACCCTTCAGGCCGATGCCAAACCCTCGGTACTCTCCAGGTTCTCCCTTGAA
TCCGGGGGCTCCGGGGAATCCCGACTCTCCAGAGTTTCCTGGAGGACCTCGAGGCCCTGG
AAGTCCTCGATAACCCTTGGTTCCATTACATCCTGGGAAACCTTCTGGTCCTACGGGCCC
TTCCAAACCCTCTTGGCCCGGCACTCCGGGGACTCCTGGCACACCTGTCAAACCTGGCTG
ACCTCTGAATCCTTTGGATCCTTCGGCTCCTGGTTCTCCGTCCTCTCCCTGTCTGCCAGG
CAGGCCCAAAGGGCCCTCAGGCCCCAAGAAACCTGGAAGACCCTGGGGGCCTCTCAAACC
ACGAAGTCCAGAGTTTCCAGCTAGTCCCTTTTGTCCTTTACAAATACATCGTTTACATCC
ATTGCATCCCTCTTC
>SRR1950943_5526
CGGGGTTATACGATTCGCCTAATCATTTGATTGAAACGATGACGAGTCTTTTAAAGTCGA
ATGTAACGAAAAAGAAACAAGGATACATTAAGTTCTACTACAATCGAGCAACTCGTAAAA
TGACGATAAGATTATATAAACACTTCGGAGTTGTAGAGCTAAGTCCTGGATTGAAGAACA
TTTTACAAATAGGACCATCCGAATTATTCGGCCCTAGAACTTACTCGAGCTATCAACCGA
TGCGACTTGATACGGATGCCGAAGCAGTGTACGTTTATTGCAATCTAGTACAGTCTAGAA
TTGTAGGGGACAGTTCTGTTCCTTTGTTACGATGTGTACCGACGGGGAATAAGTCGAAGG
AGATTGTGCATCATATATTCGAAAAACCAAACTACATCCCGCTCAGATTGTTTAATTTTG
ATACCATTGAAATCCTTTTAACGAACGACAAAGGGAAACCTTTGACATTTGAATCCGGGA
AGTCGATCGTAACACTTCATTTCCGACGAAGAAAGTTCGATTTGATTTAAAAATGACGAG
AGGTGTGACTTTCAGACCTAATCAAAAGGGTTACAATGATTACTATTGTAATCAAGCCGG
TCGAGGAATGCCCGTATTTGTTGGAGGAAGACACCAAAGAGGCCGGGGATTAGGAAGTAT
ATTCGGTGGAATTGCGAGAACTCTGTTTCCTATCATAAAATCTGGAGCAAAAACTCTACT
TAAAGAGGGTGCCAAGACGGGGGTTCAAATCGCTTCAGACGTCGTTTCGGGTCAAAATAT
AAAATCTGCTATTCGTCGAAGAACCGGAGAGACTGGGAAACGTTTAATAAATGAAGCGGT
CACAAAGTTTACCGGAACAGCGCCCTCACCCCCCGGACAGGTGAATAGAAAACGTATAAA
ACGATCGAGCACCGGACGAAGTCACCAAACGAAGCGGAAGAAACGAAGAATAACGACTTC
GAGAGACATATTCGATTAATAAAATGGCTCTTTTACATCCTTATTCATCGGAGAGTGTGC
ATAGTGGACTCGATCTATTTTCGTTACCGGTTACTCAAACGGCGGTTGAAGAGGGGCAAT
TTGTCGAATACCATCCCATCTCGACTTTGGCGAGTGGGGCACCGATCGAGTTTGCTATCA
GCGGTGGTACCTCTGATTATTTGGATTTACACAATACATTCTTACACGTTCGGGCTAAAA
TTACGAAACCGGATGGAACCAGCATTGGGGATGGTGACGTAGTGGCTCCCGTGAATACGT
GGTTTCACTCGTTATTTTCCCAAGTTGATATGACATTAAACGATGTTTTAGTAACACCCA
GTGATAATGTTTACCCGTACAGAAGTTACATTGAAACTGTGTTAAATTACGGTAGAGAAG
CAAAGGAAAGTTATCTGACGACTGAATTCTACTACGGTGATACACCAGATTTTTTAGACG
AGTCCACGGCTACCAACAATGAAGGTTTCAAAAAGCGACAGGACTTAACAAAGTCAAGCG
CTGAAGTAGATATGATGGGGCGGTTACATTTAGATTTTATGCACCAAGATCGTTATATGA
TAAACGGTGTAGATGTGAAACTTAGATTAATACCATCTAAAGACGCTTTCAATCTGATGA
CAGATGTCGCTACTGGTTTTAAAAGCGTGATAACTCATGCTTCGTTATACGTTAGGAAAA
TTAAACTGAATCCAGCGATCGTGTTGTCACACGAAAAGGCGCTCCTTATTTCAAACTGTC
GTTATCCGATGAAACGGGTTGTGCATAAAACATTTGCCATTCCCAAAGGTAATCTAAGTA
GTGTTCATGATAATCTATTTTTATCACAAACACCCACTAAAATAGTAATAGGACTGATTG
AAAGCTCGGCCTACAACGGGGATTTCAAGAAAAACCCGTTCAATTTCAGACCGTTTGATT
TGTCCTATCTCGCCTTATACATGAACGGGCGTCAGATCCCGTCGAAAGCGCTTACCCCAA
ATTTCGAAACGAACCATTATGTAAGGGCTTATCATAACCTTATGTTAGCTACGGGAATGG
TCAATAACGATGCAGGAAACGGTATAAGTTATTCTGATTACGGGAAAGGGTTCACTCTTT
TCGGTTTCGATCTGTCACCTTCTTTATTAGACGGGAACCAATTTGAATTAGTGAAGAGCG
AATCACTGCGATTAGAGCTTAGATTTTCATCAGCGTTAAGCGAGCCCATTATCGTATTTT
GTTACAGCGAACTAGACAGTGTGATAGAAATCGATCGGTCTCGCCAGGTATTGACAGATT
TCTCATCATGAATACTGTAGAAATCGAAAACATTCTAAGACAATGCGAAAAAACGAGAAG
AATATTTCGTGGTGTCTTTCCCAGGGATAGACTACCCCAATTTGTAAACACTCGCCAACC
CGGAGCGTATGTTATCAATACAGATTTTAGTGAGGGCAGGGGAAAACACTGGGTATGCGT
GTATTTTAACGGATTTGGAAAAATAGAGTACATGGATAGTTTCGGTTTTAGTCCGTCGCT
TTACCCGGAAATTGAAATGTTTATTTATAAAAATAGTGTAAGTCATAGGAGTAATACTCG
TCTATTACAAGATATAACCAGTTCGGCATGCGGACTTTACGTTATTTACTTCGTGTTAAT
GAAGAGTATAGGACGAAGTTTTAGGAGGCTTTTGTCTATTTTCCACCCGCACCGACTGAG
ACAAAACGATAGGAAGGTAGCTAAAATCGTAACGTCTATAAGACGTCCTAGTGGGTACTA
GGCTCTGTAATTTGAAAATAAAAGGTATTCGTTTGAATTATGTCGTTAGTTAAAGACACG
GGTTCGATGAATAATTTATTTTATGAAGATACGACTAGCGTGAAAACAATAATTACTAAA
TTGTTTGTATATTGTTTCATCATACTTTATCTATGTTTAGGCTTATGTTATATATTTCTT
ATTGTATTTGATTCCATTGTGAACGATAATTTGGATGAGAAGAATCGATATTGTGTATGT
AACAATACAAAATAATTATGAAATATATTTTCAAAATTTGGTTGAGTTTGAAAACAACAG
TTGATTCT
>SRR1950943_6397
TGACTTTAAGACGAGGTCCCGAATTCAAAACCTCATAAAGGCACTCTGACGGTATACCCT
TGGGAAAAGGTATTTCACACGTATTTCCTCGTCCAATCGGAAACGGACGTTAAAATCGTA
GCCGCCCACCCCCCCTGGTGTAAACAGCGTTGTCTTTGTCCCAAAACATTGTATAGCGCC
TAAACAGGCTGCACGTATCACTGTTACTAACATTAGTTAATAATATTAGATGGAATTCCT
TCGCTTCAAGGGCGACTTGACTCCTTGTGTCACATGACATGTGAAAAATTTTGTGACCTT
GGGTTCATCATGTGATTGACTCTCAATTGACCTCATGAATATTAATGAAGGTCTGTGGAA
TAATGACATTGTGGGTTGTGTGTTTTGTACGTACTACTGTTTGCTTATGTTTTGCCAGCC
AGATCGTCGTGGCTTTCCTTACAGTCAATCAACCGCATTCAACCCATGCATTTGTTTTTT
AAAGAAAAAAAATACGAATATAATGCAATAAAACAATTCCAGTATTTTGATGTGTATTTA
TTATTCAAAGCAACAAACAAAAAAAGACAGTTAATAGTATGATTGCGGATGACGTTATCT
TAAAGTTTGTTATTGTTTTTGACCGCCTTGGAGGTGATATATTCTCACCATATGCCATCT
AAAATATTATAAGCGACTTGCGTTACACTCAAAGTTGTGTGTTGATTGTACTTGTTCGTT
ATTATTTTGCCAGCCACAACTAGTGAGTATTTGACTGTACCGCAATCTATCAATAGCGAG
GCGAGCTGAAACTCAGGCAAGGCATCCGAGAGAATTGAAGGCCGAGAAAGAGGTAAAGGG
ATAGAGAAAAATACGTAGGGAGTGAGTAGTGTTCACTCCTGTATTTTTCTCTATACTTTT
ACCTCTCTCCAGGCCTAATAAACCTTAACATAACGTCATCTGCAATCATACTATAGATAA
AAATACAAGAGTGAACACTACTCACTCCCTACGTCTTTACGTCTCTCACGGCCTTCAATT
ATCTCGGTGGTCAGGCCTGAATTTCAGTTTGCCTGGGTCAATTAATAGCAATATGTATTA
TTATTATAATAACAATGTGAAGATAGAAAATTTTGATTGACACATTACACGCACATACAC
GCGCGCACGCACGCACACCCACACACACACTCACACACACACAGGCATGGATCAGCACAC
ACACACGGGTTACATGGTAGTTGCAGGAGCACGTCTGGTCTACTGTGCCAAGACCGCCAA
TCTAGTTGTGGATGAAACATTATGTGTCTTGACCAAGGATACGGTTACTGGAGGTTTCTA
GTGAGGATGTTCTCGTCACCACAAGCTTCAAAGAACTTAAGCTCGTTCAGGCTTCCCTCC
AGTCCGTCTGCAACAGCTAGGGGACAGTTGTTGATGTCAATGTGGTCTCCTCCAATGTCC
ACGGGTCCCCAGGCGATAGGATTTGACCCCTGACCCCCGGTGAAACCGGACATGGTCTTG
GAGGCTTTTGACATCATGAAGGACACCGTGATGTAGCCGTTCGTGGCAGGAACAGCCTGT
GTCTCCCGGACGGTGGTCCTCTGTCCGTTCTTGGAGTTGACGGCCACCACGTTGAATTCG
ATGGCCCACCGGCCGCTCTGGTAGATGGCCCGGATGTCCAGGGTGCCAGTACAATCCGCC
CGCTTGGCAGACAGATCGTTACTGACCACCAGAAAGGAATAGCCCTCCTGTGGATTGTTG
ACTCTGAAAGACACTTTTATTCCGAATGGTCCGGCCAGCATGTTGTGAACGAACGTCCAG
AAGTACAGATGGGGACGCAGGTTTCTGGCCCCGGCAGCAAAAAGTCCCTCCGCGTTGGAT
GGTGTATATCCCCCATAGCCGATGGAGTAGTTGTTCATCAACCTCTGTCCCGTTGTAGTC
TTAAGCGTATAGGAGACGGGGGGTAGGCTGGTAAAGTCTAGAACCATCGTCGCTCTGCAT
TGAGGGTCGATGACTCTGTTGTCGATGGCAAGGGTTACAGGCTTCATACAGGACGGGTTG
TGGGTGCCACAGTTGCACAGGGCCTCGCTGAAGGAGGTGCCCGCGGCGCAGCTCTGGATC
CCCCCGACATTGCCTTGGCCGTCCAGGTCCTGGAAGACGCAGGGGTCGTTGGGGACGGCA
CGCCTCGTGCACACGGGCTCAGCGGTGGGGACCGCACNNACTGAGTCTAGGGCAGTGTGT
GTTGATTTCACAGGGGTAGTTCTCGACGCATTGTCTGACTTGACTGTTGAACACACTGCC
CACGGGGCATTTGCCGATGTAGTATCTATTCCCTCTACATCCGACATATCGGTCACAGCA
AATGTGAGACCAAGATGAGTTGTGGGCAAAAGAGCCGCTGCATTGTTTGTTGAGACAGGT
GGCTAGTTGTGGATGTTGACACACTTTGTTGACGTCATCAAAAAGTGTGTTCTCCGGGCA
GGCTCTGACAATTGCCTTCCGATCCGGCATGCACTGGTAGTACAGGCTACAGTACATCTC
GTGGGATATCAGGGGAGAGCCCAGCTGGGCATCGGACCCGTCACACACACCTAGGACTTG
AGCGGATGCTGTGTCAGCCACAAAGGCCAAGGAGAACAGCGTCAGAAGAATCATCCTTCT
TGTGTGTGATGATGTGTTCTTTCTTTACAACAAATAAATCTGCGACAGTCAACCAGAATG
TGTTTTGATGCGACGTGCGTGTGTATGCGTCCG
>SRR1950943_10328
ATCACTCTGCGCCTCACACAACGGTCAGAAGGTGTTCTCCACTGCCAAAGCAATCGTTGA
AAAAGAGATGGAGGGGAAGTCCGTCCTGGACTACATACGTGGACTCCCGGACGTGCTGCC
CAACACGTTATCCATCCGCCAGTCCGTGGCGTTAATCAACAAGTGGTGCGCGTTCCAGGG
GATCAACCCCACGGACTGGTATAAATTGCACCAAATGCTTCTGTCTGGAAACGAAAATAA
AAAAGTTGGAGTATACCTGCACGGGGCTAGTAACTCTGGCAAAACTTACATGACAGTGGG
GGCGTTCAAGCCCCTCGTCCACATCACGGGTATGGTGACGAATGACAACTTCCCCTTTCA
GGAATTAAACTCAAAAAAAATCGTCATAGCCGAGGAGGCGGCAATCACCAACGCCAACGT
TGATCACTGGAAATCACTCATGTCCGGTCAAAGGACATCGGTGGCCCGTAAAAACCTGTC
GCCGGGCTACTGTAAACCGGACATCGTATTCCTATCTTCAAACCAAAAACTGAAGACAAA
CATTTCGTCTATAGATGCCAAACCGATTGAGAACAGAATGTGGATATACGAAAACTTAGT
GGCGGCTCCCTTCCTGAGAGAGATTCGCCACGAACTGCATCCGAAAGTCTTCATCAGTTG
CGGTGAAATCGACGACGATGACCGACTACAACTCATTCAAGGAAAAAGACAACAATTTGA
ACTCTTGTCGTACAACGGTGAGAAGTTAACCTTCAGCGAGAGCTTGGGAGAGATCGATAT
GGACCCCGCCGATGACGCGGATATCATGGACGCTGACGTCATCGAAGTGTCCGGCGAGGG
CACGGTGACCTCTCCCATCGACTTATCCGACACCGAAGACCCTCAACTCATGCCAGACGC
AATCACTCCGCCACTCGAACTCCCGTCACCGCCACTGGTAGCGCCTGCACCAATTGAACC
CGTCGTAGTCATCAGAAGCCCCCCCGTCACTACAAGACCGAAACTCACACTGAAACGGTC
CGTGTCATTCAGAGATCCCTGGACTGTAAAAATAGACACTGACTCACCAACGGTCTCCAC
CCCTGTCGTCATACCCACTGTCGTCACTTCGGACTTACCCGATGATGACGTCATAGTGAT
CGATGACTCGATCGACACTCACGCCCCATTGCCGGGAAAACCCCTTCCCAAACCTGACAC
TGCTATAATGGACGCCGCTATGAAATGACCAGCTGAATTCGATCTCTGTCCGGCTCCGAG
GAAAGACCATAAAGTCAGAGCTACGCCTAATATCACCACAGGACACAACATACCTTTATC
GATCATGGAGAAACTAATCGCCCTACTGACCGACGAGTACGATGACGTGTGTTGCACCGC
CGTGGCCAACGAAAAAAAGACTAGCCGTGTCATGATTCAAACATTCTCAGTCAATGACAG
AAGATGGACACCACAGGCTTACACAGTCGTTCAACGGGACAGACATTTGATCTATACAAA
CATGAAGTCCACCGTTTTCCAACACAAAGTGATAGTCATGTTACAAAACGGTGAACACTT
CTGCGACATAAAGCTACCCCGTACTATGACCTACTATCAAGGGCCTGACCAGCAATGGAT
TGAGAAATTGACAATCACTTTGTCACACCGGCATTACGAGGAATTTTCCGACGATCGCGG
AGGAATCGGTATCCGCTTCCACGCACCAAACTTTCCTGTACTTAACCCTGATTTGTTCAG
GTTCGAAGAAATGGCCTATAAATCATCGATTATTCACTTCGTTCTGAAACAGCTCCAGTA
CTCCACGTCAACACACGGATTTAAAGTGGGTTACGACGAAGATCGCCCAGTCTTCTACGA
AGAACCGGTGGACATCCCTGTCAGTCCTGCTCAACCGCCCTTGGATGAGACTGACTCTGC
CATGATGACCGTTACCAGATCTGTACTAAAAGCCTTACGAACATTGCTAACTGATGAATC
CCTTCGAAAAGTGGTTAAAAACGCTCTTGAGCAACTTATCGAATTATTTGAATGAATTTA
ATCATGCCATGTTTTCTTCTTTTTTCTCTATATAGACTGCTGCCTCGCTTAATCATTACA
GACGCTGAAGAGGAATATACTCATTTTGTCATTTTTGCTTGTCTTTAATAAAATTGTACC
CGCCAAAAAAAAAAAACCGGGAATCTGCTTCGCGCAGGCCTCGTTAAAAACGAACAATGT
CATGAATGGTCTTCCCCTCCTATCTCCCCTGCTATTCTTCACTATCGAAAGACAGATTTT
GAAATCCACCTTCCCTCCCCATACACAGATCATATCCGAGTGTTTCCGCAATGGTAAAGC
TACTGGAACGTGAGGTTTATAATTAATGATGCAATAGAGTTGTTCTTGATTTTATCGAGT
TCCACTGTATCATGTTTCCCATATTTCATATTTAAATAATTATCCGAGCAAGGGGAACAT
TTCATAGTTAGTTTTCCCATCTTCCAGACTGATTCATTTCTTCTCCCTTACATTTTTCGA
AAAAGCAAATTGCTAGTTACAAGAGTTTAAAGACACGTTTGACACAATACAAATAACAAG
AGCAAGAGCATGGGTGAATTTGTCAAAGTTACTAGAGGGTAACCAAGAACAATATGAAAT
GACGTATACCGAAATACCATTATAAAATTTATACATACGATTTATGACTATTTTCTTTCA
ATACCATTGAATATGTAAGATCCAACAGGTTGGTGTTCAATAATAGAACCCTCTAACAGC
CAAAATGAAAACATTTCGTTTGTTTTGCTTATAAGAGTTTAACCACGCTTTGACACTTTT
GGGAACGTGTTCAAAAGTTCAGTATTACATTAAGCGTCTACAATAAACACGAAGTAAATC
ACAATGAGGAGATGCACCCATAGCCCATGCTATGTGACCCCTAATCCTGAATTTCCTCAC
GTATACCAAAGTGTTAAGAAGCGAGTGACCCTGATATTTATCCTACTATAACAGCTACCT
CTCAGCAAAACAACAAAAACAAAACCAAACCAAAAGGCCTTATTTGTTTCTACTAACATT
TTTTGGTATTTTTTCTTAGCAAAAATCAAAACAAATCAACTGGATTTCGAGCAAAATCCT
GTCATCCCATGCACAATAAGAATGGTTTTAAGATATAGACCTCCTTCCAACATCCTAGCC
AGGAAAAAATGCAGATTGAACCGCATGGGAATAAAGGAAAGAGACAGGGAGTAGAATTAA
AGTGTATTGATTGAATGCTAAAAACATCTGAACAACTCCTTAGTTGTCACGAGATGCAGA
GCACATAATGAATGTGATGATGGATTGACTTCCTTAGTAGGTATCGTCAGCTCGAGATAT
TGCTTTAGTTAGTTCATGTCCATTGATACAATCCGTTCTTGGTAGAATGTTAATGAAAAA
CGAGATGAAGTCTTCAAGAAACAAATAAGGCCGTGGCATAATGGTCTTATTTAAAATATT
GTTTTTCTTAATAAACTAAATGATAAAGGTTAAAAGAAATCATTCCTTTGCACTTTGTTT
CACACACCCCATAATATATTGTAGAAAAAGACAAAAAGAAATTGGTTTACACAATGCACT
TGACCTACTTGCTCCACAAATATTCAAAACAGAGGTCAATCAAGAATAGCACAAACAAAT
AATGCGTAGACAACATGCCTCAAGCAAGGCAATGAAGGGTCAAAGTGTATGAAACTCAAA
AATTGCGGTCAGAATGAATAATCTTAATTTCATTTAGGTATAGTGAGAAAGCAGAACTCC
AAAACCTAATTCTTTTGGTTTCTGAAAGGCTATGGCAACACCTTTCACTGAAGTGCTAAA
AGTAAGAATCAGTTCCCTCAATAACACAGAGGTAGAGTTTCTTAGCAGTATTATACTTCT
ATACTAAGATAAACCATCATACCTTCACTCAGACTCTAGCCTGGGATCCCAAGCAAAAAT
GAAAATAATTCAACGATCAACTGCAACTTATCTAGCATACATAAAATAAACTTTTATCTA
GCATACATGGAGCTCGGGAGGTGACCATGTAAAGGGACAAAAAGGGACAAAAATGATATT
TACCAGTAAACACCCTCAACAGAGTGTCTAAGAATCATTCGAACATTGATGTTATAACTA
CATTGTATTCTTTGTCAATGCTTTCCATTTACTTAATCTATTTCCATTCACACATTTCAC
GTGTGAGGTGTATTTTCTAATTTCACAATAAAAAGTACATGGCATGATGTGTTGTATCAT
ATAATACAGACACAAAATGCAAAACTTTTTATTGATAAATCAACTAACGGTTGAAGAATA
TGTAATGATATTGTCAGCCTACAAAATATTTTGTGTACATAAAGA
>SRR1950943_11727
TGTCAAAGTTATTTTCAGACTGATAGAATCCACCGATGCCTACGGGGATATAACTAGGAG
CTGCGCTCACGTATAGAAATTCTATTTCTGAGAAGTATTCGACTTGGCCGTGTGCTGTAT
AATTAAGGAAGTCGTATCCGGTAGATTTAGTTTCTAAATCGGGATATATTCCAATCATAA
CAAGAGGTAGTCTTTCTGAGAAAGGTAAACGTACGTTGCCGTTAATAGGTTCGGCTTGAG
CATTCATTACTCGAGCGACGTTCATATGATAATAAGAGTCAGATGTCGTTTTATCGTTGT
CTGGACAATAAGGCCAAAAACCCAGTGTGTCCGTCTCTGTTTGTTCGAAGTCTCCGTGTC
TACTTCTCAAGTTAGTTCTGTTCAGCTTGTTTAGATAATAATTCTGCCAACTTCCTTCAG
CGTTTAATGATGTTATGCCTGGCGTCGTGTGAACGATGTTCCAGTCTGAACACGGATTGA
ATTGATAATGATCGTCTTTAGAATTGGGCGTTAATGTATTATAGTCCAATGACGTCATTC
TGTCGGCAGGAAACATTGTAAAACTTTGAGGCGGGATATCTGCTTCGAATTCCCAATTAC
CCTCGTGGACCGTTTGTTCTCTATATCCGGGATGTTGTCTAAAGTCGTATATATGATCGG
GGTCTATTGCTGTGTATTTATCTCCTTCTTTGGTGAATCTTTTATTATCCAGTATACACT
GAACTACTTCTTGTCTTAAATATACGTGCCTGTCCGCTTGTTGTATCATCAGTCTAGACG
ATTTATTAGATAGTCCGTGATGGTCTTGAAAATGAATATTGTGACAATATTTTGTATTTT
CCTCTGGTACTCCGTAGTCGTGAAATTTATCCACGAACATCCACATTCTGTGTTTACAAG
GCGTGTCTCCGATGACTTGTTCCATAGATTTTTTATCGTTTACATTCACGCAAACGTGTA
GACTATTAAATCTAAAGCCCACTTTCCTCAATCTATATCCCACACAATTGTCGGGTAAAT
TCCAATCTCTAGGTTGAGTAGACGCTCCTTTTTTGTTATACGGTATTACTATTCCGTTGT
GATTCAAGGTGGCTTTATAACTTTTAGACTCGAAATCTAAGTCGTTATTAGTTTGTTGCT
CTAATTCTCCTTTCCTGTCATTAGCCCATCTTAACATGACGCTGAAGTTTTGAGTAAATC
TTTTTCTGACGTGGAAGTCGTGCAAGCCGGGTTTTCTACTGTCTTCTCCGAATCCGTCGA
AATACAGATTAGTGTTTCCAGAAGCATCTCCTCCTCCTCCTCCAGATGTATTTTCGTGAG
GTTCACCTCCCACACCTCCTGGTACGCCTGAGCTACTCACGTCCATCTGCTCACCCTCGA
ATGTATGGTCGGGTACTACAGATCCAGGATTTTGATTAGACGCTCTATCGCCGCCTTGTG
TGGACACTCTACTCGTCGACGCAGACATTTTGCGTTTTTTCGATACAGGTAAATCGAAAA
TTTCCGGATTGTCTTCAAATTGTGTTTCTGGAATAACTTGTTCCAAATCGTATTGGCTAA
TTTCTTTAACAAGCCGATTAGATTCTGTATCGTCCGTAAAGTCGTCGTCAAAAATACTAT
TAGCCGCAGCGATAGTAGAAGCCAAATCCTCAGCAGTAACTCCGCCTTTACCAGATTTTC
GTTGTCTCGTTGTTTCCAACCAGAGTTGATTCGCATCAGCCTTCGATATTCCTTCTTTCA
CTAAATTAGCGATGAATTCACGTTTTCTTCTTCCGAAATATTGAGTCACTTGTTTCTTAG
TTGGTCTACTATATTTAGGCATTGTCAATGAATAGGATAAACATTTTCTATCACCTCCTT
TCCTATTTGTTTACTATCCAATCCCACTTTATCTGATCCTAAGTTGTCTTGAATAGTTTC
CTTCGTAGCCTTAGCGCCTGCTTCGATCGCTGCTTTGCCGGCTACTTGTAATGTATTCGA
TATTACTTCTGCTTCTGCCTCTGCTTCTACTCCTAATGTAGATAATACTTCTATCGTTGC
CCCTTCGGCCGCACTTGTTATAGCATCAGAAGCTATAGCAGCTCCTATCTCAACTGCTAT
CTCTAAAATGAATCCTAAGAACGCCATTAATTCAAATGACCGGAAGTGAATTATGGGTAA
ATTTAAAAATATGGATTTTTCAAAGTCCCCTTTGAGACAAAATTCTACATAAATCTTTGA
GTAGACATTTAGTCTTCTATAATAGTGTCACGGGATCCCCAAACCCCACATCCCCACACG
GTCAAACGGTAAACCCGTTAGGCGGTTTCCCTTCGGCTATTTATTGTCTCAGTGTAA
>SRR1950943_14324
GTCTACAACTCTAAATCTAAATAAACTTTGAATTTGAATCAATCCAAAAATGATGACATA
CCGCCCGCCATTCTTCCACACATCTAAAGTCTAAAACGCCAGATTGTGTTTTGGTTCATG
CCTAACCACTCAATTTTACGTATGAAGTATAATGCAGACTCAATGGGGAGTATAATGTCA
ACACAACCCCATATATATATATATGCATTCTTGTATATATTGATTGCACTGTGTCCTAGT
GCACTATAAATAATAAACCTTACACCAAATAGAAATGAAATACAAACTTTGCCCAAAATC
CTCATTGCTTCACAAGGTACAAATTGGTCACACAGCTAAAGAGGTATTGGAAGTAATCAA
GAGGTAACAAAGTGGATTATGACAGACAAACATTGACAGTGATAATCGAATGAATTATTC
AAACATTGACACTGATAGTTATAAGAGATTTTCAGACGCTTTCAACACACTTGGGTCATA
TTGACAATGATCACAAACAATGACAGTGAAATGAACACATACATCGTTGGTTAAATCTGC
CACACCATGAGCAGGTTCATAAATAAATAATAAATGAGTACAGAGTGAATCCAGTGTCAA
TCCATCCAAATATCCTGAATCAGAACGGGGATAATCTGAATGTAGCCACGAGGAAGGGAG
GTAACTAACTCAAAATCTATACACAACAATTCCACAAGTAGAAGGGGAAAACCATATACC
CAAACAAAGTACCAGAACCTAAACAAAAAAGAAAAGATGAAAGAGAACACGAGCACACAG
GAGAGATTTAGTTTTCTTGGGACATACAATACCAACAGGGTCATCCCTGAAACAATTTAC
TAATATTGCTATATTTTACTATTGCTTCAAACACGCTGCAGACTCGGTTGGACAGATCAT
TTCTGTTGGTTTTAAAGTACATCCACAACAGGACTGGGTGGAACAGAGTTATGAAAACTC
TAGAGAAAAATCCCAACAAGCTCTACCAAGATCCGAACCCTCAATCCTTGTCCCATACAT
ATAATGTGCATAACCTTGTCTACCACGTCTGCCGTTATTTCTATGTGGAATTTTTTTTAA
TGCATGTAAAGCGCCCAGAGTTGGTTGGGCACTATAGAAACGAATTACCAACGACAACTG
TCCAATGTCATAGTCTTAGAAGCTGTGTGTATCAGGGATAGATAGGACTCCATCCCCCAC
CAAGACCCAAACTTGTCTGGACCTGCAAAAATTGTACTCTTAACAAATTATCAAACATAA
ATTTTTAGTACTCTGTAGTATTATAAACAACAAATTACATATATATATTCATATAATTCA
TAGAACGATACGACCTAGGACTTTTGCTCTGTGGTTTTCACTCAAGACGGGAGCCAAGAC
TTTGCCAACCTCATCAATTCTCCTCTGGAATCGAGTCCTCTCCAAGGCATAGTGGTGCCA
CTCCCCTGCCCGGTCTTCATTCCCCACAAGGTGTACAGTCGTTAGATCTTCTTCACTGGC
AAAATTTACCTTTCGTCCATGTGTAGGATTCAGGGACACCTCATCACAGTCTGATGTGAC
ATAGGCCTTCTTCCACTTCAAATTGACATCTCTGAGCTGCTTCTTCATGGCCTTGGTCTC
TGGGCACTCCGTGGTGGACACATGACCCATGATACTGTCCAGACACAGACCTGTATTGAA
TTCAAATTCAAAAACAAACTGATCATTTTCTGATGGTGATGCGCTCATATCCCAATCCGC
GCCGCTGTCATTATCTTCGTCCTCAGAGACGGTTACGCTGAGAGTAAAATGTAAACCAGA
AGAAGACGATGACTTCTGCTCATCATCCGATTCACACAAATCTGAAATTCCATCATCTTT
CTTGCTTTTTCTTCCCTTCAGAGATACGGTTGATTTGGACAAGGAGGGGGAGGAGTTGTC
AAAAAACACAACACTACTACCGTCTTCAAAAACTAAATCATCGTCTGAAAGCCCATCATC
GTCCACAGAACAGTCTACGCCTTTACACGCTGATCTTGAAGGGGGCGTATCAACGGGGGA
AGAAGCCTGCTCTTTTTTCTTTTTAGGTGTTGTCACAATGTGACAAATAGGACTAACAAT
CTTTACATTGAAGACACCGGATGTACTAGCTTTAGAATTCAAAGAATCTTGCAAATTTAA
ATCAGAGTTGTGTGAATTGTCTTTTAAAGGGCTGCTGCACGATGACGGTCTAAACGGAGT
CCGAGTACTCTCCTTATCCTGACCCCGTCTCATTTCCTTTTTCCTTCTGTTACGAGATCG
TTTCTTTTTCTTTTTCTGAATAAATAAAACTGAAGAACTATCCGTACCGTTGAAAGACGT
GGAGGTGTTTTGGGAGGAACAATTGACACTAGTACTAGCTTGAGATGAGATACTCTGATT
ACTGTCACAATTAACAGAGAATGATGATTCATCCCCATCTATGGCATTTAGTTTTGAATT
TGTCAGCTTTCGTACATTTTTACACAAACTGGGAGAATCCAGAACATCCATGCGACCACT
CAGTAAGCATGTGTTTCTACACGACGAAGAAATGGCACACTTGGGCGCCATATCAACGCC
TTCTTCACTGCCCTGAGAATTCACTTTAAATATATTTACATTACCCAGGACACGGGGACT
TGGTGAATAAGGGGAAAACTTCTCAGCCATGGGAGAAGAAAAATGATTTCTTATTATTGC
ACTAGGTGAAGATGGTGGTGGATATGACTGATGGAAAGGAGATCCGCTGGGATCTGATAA
TGACTTCTTGAAAGACGGGGGACAAGGAATGCTTTTGTTTGAATTTGGAGATTCAAAAGA
GCTGCCGGCTGGTGTTGCTACTTTGTTGATGTAGGATGAATCAAATGAGTTTGACAGACA
TATGCTGTTTATCTTGTCGAACTGACTACTCACAGCTTTATCGCAGAAATGTTTCCCAGA
GGATATTTCTCCTTCACTGTTTAACCGCAGAAGGGGAGGCATTTTTCTTTGTTTGTTGTT
GCTCTGATAATGATGAGCTTTGTTGGCTTTGGACAGGCCAGCTGTTTCCTTCCTGGTGTC
TGATTCTACAGTGGGTCGGGACAATCCAATTGTCATTGATGAATTCGGATTGATTAAATC
AGTCTTACAACTGGATCTCTTGTTGGGAGTCCACTGAAACATACCGAGGATTGATGATTT
CATTACTCCTTACTTGAAGACAAATTCCTTAACACGATAATGGGTCAAAGTATCCGTCCA
TGTGACTGATGGTAACAATGACAAATGCAGGCAAAAATGGCTGATAAATGGCAGGTGGTT
GTAGTTGTTAGTGTTCATAAAACCAATCAAGCTGTTCCCACATAATCGAAGTTAATATAA
TACATACCAACGCTTTTAAGTAAATTGTATGATCGTTCACTTTTAGTTGAAATAAATCCA
CACACAGTCCAGTATCGTGAACGCGCCAACAGTCTGTCACAGCAGATAATGGTGAATGGC
GGTTTTGTTGATGTTCGAAATCAAATGGAGGCAGCCGGGTGGGATCAGATGGCAACGGAA
TCATCAAGTCAAGATAATTATAAATATTATTATAACACTTTATCTGATAATATTCTGAAA
TAGGTGATGTAAGTGATGAATCCATAGGATAATTATTAACTTCCATTATTAGAAAATTAG
TGACAGTTCC
>SRR1950943_19571
ACTATGCAGTTCCAGCCACCCTCTGAAACTATCATCGCATCGATGGACATGACGAACCCG
CCTGGCAGCTTAGTCATTGGACATTGGCTCAGCTAGTCGTGGTCCATATCCTGCGGGCTC
ACTCCACTACACGACTCGTAGTCAAGCCATCTCAATATGAATTCAGTGGAAGCTGGATTC
AACGAGGTCTTTTGGACTGGACCTCTGACCACTTTGAATGCAACCTCTCGTCGAATGCGA
CTTTGGTCCAGCATCGAGGGATATAACTAGGTAATTTAAAAAATGGGGATTTCTGAATCC
CTCGTTGAATCCGATTTTTCGTTGAATACATCCTCGTTGAATCCGGCGCCCACTCACCGT
GTGAGTCTACGGTCTACATTTTCATCCAGAAGACATTGTCTGGCCACGCGTGAGATGCTT
CCACGTCAATATTCCTGTCTCTGTCCACTCCCCAGGTAGGAACCATGTCATGGGAAGTCA
GAAAACTCTTGATGTTTTCAGAGTCCCTCTCGTGGTGGCGATAGTTCAGCCACTCCATCA
ACAACACCTTGACATTGGCTTGTGTAAAGAATTCATGAGCGCAATTCAAAGCACCCTTTT
CAGAGCCCTCCAAATCCATTTTAAGAAAGACGTCCTTTCCAAGAACCAGAGGAACCAGAT
CATCCAGGCAAATGGCGTCAACCTTTTGGCTGTGTGGAATTTTTCCTTTTCTGAAGTCTG
GAATCTCACTGACAATAGACCCCCCAATGTTGGATGGGTTAACGGTGATCCTCATCTCTC
GCTGTTGGCTGTGGATGGCGTTGTGGAGATGGGTGACGTTGCAGGACAGGTCGTTGTGGA
TCAAGGAACGGTGCAAGAGGAGATGGTTTGACAATAGAGCGTCCACTGCTATCACTTCTG
CTCCTCTGTTCGCTGCCTGTAGGGAGAAAACGCCGATGTTGCTGCCCAGATCAACCAGGA
CCATACGTGGATACATTTCGAAAGCCTTCACCATCTCGGCAACATTCTCTTTCTCCCAGA
ATCCATGTGTCTTCAAATGCTGAGACACCACCAGGTCCTTGGACGGATCATAGATACAAA
TTTTGAGCACTTTTGAATTCCCCTTTGATCTCATGTTCACACATTCACTCTTGAGCACCA
ATTTTTCGCTGTTGTAATGATCGACGCCATGATCTTTGTCCGATGAATTATTTGTCTTTT
CAGAGTAGTACGCCAGTGAAAATACATTAATTCTCCCGACTGAGAGCGTCGGTGCATTTC
GTTTGTTGATATATGATGGGCATGAATAAAATCGGTTTGACTTGTTCCAATGTAAATAAC
AATTAAAAATTAACAAGACTGACAGTAATAGGAGGATGTTTGAAAGTCTCCGTGCAAATC
TGGGTAGTAAAATGTGGATCCTCTTTAGGCGCAACAGGACCATGGCACAAGCAACAACAC
ACGTTTAAATATTCAGTCTTCTTGGAAACATAGAACCCTTCTTATTCTGCATGGGTGAAC
ATAAAATAGAAAGATTGAATGTCAAAAAATTGTTTCAAAA
>SRR1950943_39534
GAGGGCGCCAAAGCGTGTCGTCGCGCCGACGAACAAGAAAGTACCCTTCTCCAACGAATT
GAATCTTTACCTGATTCAATTTCTAAAACCATGACTCCAAATGATTCGCTCGCAGTTTTC
AACGCCTGGTGTCAAGAACAGGAAATTAACCCACGATACCTTTCTTGTATTTTCTTGGCT
CTATTCAATGACAAGATCCACAAGAGACGTGGAATCTATTTGCACGGCAATACCAATAGT
GGAAAAACAACGATGACAAATAACTTGTGGTTGCCACTTCTTGATATAGTGGGAAATGTC
ACACGTGGTGGCGACTTCGCATTCCAAGACTGTGTGGGGAAAAAGATCGTCGTAGCAGAG
GAATTCGCTTTAACAACGGCCAACGTGGAGAATGTGAAAGCAGTATTATCCGGCGCCCCC
TGTAAGGTGAACGTAAAATTCAGAAATGCCGCTATTGTGCAACCACAATTCATGCTATTT
AATAGCAACGAGAAATACAACGTGAACTTATCATCCGTCGACGCTCGTCCTCTTAAAACC
AGATTATTTCTCTTCGAAAATCTAAAATCG
>SRR1950943_48319
CATAAGGAGGCGAATCTTAATGCCTCGTGTATGTTTATGCAGAATTGGTTTAAATCTACA
TCTCCATTTCCTTTTGGCTTGTAAAAAGTCAACAAATTTTGAATAGTACTTTTATCCATT
CCAGGGACATATTGATTCGGATTAACATTATTTATGAAGTTGCTTTTCAAAAATGTTATC
TCATCAAAACTATCCTCTGAAGTCAGATAAGGTGACTTATCAGGCATTGTTGCTTTCATA
CCAAAAAGAGTTGCTGTTTTTGCTACTTCTATCCTATCGAACTTATCCGTCAATTTATTG
TAGTAACTATTTGTATTGGTCTTGACCCCACAAAGATTATCATCACCCATAAAAACTGCT
ATTATGTCTCTACCTAAACAATCTAAAGGAATTTCTAATCTAATACAAGTTAAAGCAAAA
AGGATAGTGTTTACAATTATATTGGATATGGTGGTCATACCACAAGGAACACCGGATGGA
AGTCCATGATGATCAGTATATACTACATCTTTATAAACATGCTGAGTGTGTATACATTCC
CACCATAAAACTTTTCTTACTTGATTTTCTTCTTCAGTAGCTCCATACAATGTGTACCAA
TCATTAATTGCATCTACCATAATTTCATGAAGGATAGGAGGAATAGAACTATCATATGCT
GTATAATCA
>SRR1950943_52428
TTTCAGTTTCATTCTTTTTAAGCCAATTAAGAGTTTCCAAAACTATGTTTAGGGGCAGTG
GAGCTAAGACATACATTCTATTTCCAAAATAAATAGGACTAAATCTTCTTTTAAGAAAAG
TGGCACTCAATATATCGCAGTGTTTCTGCATTACACCTGATTTTGCCACATCAGTAAATT
TAATACCATAATCTGCAAATGCTTCTGATATAGTGACAGAGTTAAACCATTCTATAATTT
CGCTCTTAACAGAAAC
>SRR1950943_63136
CGGTAGATCTCGTGGGCGCGCTCGATGGTCATGCCCTTGATGTCCTCGCCGGGGTAGGCC
AGGCGGCTGATACCAAACTTGGTTTCGCCGCCGGGGTCGCGCGGGTCGTTGCTGTAGCCG
CCCTCGCTGCCGAGGACGCGCTGGAAGGCTTGCTCGAAGTCCATGGGTGCCCTTTCAGGG
TTTGGGTGGCAGTTGGCCGTTGTGCGTCACGGCGTAGATGGCGGCGTAGATGGCCACGCC
GGCCGTGGCCAGGG
>SRR1950943_65091
TACCGGGCTTGGTCCTTTGGTTGATCAACGGATAACCACACGCGGTGTCTGGATCAATTG
GTTTTAAGAGTCCAGGAATTCCTTCAACGGAATGCTTAAACGTCAATCTCCGAGGAAATT
GATTCACAACTCGGTCCTTCAACCAATTGAAGGAGCGTTCGGCTGCTTGTTGAACCAACT
TGGCAGGAATCTTCACCTGCCGGTTCTGGCAAAGCAAACGTGCTCCAGTGTAAAGTGGGT
CATACCCCCTTGAGCGCTCATCTTCCTGAGAAAGAATTGCGAGAGGCTTGGAGGGACCAA
TTTTACCATGGAAAATCGTGGGTCTAAGCTTAGAATTTCCAGGAGCAACATTGTTC
>SRR1950944_8813
AAGAAAAAAAGGTTTCAATTCTGGGAGACACAACCAGTCCCCAAGTTTGATGAAGAAATA
ACTGCGAATGGGGAGATAGAAGAAGATAAAGCTCAATCAGAAATTCGACAGGAGCCGTTG
TCACTACCAACAGGTTTTGGTTGGGATACTTTGGATATCAGTGATCCACTCATTCTAAAG
GAATTGTATACTCTGCTTAATGAAAATTACGTTGAAGATGATGACAATATGTTCAGATTT
GATTATTCACCTGAATTTTTACAATGGGCACTCCAGCCTCCAGGGTGGCTCAGGGTGTGG
CATGTTGGGGTGAGAGCAATTAAAAGTAAAAAGCTGTTAGCCTTTATCAGTGCTGTGCCA
GCTAATATAAAGATGTATGAAAAGTCAAAGCATATGGTAGAAATCAACTTTCTTTGTGTT
CATAAAAAATTAAGATCAAAACGTGTTGCACCTGTGCTAATCAAAGAAATTACAAGAAGG
GTCCACCTACAGGGTCTGTTTCAGGCGGTTTATACAGCTGGTGTGGTTCTCCCAAAACCA
GTTGCCTCATGTCGGTATTGGCATAGATCTTTAAATCCTCGCAAGCTTATTGAAGTAAAA
TTTTCCCATCTCAGTCGGAACATGACAATGCAGCGAACACTCAAACTGTACAAATTACCA
GACTCTCCGAAAACACCAGGCTTCCGAGAGCTTTCACCCGCAGACGTTCCTGAAGCTTAC
AGGCTGCTATATCAGTTTATGCAGAAATATCAGCTTGGTCCACTCTTTTCTGAAGATGAA
TTCCGTCATTGGTTTATACCACGGAATGGCATTGTTAATTCATTTGTAGTTGAAACCAAT
GGCAAACTGACTGATTTTGTAAGCTTTTATTCGTTACCATCCACCATCATGCATCACCCT
GTGCACAAATCATTGAGGGCGGCTTACTCCTTCTACAATGCCAGTACAAGAACACCTTGG
GTAGATCTCATGCAAGACACATTGATTGTTGCAAAAAATATGGGATTTGATGTTTTTAAT
GCTCTGGATCTGATGGACAACAAAGAATTTTTAGAAAAACTAAAGTTTGGAGTTGGAGAT
GGTTTCCTTCAGTATTACCTGTACAATTGGAAATGTCCACATATGGAAACTGAACAGATT
GGTTTGGTGCTGCAGTAAGATACTGCTCTCTGTTTCCTCACACCATTAATTGTGATACTT
CATCCTTCCCGTTGCTTTGAGATTTGGTTTGATGTGAGAAATGAAAGTAGAAAATGAATT
ACACATTTTGTATTTAATATCATTTTTAAAGAATGGTGATTACTTGTGGCTTGTATAAAT
GAAAGAATGCATTGATGTGTATACTTTATGTCTGTTTGATGCATGACTGATGACACATAC
AGATTCCTTGGCGAGATTAGATACAGAAATATGATTGACACCAATTTAAGGACTAATTTG
AAGGTAGCTACAGAGTACCTACAAAGGGAAAAAAAAACAGTTGAAAATTTTGACTGTCAG
TCTCCACTCAGATTTAAATTTACTCGCCCATCACGTAAAGAAACGGACGGACTTGGCCAT
CGGTATCCCCTATTAGTTTAATTGTCTTGTATGTGCTAGGAATCTACTTAGATGGCTGCA
ATCATATTTTCATCTGTATTTTTTCCCTTATTATAAGCACTTTCACATTGCTATCTTCAT
TGATCGGTTTCATACTAATTTCAAGGTAGTAGATTACAATTTTGCAACATATACTCTTGG
TCTTCATGTTATAAATACTAGTCTGCTACCTCAATATAAGACGACTGACTTTTACTATTG
TTGTAATGGAAGAAATTTTACTTTGGTTTGGGAGTTCGTCCATTACAACAATGATAAAAA
GCCGGCCCTCTCATATTTGGGTAGCAGACTATTAGTAAGTGCAAGAAGCTCTAGGTCAGT
GGTTCCCGACAGGGAGTTACAAATTATAATGCTGGAGACACGTAACTTTTTTTTTAATCT
AGGTAATACCTTTTTAAAGGAAATAAGATTTGGATTTATTTTTCAATCCAAACACGCTTT
AAAGTATAAGACTGTAGCTGATTACCGCATGATGAACTGTTAAAGTGTCTTTTCTAAATC
TAGAATGTTGGCTGAATGATTTAAGATGTGCATATTTTGTGTGTGAAATATCAGGTGATT
CAAAAAGATAAGTTCCTCGCTTTTAAGAACCTTAAACTTTGCTTCCAGTAAAGCTATTGT
TTTGAAATTTTAACATTTTGTGCCCAACATTTATTTTACCTGTGCCAGGTTTGGTACAAA
AAGGTCCTTTGCATAAGTCGTAAATCATAACCGATTGACGCCTGAACAAATTCTCAGTGA
AAACTGGCTGGAATGCTAAGTTTTCCCTGTAGCGTAGTCTCTGTCCTGGTGAAATAATGA
TAATGTGATCATAAAAATGCTGTGAGGACTTAAAATTGGGGACCTTTTTTTTTAATGAAT
CACCTATTATAGTAGCACAATATGATAGTTATCTATGTATGTAAATATAGGCACTGAAAG
TATTGCAAGAATACTCTACTAAATAACCTGGCTTTTTTATACAAGCGTTGGTTCTTGAAG
CTTTGACCTCTAGGTTGTATGCAATACCTTTGGTGCTCAAACCAAATAAATAACAAATAT
TTTGCAAATGTTATTATGTAATACGTCATTAATTTATTAAAAGATTCGTCCCGTTTCGCA
CTACACTGTCTGGTGTGGATAGTTTACAAGGACCTAACCCGCCCTTAGCTTACACCATGC
CTGCATGCCAATGTCACATTTTCTTGCTAAGGACAGTGATTTTCAGACTTACGGGTACAT
CCTCAGAATTAAGTCCACTATATTGAAAACTTAACTACGTAAAAATTAGAGGTGTCTACT
AGAGGTTGTACATAACCATGGAGGTCTTAATTATTGAAGGTTGTCTTTCTTTCATTTTCT
TATTCATTTCTTTTCATTACACTTTGTCAGTGAAGGCTTAAGGGTGAGTGAAAATTAATA
AACCAATTTTCTGTTAAGTTTGACTCCAAAAAAATCTGTCGCTATGATCGATTCTTTTGA
GTGAAACGTAACAGAAAATTGTTTGTTTACTAATCGACCATTTCTTTTCTCGCGTTTGTT
TTTTACTGAAATATTTATCATAAAAAAATAACTCATTAATTGTTTTCTTTGTCTGTCATT
GCTTTCTAAGTTCTATTTGACATTTATTGGATCAGTTTATATGTTTATTATCCTAAAGGT
GAGGGAACATGTTAAACAGAGAGAAACAGAAGATAGTTTTATCATTGAAATTTGGTTTGA
TTAGGAAAAGTTTATGGTAGCTATAATTATAATAAGCCCTAGGATTCAACAAGGTCACCA
AAAAAGTCTGGTTTTAAAAAAAAACTTCAGATTTTCTCGGCAGGCGGTTGGCGATAT
>SRR1950944_15610
CTTCTACATCACATCTGTAAATACAATGACTCAACGGATATAGCATCCATTTTATTGGAG
TCTGGGGTTGACTGCAATGCAGGTGAAGGAGCTGCGTTTCGTGCCGCTTGCATGTATGGG
CGACATGAGCTTGTAAAGCTGTTTATCGATCATGGATTTAACTTGGAACGGTTTGGCTCT
GATTTAATATACGTCTCTTATCATGAAGATATCGTAAATATTCTTCTAGATCACGGCGTA
AAAATAGATGTTGATTGTCTCTTTGAAAAAGTTGCGAGACGTTGTTTTGTCCTTTTATTG
GAGATATTGATTAGACAAGGAAAGGATATCAACAAAATGTCAGATCAAATCCTTAAGAAT
TCACTGTTTGAAAGAAGTGCTATTGGACAATTCCAACCTGCAAAGTGTTTGTTTGATCGG
GATGTAGACGTAAATTCTAGTGACCCAGAGAAAGGGATGAATACTTTAATGTTTATATGT
CAATTTGTGGATGGATTTGCTTTGGCTAAATGTTTGATAAAGAATGGTATAGACCTGAAA
GCTGTGCAGAACTCGGGGAGAACTGCCTTGATGTACGCCTGTCGCAATAACAGATATGGA
GTTGTTAAGTTATTGGTTGAAAATGGTGTGGATTTAAATGAAAAGGAC
>SRR1950944_27518
GATACCAATACATACGCATCAAATCAATTTTATCGACCCGATACTGAAAGAACAATATGT
AGTCACGCAACAGGGAGCGTGGAACAGCAACATGACTGCCGGAACAGTCATATTCACAAA
GCCGGTCCACCCAAGAAGTGCCAACAAATTCGTAAACTACCTGTCTGGCTTATATGGTGT
TTGGGGCGGAAGCATTGATTGGCAAATTGTCATTGCTGGTACTGGTTTCAATGGAGGGAA
ACTTTTGTTAGTTAAAACCCCACCCTACCTTGATGCCGCCAAGATGACTCTTTCAGATTT
CATGATCTTCCCAAACATCATAATAGATGTCAAGACTCAAGATTCCTTTGGCGTTTCTGG
AACTGATC
>SRR1950944_39222
GCTTGACTATAGAATGGTGTGGTGACTTCAAGGATAGGATTAATTAGAGAATAAACCCTA
TGCATAAAAGAACTCGACATAACCGATAGTCTCGTATACAATGAACTCGTAATTGGAGTT
ATTGTACGAGAAGAAGGAAATGAGGGAGCTAAAATAGCTTCCTGAAATCCCGTACTATCA
GCAATGTTTGCGTTATTAAGCAAGAATTTATATCGAACTCCACCCCTGAAAAATCTATAC
AAGTAAGAAATATAATCTAAGGGTGTGATTCTATACGTTTCTAAAGAATCCTGG
>SRR1950944_44005
TCTAACTCCAGGTGAATACGATGTAACATTTGCGGTGCCTGCTACGGTTGATCTGATACT
GACAGATCAAACAACCATCCCTATGACACCAACTAAGTTGATAATTAATGCGGATGGTAC
TTTCTTAGCATTCACACATGCTGCCGTTTCGAATCAAGATATCCCTGCAACTATTAACAA
TTTGCAGACAATTGGGACGATTGGTGTATTAGTCACTTAACTCATTATTACTGCTTCTTC
TATTTAGTTTTAAAATAGTGTACTGTGTTTGTGAGGGTTGAACATCCTCTTGTAAAATAC
AGTTTAGTTAAGTTTTCTCTGTTCACGCTTTATAACTAGCGGGTGGCGTATTTGCCTACG
TCATGACAGTTTCTTGGGAAAAA
>SRR1950944_48791
AAAGTTTATAATAAACATGCCAATGGTCTCATACCACAGAGGAGGACATCACTCTCATTG
GGCTATGATCTTGCTTCAACACAGGAATATTCCATAATGCCTGGAGAACGATGTATTGTG
TCAACAGGCACCTTCATTGATTTTGCACATGATCCTGAAACAGGTTATGTTGAATATGGA
ATCATAGAAGACAGAAACGGGCTTGCCATCAGGGGCTTGAGAGTCATGAGGGGACACATT
GATCCTGATTACAGTGAAGAATTGAAAGTGATCATTGAGAATAAGAGTAATGAACCATAT
CACATATTACCAAAAGAGAAAATTGCACAATTGTTTTTGTACAGTTACAACATGAGTTGT
TCCTTATATACCAAAGATGAGAAGCCTGTGCCTTCAGTGAACAACAAGAGGACAGCAGGT
TTTGGTTCAACTGGAAGATTTTAAAACATTTTCAAGGTGTTAATTTCTGAAAATTCAGAA
TGTGACACATCAACATTCAATATTAATCTTTCACATTGATGAAAAAGATCATCTCATTGG
TGATTCCAC
>SRR1950944_49780
TAGCAAATGTAATTTTTGAATAATCTCCTACTCCCTGTCCTTTTGTTCTATCTCTCATCT
TCTGCATTTGAGTATGAAGAGAGTCTGCCATGGTGATTGAGTCAAAAAGAGGCAAAAAAT
GTTTCTTTACTAACCATTCTGTTAGCACAAAATAAGTCCTGGCCTCATAGGACATTAGAC
AGAAAAATCTTCCATCTTCTTTCAGCTCTCTTTCTTTAGCCTTTAATCCTAGAATTTTTT
GATCATCGTCTAACCCCACATCAGATATTTTCTGTAAGAATTTTCTTGGGTTGATTTCC
>SRR1950944_55231
TCTAAAATGAGGATATAAAGGGTGATTCTTTCTTAATTTGCTCAAATCGACAAACCATTT
TCCTGATTGTTTATACTTCCAAAAGAGCAATTTTTTCATCAAGGCACTAGCTAACTTGTT
GACATATTTTTTATCTATTGTTTTGTCCATGGTGGTCTGCTTATGAAGTTTTCTAAGCCC
TTCCTTGTAATTGATAAAGGGATGTCCCCAATGTCTGTACACCCCAAATATTTGAGTGAT
CAGATACACATTGGTTTGTTTTTCCATGAAGTCCAGAAGCCACTTTCCTATTGTGGACTG
ATGGTCTATGTCCCATGAGTTGACGGAATTAGACACATGATCACTATACTTGGTGAATTT
TGGGATGAATGGTCTGGCAGACGAGGCAATCCTTGCCAATCTGTCCACACAAATTGACTC
TAGCTGCTTGATCAGGCG
>SRR1950944_59050
ATTCACAAAGCCAGTACACCCCAGAAGCGCAAACAAATTTGTAAACTACCTATCTGGTTT
ATACGGTGTATGGGGTGGCAGCATTGATTGGCAGATCGTCATCGCAGGAACTGGATTCAA
CGGTGGAAAACTACTGTTGGTCAAGACACCTCCTTACTTGGATGCAGCGAAGATGACACT
TTCTGACTTTATGATTTTTCCTAACATAATCATAGACGTCAAAACTCAGGATTCGTTTGG
AGTATCAGGGACCGATCAACGTCCAATTGAGTACCGG
>SRR1950944_72095
TCTATACGTTTCTAAAGAATCCTGGGATGGATCAAACACTCTAGTATAATAATAGAGTGG
AAGATCCAAAATTAAATCGGCGGAGGATTGCTTTGTTGCAGTAAAAACTGGCGCAAACCT
GCGAGTAACGTAGCGTAAGTTGTTAACAGCTTCGCCAATCGCAGTTTTACAAGGAACAAC
AAGATCAGGGACTTTCATCGCAAATAACTGAGGTTTGTCAGCCATATCGTTGAAACCGCG
GTCCTGTTGGCTACCAAGTACTTGCGCAGTAAAAACTTCATTCAAATCTGG
>SRR1950945_3844
GCTCCCGTGTGTGCAGTTAATCATTTTTTTCTTCTTGGATTAGTGTTATTAACATATATT
CCTTACAATGGCAAGTATTACTCTTGATGAGATTAGAGCTTTATTTAAAGAGGAAATTGC
CCCCCTGGACACGAAGTTGGACAGGTTTATGGAGAAAGTGGAAAAGGTGGAAAAAGAAAT
TATAAATTTAGGCAAGAGAATAATCCTCAACGAGTGTGCGGTGAGGGAAACAAACTTGAT
TGTTTTTGGCTTAGAGGAGGACGGGGCAGAAAATACCCCTACTCTAATCAAGGAAAAATT
CCAAACAAGCTTCTTTGTCTTCGCAAGAAGATTAGGAAAAAAAACGACCGACAAAAAAAG
ACCGATCCTCGTTCGGTTTGACACGCACGGGGTGAAACGGGAAGTCATAAAGTTGTGTCT
TCAGGATAAGATCTCATTCTCAGATGACTTCCCTCCGGAGATCAGAGTAGCGAGAAAGTC
ATTGTGGAAAGAAGCGAAGGATCTAAAGGCGTTAGGAAAGAGCGCCAAAATAGTATTTCC
CGCGAAGCTCAAAGTGAACGGGGAGGTGGTGAAATCTGTGTTTTAAAAAAGAGCGGCCTG
ATATAAATATTTTAGTTTAATTCTTTTTTCGACGCGCGTCTTTTTAAGGCGTAGACCATG
TCGAATTCTCTCGTTAAGAAATACAAGAAACTATTAGAGTTAGGGAAAATTAATCTGTTA
GACTTTTTTAAAATTTTAAGGAAGAATAGGAAAACAAAGAAAGAAGTTTTAGTTCAAGAA
AGTATTTATGGACCCTCTTCATCTTCATCTACTCAAGTCGCTGTAAGTAGTGCAACTGAA
TATTTTAGCTCTATCTTCTCTTCGGACTCTGCACCATCTTTACCTGTGTTAAGTAACGAC
TCGCCACCTGTCTGGACCTCTGCTCAAGTCACTAACTCTCTATCTAAATGTAAGAACTCT
TCTTCGCCTGGGAAAGACAAAGTCACCTTTTCTCAACTGTCATCCACCCCTCCGTCTCGG
CTCACTGATATATTCAACCAAGTCTGCTCGTCTACGTTTCCTCCTCCTCTGTGGGCCGAT
GCTCGGATTTCGTTAATCTACAAGAAAGGTGACCCTTCTAACCCAGTCAACTACCGTCCT
ATTGCCGTTCTACCTACGATATCTCGTCTTTACCATAAAATTTTAGCCGACTGGCTTTCT
AAATTTATTTCAACTAACTGTGTGCTGTCTCCATCGCAGAAAGGATTTGTCCAAGGGTCG
AACGGTCTTTCTTCTCATGTTCTATCTTTAAACACCGAGATCAACAAGTCAACGCCTGTT
TTTGTGCTCCTCCTCGATCTGAGCAACGCATTTCCCTCAGTCTCTCATCAAGCATTGATT
CAACGTCTAGTAGATATCAATCTGCCATCGTGGTTCATCAGCTACATCGTTCATCTTTAC
GAAAGTGCATCTGCTACCATTAAATGTGCTGATGGTGAGACTGAATCTATCTCCGTTGAT
CGAGGGGTGTTGCAAGGTGACCCCTTGTCTCCTTTGTTGTTTAATGTCGTCTTTGATCCC
GCTCTACGTGACCTTGGATGTGCTGTCCGTGCGTTTGCTGATGACGTGGCTCTCTCCTCT
ACTTCTCTCTCTGATCTACAAGCTGCTGCCGTTGAGTTCCAGAACAGGATCTCATCCGTT
GGTCTGGAGCTTAATCCTAACAAGTGTGTGCTGACGAAATTCTCCTCTGGTCAACAGCTC
AACGACGGTGAAAGCGTTACCCTCCAAGATTGCGTTATCCGTTCTACATCCGACCCTGTC
TCGTATTTAGGAGTCCCTCTCACCAAGCAAGCATCTCTGCTCTCCAATAAACTTTCAACT
AGACTATTAAATTTGGATAATTCTGCTCTTACCTTCAAGCAGAAAACTAGTGCTACGTTA
AATAAACTGCTGCCTGATTTGTATTTTTATTTTCAAAACTGCTTTTCTCTAGATATTGAT
GATTTGTTGATGTTGAATGATATTGTCATTGGATATATAAATAAGTGGAACCCTTCCTTT
CAATACATATCCCCATGGTTCAAGCCTAGTAAGCTTGTGGCTTGGCTACAGGCGTCGTGT
GTTTTGTCAATAGAGAGACCGTATCGATCTTGCATTATCCCGGATATCCATTGTCATCTT
CAATACGGCCTACGTCTTATTGAAACATTTGAACACGAACACGGCGTAGGGTGCAGAAAG
CAATATCTGAAAAGGTTTATTATGACTGAATAAGGGTGTGTCACTAATTCCTTAGAAATG
TAATTTCTAAAGCCACCATTTGGCATTACATTGAATCTATGACATCACCTGGTTTAGGTC
TAGTGATTTTCTGAAGGCGTGCCTGATAAGGAACGTCAAACTGCATGTCGGTTTGCGTCT
CCTCCCTTTTGAATAGCTGTCATGTCACGCTGAGCGATTTTCTTTATTATCAACATTCCA
GGGCTGGAGTATTTATTGACATTTCTATGGTTGAGGGGTTTTCTGTGAATCGAGTACACA
CTACCAGTTAATAGGTCCGTAGATTAATAAAACTTGACCACCCTTTTTTTTCCTCCTTTA
AAATGACGGAATTATTTAATTTAGACTGGGAGGAACAAAACAAAAGGAATAACTCCTCAT
TGTTCCCAAACTCAATAAGGGGGCTCATAGTGGGCAAATCGAACTGTGGAAAAACAGTGC
TATTAATTAATTTATTATTACAACCAGATATGTTAGACTATGACAACTTAATAGTGTATG
GTAAGTCATTGTCTCAACCGAAATATAAAATAATAAAGGCTGGCTTTGATAACAGCTTAG
ACAAACAAACCATCCTGAACTTTTTCAACAACAGAGCTAAATTAATAAACAACGATATAT
CACCCTATCAAGTATTAGAAGAAATGGGTAAAACTTTTAAAAATGAAAGTCCGATAAAAT
GTCAATATTTTGATTCGGGTGACGATATACTTGATCCAAAAGAACTCAGGTCTATAAATA
AAAACTTAATGATATTTGACGATGTGTTGTTAGAAAAACAAAACAAATGCAATGATTACT
ATACAAGAGGTCGGCATAACAACGTAGATTGCTTCTACCTATCTCAAAATTATTTTAGAC
TACCAAGGCAAACGATAAGAGAAAACTCTAACTTCATATGTCTGTTCAAACAAGACAATA
AGAATATTCAACACATCTACAACGACCACGCGTCTCACGATATGGACTATGACGAGTTTA
AAAACTTATGCAAATTATGCTGGTCTAAACCTTACGATTTTCTCACTATTGATAACACGT
CAGATCCTAACAACGGGAAGTATAGACTGAACTTTGACACATTTTACTTCCCTAAAAATG
GCTGATAGAGAAATAATTAAACTGATGAAAGAAAACAATGAACTATTAAAACAAATGAAT
ACTCCCAAAGACCACTTCCAAGTTGTAGTTAGTGACAATAAGACTGATTTTAATACAGTA
TTCAACCCCCCATTACAATTAGACCAAAATAAAAAGTATGAAATAGCACTAGTAGATCTA
GAAACTTATTATTCTTTCTCTAATATAAACCACGATAACAATATAATTGAATACAAGAAA
GCTGGAGAAAATAAATATAAAAAAATTGTGATTCCTCCTGGATCATACGAAATGAGAGGG
TTAAATAATGAAATACAAAGACAACTAGTTAGCAAAGGCGATGCTAAAGCCATTCAGTTA
TTACCTAATTCAAATACGTTCAAGTCGATAATGATTATTGCTAATGAATACACAGTTAAG
TTCACACATAAAAGAACAATAAAACACACATTAGGTTTTACTCAAGATTATTATACATCT
GGAACACACAACTCAGAAGAAATAGTTAATATCCTCTCGATTAACTCCATCTTTGTACAT
CTGAACATAATTAAATCTTCAATAGTTAAAGGATTAGAGAGCCCAGTAATATACACGTTC
TTTCCGAAAGTGTCACCAGGTTATAAAATAATCCACAGACCTATTAATCCTATCTACCTG
CCTATTTCAGAGAACTACATCAGAAACTTTCACGTCAAACTTACTGATCAAAATAGTGGT
TTATTGGATCTTAGAGGCGAAGAAATAACTATTACATTCCACATAAGAGAACGCTAACCT
TAAAAAATACCTATAAAAATGACGAACTATATTGAACAAATGCTAGACATAAGCGATAAT
CAAAAAGAGAAAATCAAACTAGCAATGAGAAACAATGAAGCTGTGACAATTAGAATAAGT
GATATAGGTGATGATAAGATAGCCTTAACAGAATCGCAAATAAATAAAATAAATAATGCC
TTTCAGAAGAATAAGAGCGTAGACATAAAACTAAGTAAACAACAACTCAAATATAACAAA
GACAAAGTAGAAGGGGGATTTATTGGTGCACTTCTTGGAATGTTAGCTCCATTAGCAGCT
AAAGTGTTACCAAAGATAGCAGCACCACTAGCTCAAGGCGCATTATCCGCTCTATCTAGT
GTAGGAATTAATAAAATACTCGGGAATGGTATGTATCTTCGTAAGAACGGAGAAGTTGTA
AAAATTAAAGACGCATACAGTGGTAAAGGACTAGTACTAAAGCCTGAAAATACAAAGGAA
CTTGAAACTTTTGCAGACGGAATTTATATCAAGCGCGACGGTGAACTTTATGACGGCTCG
GG
>SRR1950945_39955
GAAAAGGCAACTTGGAACAATGTTGCTCCTGGAAATTCTAAGCTTAGACCCACGATTTTC
CATGGTAAAATTGGTCCCTCCAAGCCTCTCGCAATTCTTTCTCAGGAAGACGAGCGCTCA
AGGGGGTATGACCCACTTTACACTGGAGCTCGTTTGCTTTGCCAGAACCGGCAGGTGAAG
ATTCCTGCCAAGTTGGTTCAACAAGCAGCCGAACGCTCCTTCAATTGGTTGAAGGACCGA
GTTGTGAATCAATTTCCTCGGAGATTGACACTTAAGCAGGCCGTTGAAGGAATTCCTGGA
CTCTTAAAACCAATTGATCCAGACACCGCTTGTGGTTATCCGTTGATCAACCAAAGGACC
AAGCCCGGTAA
>SRR1950945_55797
CTCAGCCTCTGCTGGCGTTTGTCGAAATGCGATTTGATGCATTCACCAGCATAGACGTGG
TCCCTTGAAAATTGATGTGTTTTATAGTTCTGTGCCATCCTTGTGGGCATCTATGTTTTC
GAGATCCAGATCTCTGAGCTTAAGTTCTTCTTTTACGATTTTGTTGAACATCTTCAGGAA
GCCATGTAGATTTTCTCCCTCGTCCTTGTTGTGAAGGATGGACAGGTAAGATGGATTCAG
AACTGTTTCAAACCTTTGTACTGGCTGTCTCGTGATGAAGGACAAAAGGTCGATCACTCT
GTCACTGGCAACATCC
>SRR1950946_6763
GTGTGACTGGTCCATCCGGTGAAAAGGGTATGACTGGATTTGCTGGCCTCCCCGGAATGC
CTGGACAAAAAGGAGACAGGGGCTTGGTTGGCATGTCTGGAGAGCCTGGACCCATGGGAA
ATGACGGAGAACAGGGAGACCCTGGTGAGGTTGGACCTATGGGACCCCCCGGTGAAATGG
GACCCCGAGGATTCGTTGGACCCCGCGGACGTCACGGACCTGTCGGATCTCCTGGCTTGC
CCGGAGGAGAAGGACCCCTTGGACCAAAAGGAAACGATGGACCCATCGGAGGACCAGGAG
CTCCTGGTCAAACTGGACCAATGGGACCTTTGGGTCGTCCCGGCCCACCTGGCCCTCTAG
GACCAGCCGGTATTCAAGGATCCACTGGAAAGCCTGGTCTTCCCGGATTGCCTGGAGCAA
TGGGACCATCTGGTTTGCCAGGTTCTCAAGGAACTGGGGGAGCCAAGGGAGACAATGGCC
CCCGTGGTGTGCAGGGAGTTATGGGATATCCAGGAACTCGTGGTATCAAGGGTGACTGGG
GTGCCCGAGGAGGCAACGGAGAAAAGGGAGACCGGGGATTCATTGGAATTGACGGATCTT
CTGGAGATTCCGGCCAGAAAGGAGAGAAGGGATTGAGGGGCAACCGTGGAATGCCAGGAA
ATGAGGGAATTGAAGGATCCAAGGGAAATTACGGACCACCTGGTGACTCCGGAGTCCCTG
GACCTATCGGAGAAAAGGGACGTGTGGGTATCCCAGGATTCCCTGGCTACCCTGGCCCAT
CTGGACACAAGGGAGATCCCGGACGACGAGGAAGGAAGGGACGACGTGGAGGAAAAGGAA
AAACTGGTTTGACCGGTGCCATGGGAGAACAAGGAGAGCCAGGAGTCAGGGGTCAAAGAG
GAGAGAGAGGAAAGCAGGGAGTGCCAGGACCACCAGGACCTAAGGGAGGCTCTGGACCCG
CCGGACCCCCAGGATTTATTGGAGAACAAGGTCTGCAAGGACCCCAGGGACCAGCTGGTC
TGATGGGACCCCCAGGACCCCCTGGAGTCTCTGGCCAAGATGGACAGACAGGACAGCCAG
GAGATCGTGGAGAGTCTGGAATTCCAGGAAGCCCAGGACAGCCCGGACCTGTTGGAGTAA
TGGGACAATCTGGACCCGCAGGTGAGTCTGGACAGCAAGGAGAACGAGGAGAGCCAGGAA
TCGGGGGACCACCCGGAGACATGGGTCTACCTGGAGTTTCTGGAAAAACTGGAAATCCTG
GTGCTGCCGGTCCAGCTGGCAACCCAGGACCCCCAGGACCTGTTGGACCCGGAGGATTCC
CTGGTGACCGAGGATACCCTGGTTCCTCTGGCAAAGAAGGACCCCGAGGAGAACCTGGAC
CCCCAGGACACCTTGGAGCTGATGGCCACAAAGGTAGCCGAGGATTTGAAGGACCTGCAG
GAGAAGCCGGAGTTGCTGGACCCCCTGGACTTCCAGGAGACCAAGGCAAACAAGGAGATA
AGGGAGATCAGGGACATGAAGGACCAGGAGGTGAAGCTGGACCACCAGGACCAATTGGAG
GAAGGGGATACCGTGGACCTTCTGGACCCGTCGGACCTCCAGGATTGAATGGAGACAAGG
GAGCCATTGGACCTGAGGGAGAGAGAGGACCTAAAGGAAACGCTGGATCTAACGGCCCAC
CCGGACCTCAAGGCCCCATTGGACCCCAAGGATCTCCTGGAAATCCGGGATCAGCCGGTG
AACCAGGACCCCGTGGAATTCAAGGACCTCATGGTGTCAAGGGATCTGAAGGACCCCGTG
GATTGTTGGGACCCGCCGGTTTGACCGGTCTGCAAGGTTTGCCCGGATCTCCAGGATCTA
AGGGAGATGGTGGTGGCCCAGGAAAGAAGGGACCAGTTGGACCCCCAGGACCCCAGGGTA
ACCCAGGAATCTCAGGAATTGGTGGTGTGCCAGGAACTGTGGGTGCCCCAGGAGCTGATG
GCGCCACAGGACCCAAGGGAGACCAGGGATCCCCAGGAGCCCCTGGAGTTCCAGGAACTG
ATGGACCCATGGGTAACAGTGGTCAACTCGGACCCAAGGGAGACGAGGGCCCCATCGGCA
GGCAGGGAGAGCCCGGCCCCGTTGGAGAGAGGGGAGATGACGGTGAGAAAGGAAACATGG
GACAAATTGGAGCACCAGGACCCACTGGTCAAGCTGGAGACATGGGACCAAAGGGAGAAC
CAGGCAACCCAGGAAAGGCTGGAAAGTCAGGAATTGAGGGACCTCACGGCCCACTCGGAC
CAGTTGGAGAGCCAGGTCTTCCAGGAGTCAACGGAGTTCAGGGAGAAATGGGATCCCCAG
GAGACCAAGGAGCTATTGGATCTCAGGGAGAGAAGGGAGACAGAGGATACCCAGGACCCA
GAGGACAGAGAGGAGCTCCCGGTGCCGCTGGAGAGCCAGGACCTCAAGGTCAACGTGGAC
CATCTGGACAGCCAGGACCTGTGGGAGAGACAGGAGTTCCAGGACCCGGTGGATTAACTG
GAGAACAAGGACCTATCGGTATGCCAGGACCAGGTGGACCCAAGGGAAATACTGGTGACT
CCGGACATAAGGGTCATCGTGGATCAATTGGTCTGACAGGACCTGAAGGACCCCATGGAA
TGAAGGGAGAACGAGGATCCAGAGGCTCTGAGGGCCCCAAGGGTGAAGTTGGACCACTGG
GACCCGTTGGACCACCAGGATCCCAAGGATCTGACGGAATGCCAGGACCACGAGGCCCAG
AAGGCAAACAAGGTCCCAAAGGAGAATACGGTTTGACCGGACCTAAGGGAGAGCAAGGAC
CAGTGGGAGCCACAGGACCCCCAGGACAGTCAGGAGACTCCATGGACTTCTCTGCCGGTG
ACCTTCCATTCGCCCAGAGGGATGCCCCCGCCAGCAGTGGACGCAGGAGAGGCAGGAGGA
GGAGACGAAGGGCCGTAGAACCCAACGATGTCGACGACGATTTGACCGGTGTCAGGACCA
GGCTTTTGACCAAACAGCAGTCAGGAATTGACATTCAGGTCGGCGAAGTGGTACAGCAAG
TCTCCAAGGTGTTGTTCAGTCACATCGACCAATTGAAACAGGAAGTTGAAAAGATCCGAT
ACCCAGATGGTAAACGCGAGAACCCTGGTCTCACTTGTCGGGAGATCAAAATGGGTCATC
CATCATTCAAGAGTGGCTGGTACTACATTGACCCCAATCTCGGTTCCGTCGACGACGCCA
TCCAGGTGTTCTGTAACATGACGGTTGACTCTGTACAGACATGTGTCTATCCCACCCAGA
AGACCAAGGCTGCTAAGGAGAGATCTATTCCAAGAAGAGGCAACAAGTTGCTGAGCTATA
GAGAACTCAAAGGTGGATTTACGATTAAATACACCAGCACCATCCAGATGAATCTGTTAC
GTATGTTGACAAATTACGCCAGCCAAAAATTCACGTACTTCTGCACCAACTCTGTGGCGT
GGTACGACGAAGAGGCCGGTGGTTTGGACTACGCTCTTACCTTGGTTGGCAGCAACGATT
ATGAATTTAAAACATCCAAATTTTCCGACAGTCAGATAACACATGACGGTTGTAAAGATC
GTGGAAAAGAAGGCTTCACAGTTTTTGAGATTTCTACAAGACGAGTTGAACGAATGCCCA
TTACAGATTTCATACCACACGATTACGGCGTACCGGGCCAGAAATTTGGATTTGAAGCAG
GTCCCGTCTGCTTTCACTAATGTCTAGGCAGTCAAGGCTTTCATTTGATTGGTTGATACA
GTCAGGTGATCGGTGGAAGCCTCGAATCATTTTGTGGAATTTTCATCTTTATGTGAATCG
ATTTTCATTCTATATTTTGTTAAAGCTTTGTTAAAACATTTTACATGAAATATCTCCGTC
CATTTTTTCATTCAATAAATTACGCATTAAAAAACGATTATTTTTATTCTTTAATAAAAA
AGTGTTTTATTTCCTTCCTCATGTTTGGAATTTTTTAATGATTGTTTTTGTTTTCGTCAG
TATTCTCACCTTTCATTAGCAAGCATGATCTGGGTGTTGATATTCAATATAGATATATAA
ATATGTTATATATATATATATATATAGATGTGTGTGGAATTTATGTGGTTGTTGCTATGA
ATGGAGCTTGGTTTGTTGTTTTTTTTCTTGTCTCTTACAACTCATCATCGGTGAAAAAGG
TTTATGTGATACATCTAATCCGTCCAATGCCTCGATGCCTGCGTCTGCCTCTCACAGGAA
GTTTAAATGATCGTTAGGATGATGAAAAATTTGGGGATGGGAAAACTCCAGATTTCTTCC
TTATCATTTTTCTTCTTCATTTACTGGAAGAAAATTGTA
>SRR1950946_14593
TGCCAAACAAAAACAACAACCGAACAAACAAAACCCATAGCATAAAGGCAGGGTCACAAA
TACACTATCTCAACTTCTAATAATATGAGAAGCCCATTATTTAACCTTTGGAAATCAGTC
CTAAACGCTGACAATAGGCTCTAACAAAAATATTCTAAACTGAAACATTTTCTGTGAAAT
TAAGTTACATTGTACATTGGTGTAAGTCTTTCTAAAAGTATAGTTTATGTAAAATATAAC
ATTTAGGTGATGTCTATTCACGATGAGCAGCTGACATGCAATCTTTGATACATTTATTAT
ATATTTACAAGATAAGCGGACAACCAATGGCTTACATGAAATGTCAAAATCCTATAATTG
CAATGATAATGACATCTTAACTAATAACACATTTTATATACATGATTTAGTTTTTTAAAT
GGCTTTTGAAAAATAATGACAATTTCTTTTCACAGAAACAAATACATAGGGCAAATACAT
TGTATTGCATAAATTATCGTTTTGTGATTGTGACCTGCTTGTATTAAAAAAAAACCCAAG
CATTTTGCACTTCTGCAATTATTGGTTTGAAAGTGTGTTAGGTAGGGTCTCCTTTTTTTC
TCATTTCCGTTTACAATCTATCGTCTGTTTCTGGGCACTGTATGAGCTTCATTATGTCAA
TTCTTTTCTCTTCTCACAAAGAAGCAAACAAACTGTCATAATTGTCAAGATAATAGCAAT
GATAAATTTGGCATTGTGTTTCAAAACATTAATTTTAGGTCTAGGTGTAGAGTTGAGATA
CGGTACCATTAATACAATCTTTTAATGAGTGAATTTGGTCCAATTTTAAACTTATCTGTC
ACTGTTCTCAACATTCTTTGATAAGTGTACTAAAAACAGTATCACAATTCAGAGGACACT
CACGGTAAATACAAACTAACTCAACTTTCTTACATCTCCTCATAGCTGAATTTGCAATAA
CAATTACTAATTTTTTGATTATCTGATGTGCAGGTTCACCTTGATTAGTCAACAAACTCG
CAAGTAACATAGATTTGAAAGTAAATGGAACTTTGCTTGATCCTAACACAATGGCAAAAA
TATATTTTCAACATTAAATAGCACTGTCATTTTATGAAGGGAAATACTTTGCTTTTCATA
ATAGTTATAGGACATGCTCACACTGTGCCCCACCATAGCCTTTCCTGCATTGACAAAACT
TTTTATCAAGCTTACTTATATATCTGCATTTGCCTCTACTAGAACAAAAATTCTTATCTT
TACAGGGAATTATCTTTAAACTACTTTTTCTTCTCACTGGGTGGCTGGATAGCACTTGTC
CATTAGAGCTATAGCGAGATTTTGGTCTTGAATTTCTTTGCACTGTAGATGGTCGAGAGT
GAGGCCTGTTTGCTGTGGGCAATACATTGTTAGATGTTTGAGATCTTACAGGCTTAGTCA
CATTATTGACAGGTGTTCTACTTGGGAGAGTTGGGATTATTTCTTTTGCAGATGACTGAC
TATTGATGGTGGTAGCTTGCAAGCTGCTTCGAGGGGGTGTTTGTGAATTTGTCATATTTC
TTGCTTTTTCTCTCTCAGTTTCAGAATTACTTTTAGTTTGTACAATTGAAGAAGTAACTG
TTTCCCTGGTTGCAGTGTTTCCACGTTCATTATTACTACTGTCTCGAATTGTAGCTGATG
ACAAAACATTCTCACATCTGACCCCTTCAAAACCTGATGTACAGACACATTGACGTAAGT
TTAAAGAAGGGCTAAAGAAACATGTTCCGCCATTAATGCAAAG
>SRR1950946_21557
TTATGAAAAAAATTCTGGTTTTCATAATCTTATTTTGCTCTGACGTCAGGGTTTTTCCAA
ATTTGTGATTAGAGTTTAGAAACACGATTGAAGCAGTACAGTAACCGGGTTGCATGTTTT
TTCGTTCGCACGAAGCAGATCCTCCTGACAGTAGGGTTTTCCAGGCTTCGACATTGGTCT
GGTTTATTGAAATTTCTTCACCCAATATTAACTTCTTATTAGGCAACATTTGCCAAGGAA
AGTTATCGTTAGCAATAATCCCAGTCAAGTGCTGAATACAAGTGAAGCTAGAATAGGTCA
TTATGG
>SRR1950946_41618
CCCTGGTCTGCTTTCTCAAGTAATCGGAGTGCATCTCGTCCACATTCACTCCAAGCTCGG
TGTTATCGAGCATCTGAGAACGATTGGGATAGAGATCAAGCACCTGATTTTGATCAACGT
TACACGCATTCGCAAAATCGGGATACTTCTTTCGAACCACCTGAGTGGGATTGAGGCCCA
CATTGGGCTTGTCCATCCCTGAAACATCAGTGGAGTTGGAGGCTCCGCCTTCCATCTTGT
CCCGGGTGGTGTTTGCAAAATCAATGGTGCTGCCAGTAACTTCAGAAATGTTGTTAGTGA
CGTTGGTGACCTTAGAGGAAAGAGCGCCTTGAGAAACAATGGCAGCTCCTCCCGTAGGGT
CGAGCACCTGAA
>SRR1950947_3094
CGTTCTTTCTATCTCTATTTCTTTCCATACTTCTGTCTCCCTCTCCTATCTCTCTCTCTC
TCTCTCTCTCTCTCTCTCGCTCTCCCTCTCTCTCTCTCTCTCTCTCTCTCTCTGCGTGTG
TGTATTGGTATCGAGAGCTGTGACCCCCTAAGTCAATTAAGCCGGCTCTGGTGACCCATG
GATTAAAGCTGACCTGTTACTGGATAACTCAAGGAGTGACCACTGACCACTGGATAACTC
AAGGAGTGACCAAAGGATAATCAGACACCACTGGCTTTGTTGCGCCTGATTTCACGCCTT
ACACGCTGCACCAGCTGCTACCATGAGTTCCTACCTGAAGGAAGAGATAAGTCTGTCTAG
TATGGGCCTGTCACATCCGGAGTACAGCACCTTCCATGGGTCTCAGTGGCCCATGCCTAG
CTGGGCTTACTTGGCATGGCGCGTGTTCTGGTTCGTGTGGCACTTGGTCTGGCTGGTGGT
CAGTGGGGTGCGAACCCAGGATACCAGCCCAAGCGGTCAAGGAGCCAAGTGGTTCGTTCA
TCCTTCCAACTGGACATTTTTGCTGACCACTGTATTCTGCCTACTGGACTCTGCCTTGGC
CCTCAAGGACGCCTGGGCAAGGTCAAGGTCACGAAACCCCAATCAGGCCGACCAAGAGCG
TCCAGCGGCTCCTTCCGGTCCCGAGCCAGACGAAATCCTTTTCCAAGGGGAGTTCACTCT
GGTTGACGGCATCAAAACACCCGTGACCCCCAAGACGGTGCGATTGTTATGGTTTCTGTT
CGAAGCTTCCAACACCTGTAACCTTCTGGTGACTGTGTTATACTGGAGCTGTGAGCACGG
GGACGGAGACACACTGTACGCAGACATCATTGTGTTCAACATCATCAACTGCCTCTTCGC
ACTGACCAACACCCTGGTCACGGGAATTCCCGTTCGCCTACTGCACTTCGTCTACCCAGG
AGCCTTTGCTGCAGTGTATTTTCTGTTTAACATGATCTACTTCCTGTGCGGGGGAACCAG
CGTGACAGGCAGTGACGTCACTTTCAGCCCTCTGGATTGGAACGAAGCTTTCCCCACGGC
TGTCACGGTGGTGGTGGGTCTGCTTGTCGTAGTGCCGCTGGCTCATCTCGTCTTCTTCTC
CCTTTTCACCCTCCGTCTCTACTTGTGGGAGACACGATACCAGGACTGGGCCAACGACCC
CTCCCCCTCTTCCGAATCTAGCCAACCCCACGAGACGTACCGTAGGAGAATATCTTTGGA
CAATGACCGACACAGCAGCAGCCAGCGAGGTCAAGGTCATTTGGAAGACGCTGCGCGCGA
TAACGCGGGATTTGAGATTGAAGAAAACAACAGGACGTGACGTCATGCACAGTGATCTAT
TTATAGACCGCATAGAAGAAGCAAAGTCTATGATATGGTGTTGGGATCTTGGGAAGAAGT
GAAGTCTATGTAGCTCAACTATAATTTCTTTGGAAGGAGAAAGTATAAAGGATGTGACCA
GAGACAGCTAGAAACTGTAACATTTCTGCTGTGATGGAGACTGAAAATGAGATTGAATGA
GACGGACAAGGGAGATAATGAAATACTACATAGTGCGATTTACATGTACCTATTGTTATT
ATTATGTTACTCCCC
>SRR1950947_6570
CGAAACTAAAATACTTTAATAATAAAAAATACTAAAATACTTTAATAATAAATAATTAAA
GAAAGCTAGCTCCATGGCCGCAAGTGGTTGGCCACCGCTCAATCGCCGCGGGGCTCGGTC
CGTCGACCAATAAAAAAGGAGAGAGGTGGGACGGGACGGGACAGTACCGTGGGTAATACT
AGGCCACAGTACTGTCCCGGGAATATTCTAGAATATTAGAGCCTCGTTTTGGTTTGTTTT
CATTGCGTCAACAAGATGGCGAAGCAAGCTAGACGTTGGTGTGTTACTGTTAATAATTAT
ACAGATAGTGACTGTGAATTGTTCAAAAAACTGGATGTTTTAAGTATTATAATGGGAAAA
GAGGTAGGTGAAAACGGTACACCTCATTTACAAGGTTTTATTAAATTTAATAAACCTAAA
CGAATGGGCGGTCTAAAAAAGATTCATCCAACCGCTCATTGGGAAAAAGCAAAGGGAGAT
GATAAACAAAACTATGATTACTGTACAAAAGAAAATGTATTTATCGAAAAGGGTGAATTC
AATAGTGGCGAAAAGGGTGGAAAAAAACAGTATATCAAGCTAGCAAAAGGAATAGCAATA
AAGTTACTCGAAGATCCAAATAGTACATTAGACGATGACGAACTTATATGTTTAGGGTTA
CATAGTAGAGGAATTGAAGCGATTAAAAATCAGATACAAAGAAGCTGGGTGCCGTCTACA
CTGAGGGAAGGATTTGAAGATGTAGTCTTAAAAGAATGGCAAAAACAATTAGAAAATAAA
TTGTTAGAAAAACCAGACAGCCGTAAAATATATGTAGTTGTAGATGAAAAAGGAAATTCA
GGAAAAAGTTTCTTTAGTAACTATATGGGTATTAGATACAGTGCTTTAACAATAACGAAC
GCAAAAACAGCTGACATAACATTTGCATGGGAAGGAGAAAAGATAGTAATATTCGACATA
CCAAGAAACCAACAAGAGTTTATGAACTGGGGAGCAATAGAGCAAGTTAAAAACGGAGTA
GTGTTTAGCACAAAGTGGCACAGTAAAGTAAAAAGGTATGACATTCCTCACGTTGTAGTT
TTGACAAACACTCAACCAGACAAGACACAGTTATCACAAGACAGATGGTTTATAATAAAT
ACAATGAACGAAATAAATGTATGATTTTAAGAGTCATGAGTCAGGTAACGCTAAAACATA
ATGCTTTGGTGTAACCGACAAAAATAGCTCTTACAAAAAAAGTTTTATTGTTCTTAAACT
GTTTCAATATTATTAATTCTTTTGTCCATTTCGTAGTCCTCTGAAGTAAATAACCTGGGT
AAATTCGTAGCACAAAGTATATTCAGCAGGATCACTCGGGCTTGAACGGGTAGGGCCTTC
ACAACCAATCTGAATACCATTAGTACTGGTATGACTAGGGACATCATTAATATCATACCA
GGGATTACGAAAAGATCTTGATGTTCCAGACATTTTGTAGTGAATTCCTGGTGAGGTAAA
GTGGGGCGAGAGGGATACTGTATGGATCTGCCAAGGCTTGAGAAGTTTCCATTTGGATGA
AGGGTGTTTTCTGAATTGTTCAACATCGGGCCAGGATTCGCTGTTACCACCACCATCATC
ATCATAACATGTAGTGACTATTAGTTGATCTATAGCGAAGATGATAGAAAAGATATTGAA
ATTTTACCTTCAATGGGCGGGCGTTTGGCGGGCGCCTCTGGTGGGCGCTACTTCTGTTTC
AATTGGTGAGATTTTGGTGCAATAGAAACACCCAAGACTTTTCCATTCTATTTTTCTATT
CCTAAAACCTACCAGTAGACACACACCTTATGGATTGAACAAGTAGCGTGGCTAGTTCAT
GCTGTGGTTTGTCCCCCCTCCTGAGTTGTTGGCTGTATCGGTACATACTTGATTAGAATT
ATCAGGAAAAGATTTCTCTGTATATTACACCTAGCTAGCTAGCAGCGGTGACAGTGACAC
ACTAACAGTCGTTTTCACCTGACACTGACACACAACGCGTACCGGTATCGCATTGTGGCT
GGCATGTCTCAGTCTGTGTTTTCTATGACCTTGGTGCCGGCATTCACAGTGGACTTTGTC
ATGTAAGTCCTTTAGAGCCGTATGGCCCATGGACCCGGAGCTTGTCCCGGTTTTTTGTAG
CGTGAAGCGGACAAATGACAATGGTTGCCACCCTCTGGATAGGACGCTGGTCTATCACAG
ACTACTTTCCCAACCCAAATTGTGGATTGGTACCCATTTTACACCTGGGTGTGGTGAAGC
AATTGGAGTAAATTTTCTTGCCCAAGAAAAAACCGAAGTGCCCCTGGTAGGAATCGAACC
CGTAGCCCCCGGGTTCTGTGCTGCGTCGCTACGAGTTAGGCCACCACGCCTCCGGCTTTG
TCATGCTAACGCTGAATTTCCCTGTGGCATAGATGCCAAAATGCCTCTTTGACCAGAATA
AATTCCTCTTTCCTCGTGTTGTCGAGAAATTCTGACGAGAAGCTACAGTTATGTTTTAAA
AATCATTAGAATGCCTAACCATGTACACTTGCTTATA
>SRR1950947_9386
CTTATTACCATCCTCTCATGTCATTGTAGGAAGCCTGAATTTCAGGCTTTTGGCACAAGG
CAGTCCACTGAAATCTTATTCATTCATTTATCTGGTACAAGTAGTCCTTGATCTGGTATA
AAAAACAACAACAGGCAAATCTTGAAGACTTTGACGCATGGTTGGAGTTGTTTGATACGA
AATGACGTCATCATTGACAGGGTTGACCCATGTCTCCATTTAGCCTGTAATTTATTTGTT
CCCCCAAAAAAGGAGAGTAGTCTAAGTCGTGATTAATTGTTCCCAAAAGGGAAAATCTGG
GGAAAATCCTGTTCCAAACTGGAGAATGTAGCACTTAGCAGTTCATTTCATCAATTTACG
GAAGGGAGGTAATTCAAGAAGCGTCTACTAGTAGCAAGACTGCTTATCCCCCTCTCACTC
TTCCGTTCATGTCGATGGTGGAGTAGTTGACGATTCCGTAGGAACACAATTTCAAGCCTG
CCTGTAGAACTCTCCCGCCGTACTGAAGGTAGAATTCGTTCTCGTGCAGGCCTACTTTGG
CGGAGACTTTCTTCATCAGGTCTTGGACAAAGGAGTCTGGCGACAGTTCAAAGGTCAGGC
TCTCTCCATTCCTCACAGTGCGGACGAATATGGTGATGGTTGGGTTACTTTCCTTTATGT
AGGTGGCCACGGAAAAATCCCTCCTGTATGGGGACTCTGCTGGACCAGCCTTGGCATACT
GATCCCCTCGGAGATCGACCTTGACCTGATCCGTGTGAATGTTGAAATAGTTCAGGCGCA
TGGACGCAGTGAGAAAGTCTTGTTCCTCCGGCTGTGGGGTCGGGGCCAACTGGGGGCTTG
TGTAGTGGTTGGCTTGCATGGTAGGCTTGAAGTTCGTAGAGTTTGTGTATTGGAAATTGA
GTTCGTTGTATGTACGTAGTTCCAAATTGGCATGGACTTGAATGAAAGTTGACCACAGGC
TTAGAAATCACCTCAGTAATTCACAATCACCAAACTGTCACAATTAAGTACAGATTCAAT
GAACAAACTGTCACTAACAAATCTTCACGATAAAGTAAGTAAGTGGGTAGACAACGTGTC
TGCTTTCAAAGATCACTAGACTAGACTAGACTCGGTATATCGTATTCAACACAGTCAGCT
TAGGGACACAGACAGGAAATCTTGCTTGTCTCGTGAGTTG
>SRR1950947_17985
AAAGACTGACATAAAAAGAAAGAGAAATTGGAAGAAAGAGGAACAAGGAGGGATTGATAG
ACAGCACGATGGCCTGCAAGAAAAACATGCACTTTAAGCCCATGAGCTCCATCTGTAAAA
AAGTGACAAGGGAATCCGAGAAATGCTCAGACTGGGTAGCCACAGAAAAGGTGCACGGAT
CAAGTTTCCAATTCTATACAAACGATGGAGTTTTACTTAATGTTGGCAGCCGCCGTAGAT
GTTTGGATGGAGATGGCTCCTTTGTTCGCTGCAATGTTAAAGACGTTATGAAGGAATACC
AGGACTACGCACTCAAGCTTTGGCACATTGTTCACTCAGAGGACCAGTGGACTGCTTACA
GAGTCGCACCAAGATTTGAAGAAGTACTCGATGATGATAACGATGATATTGGTGATGAAA
TCAAAGAGGAGGGGGAGGGGGAGGAGGAAACTGCAGTAGGAGATAGTGAAGATAAGAATG
AAGACGATGGTCAGAACAATCCAGTGGGGGGTAATGGAGATGGGGAAAATGATGACAAGG
ACACGAGTGACGTTTGTCAGGTCAGGATTTATGGAGAGCTTTACGGCGGAGGGGGCGTGG
ACAAAGACGTCAAATCAGCTGTGCAGAAAGAGATAATCTACTGCGACGAATTTCGCTTCT
ACGTCTTCGGTGTAACCATTAACTACCGATGGGTTACCAATGCAGAACTTAATGACCTCT
GTGAGAGAGCAGGCTTTCCTTACTACGCCAGACCTCTGTGCTCTCCCATGGCTTCTCCAG
AAGACGTCATACAGTGGTTGAACGACACGGATCTGATTAGATCAAGATCTGATCTCACGG
AAAAGAAAGGAGACGAGAAAACCTCTATGGAAGGTGTGGTGATAACTCCTCTAGTCCGCC
CAAACTTCCGCCTCAACGCCATCAAGTATCTCTTTCCAGCCTTCAGCGACGTACGAGCAA
CCAAGTTTGGTAAGACCCAGACCACCACCTTCTGCACCAAACAGCGCTACCACAGCGTGA
TCAGCAAACTGGACATACCCGAACGAGAAAACTACGAGATGGTGGTGGAGATGTTTACAC
AGGATGTCATCAAGGAGAGCCCAAACAAAAATCCTTGTGACAAGTTGAAACAGATTTGGC
GTGGTTTGGTCCTGAAATGGCTGGAGGAGGACGGATATGTGGATGGGGAAGTAGCTATGG
CAGAGGAACAGACGGCGTCGGGGAAGAAAGGGAATAAAAAAGATAAAAAGAACAAGCGGG
ACGGGAGAGGGGAAGATATGCGGAATTTGAGAAGAGAGAAGAATAAGAAGGAAGAGGAGG
AAAAGAAGGAGGAGGAGGAGGATGGTGATATGGGATTTGGTCTTTTTGATTCATGACATT
TAAAAAANNNNNNNNNNNNNNNNNNNNNNNNNNNNNNNNNNNNNNNNNNNNNNNNNNCTA
TTATACAAATCCTTTTACTTTTACACATTAAAAACAACAAACAATAAGTTATTTTCATGC
TCAACATTTGGCTTTTATTCTTATCAGTATTTAATGTGCAGTGCAGTGTAGGCTAGTCCC
TGATCACAAGATGAGGTAGGGAAATGCATTAAATTAGATCTGTTGTGAACAAGA
>SRR1950948_1419
TTTTTTTTTTTTTACAAAAAAACACAGTCGGTTCCCCTGGCGAGTCCAGCTTCAACTCTT
TCAAAGCATGTCTGGTTAAGCGGGGGGAGTTCTACAAATGTGATTTGTATTATATGTAAC
TAAACTAAAATGTAATATAAAATACTAATTAAAACTAAAATGTAATGCAAAATGTTAAGT
AATCAGGTTTGAAACAATTGCCTGTTTGCCCGAGTATGCCTTCGCGCTAGGCCTCAGTTT
CCTAAAACTGAGAAATTTGGGTTCGTAAGACAAGACGTCCTAGGCGTTATTATAACCCGG
ACGGTCAGTCTTAAGTGATAAAGGTGTACTATTTCCCTTCCATGGAGTGCCGCCATACAC
ATTTAATTGAAAATCTGAAGCACATGATTCATAAACCACGATCTCCACGTTTGGAGAGAC
CGTAGCAGTGGATCGCAGGGGATTTTGAACATATACTCTCAGTACGCCAACTTCGGTTCT
AACATCTCCAACGTTACCACCTATAAAAGGCGTGTTGCGCTGTGGAATGGGCGACAAGTA
TGGCAATTGTAAAGCCACAGTAGCTCGTCCTTCCGACAAATCAAGGGTTGTAAAGTACGA
TTGTGTAGCGTCTGCATAAGAAATATCATCAGTAGGATCTGTCGAGTATGACAATAGAAG
CTGTCCCCGATGCATCTGAGTGGAGTGGACATCGAGAATAAAAATTTTCCCGCCCGTCCA
ATAATTGAACATGGCGCTCAATTCGGTATGTAGCCCTGCTTGCGCTTTACCTGGAATACC
TGGAGAGTTATGAATCGCCGTGAGCAGTTCTCCTGCTGCATCCGCAGCCTGCCAGCTGAA
ACGACCGATGATTGACTTGGTGTTCTGCAACAGATTGTTAATGTCTGTCTCCGATTCAGT
GGTTCCAAAGCAATGCTTATCTGGCAAGCTCATTCCATTGTGATTCACGGTGGTAAATCT
TTCTGTCAGAACTGGCAAGTCGCTAGCTATGCTAAACGGTCTGCGTCTTTGCTGCACCAA
CTGGTTCTGCTCCGTAACCATGTGCGCATCCAACTCTAATCCAAGATCTGATATTTGTTC
TACCAGCGGGATCGTATTCTCAATCGCGCGTCCGATGAACTGGAGCATGCCTGATTGAGG
TGTGGTAAGAATAGCTGAAGGATATACATCATCGTACTCGATATCTTCAGATGAAAAAGC
CGTCGTGAAAAGACTTCGCGTGTACATAGTGGGACGATTAACGTCTGAAGGTGTTCCTAA
AAACACACCCATATGAAAATCATCGCCCACTGCAATGTCCATATTAAGTGTCACGTTTTT
AAACGCTGAGCCGGTACTGTTGAACAAAGCGACAGACACCAAGCCTCTAGGCTCATATTT
TGGTTCGTTCATCGCGGCGCCTGTGGGGAGAGTGTAGTACTGTTGGGTCCAGGGAACGGT
AACCATTCCCATAGAATTTCTATCAAAAGTCTGCAATCCGCAGTTTGAAGGTTGCTGCGC
GTTACCACGCGATTCAATTGGATTAAATGAAATCTTTCCATAGAGGCTGTCATCAGCATT
CTCCAGGGAAAATCTTAAATTTATACTGCCTCTGAACAGGCCGAAGTATCTATCGAAACC
ACGAAATGCTGCTGTGATAAGCTCCGACACTCTAAATTCGCAAATAACGACCTTTCCCGG
ATCAATGCTAATCTTGCTTCTGCCTGCCATCTCCCACCGCTTTAAAAGCTGCATCAAATC
ACTAGGAGCGTCTTGAAAGTGGGAGTTGGTTGGAGTACCAATAACCCCCCCTCCGGCGCA
CATAATGGTGGCGGGCATCTTTGATGGAATATCGTTAATATCACACAAGACTGACTTAAT
ACTAACTCCCGACTGCGGCTCGGTCTTAACTACGTTCTTGTCAAATTTGAACGATCGATA
AGATTGTGAAGGCACAATCTCCGGAAGCTTAAACTCGCTATCCAGTATGGACACATAGAC
TGCACCGTTGATGGTGTTTGGGTTGTCCGGGCCAGTTCTAAGAGCAGAATTCACCATAAT
GGAAAAGGTTCCAAGCTCGTCTGACGCGGCATCAATAAATCCCGCTGGCCATCTGAACGG
AATGACAAATTCTAAACCCTCTTCTTGGGACAGCTTGTGTATAAGCCCTCCCATATTTAC
CAAAGCTGGTATAGTCGGCTTTGTCAAAAATGGTGAAAAACCAATTACTAAACCACCGGC
ATAAAAAGGCGACGATTTGATGACGACCTTTACGAGTAAAGTCCCTTTCCAAAATCTCGT
GACATCAAAGGGTTCTTTTTGGGCTGGTGTGACAAGAAAATCTTTGGGAGACTTCATTTG
CACAAGGATGTCCCCGGCTACTGCTGAAGTCGGCCACGTGAAATCTCTCACGTAGGTGAA
TTTTTGAACAAGTTTATTGAGATCCCAGTTCACATCGTTCAGATACGTTTCCGAGCGACC
GTTTTGCGACTGGATTAGTTGGTCACCAGTCTTCACCGGTTTTGCTTTCGTAGAAGCGGC
GTCTTGCACACTGGCGCCCACGGCGTCTGTTATCTTCTTTCCAGGAGTTCCTATAATTTG
ATTATCAATAACCTCATCTCCTATTGGGGCTATTGCTTCACTGGTTGGAGCTGTGCTAAT
CTCTGCTGTTCCGAGACTCTGCTTATCCAAGGCCGTCATAGACAACCCTGATTGATTGAA
TGTTTCTACTATTTGTAATGGTGACATGTTATATTTTGCCCTTTCTGTCGCTGGCACTCT
TGGTTTTTCTATGCTTGCGAGGGTGAATGGGTCCTCTTGTATTTCACGCGATGCAAAATC
GGTATGGGAGCCTGGAAAACAGTGAAAGTTGTTCCAGATAACAGATAACTCCTCGTACGA
TGGTAATACCAATCTCGGTTCCTTCTCTAAAGCCTCGTCTCGAAAGTCATCAAAGACTTC
CTCGCCGTGGAAGAAAAGAGATCGAAGTGAACAGGTGGCATTGTCCTGTGTGGCTTTCAC
AATGTCGTTGTTCTCAGTGGAAAGCCTAACCCAATAAGTCGATTCATATAATGAAGAGAT
TTCCGAAACCGGGAGGAATGCTCCTCTCTCATATCTGGTGACGTTCTTCAGAAAACTTAA
TTCAAAATAATTTGTAGACTCAGGAATATCCTGAGATTTGTCGGCTGCAGTCACCCGCAT
ATTTCGTGATCGCAGATACTCAGCAACCGTCCTACCGTTGTAATATGGCAATACGCGACT
GTCAACAGTCGTAAAAGTGTCGTCTCCTCCTCTGATGCCGCGGGTATACTCGCGGTAATA
TCGCATCGGAAGAAGAACTGGTTTTTCGCGGGACATTATATTCATCCACGCCATTCGATG
CATCATCTCATTTGCGACACAATTGACCAGGTATGTAATAAGTATGCCTGATGCCACAAT
CTCACTGCGAAACACGGTAGAACCCCATATAATGTACGGGGAACATACCATCTCAATCAC
TGCGGCTTCTTCTTGAGGGGGAAGAGACAGTCCTGACAGCAGCAATTTTGTACTAAAGTA
CAAAAGCTGATGAGGCAGGGATCTGTCATAATAACTAAAATCAAAATCGAAGCCTCTATC
CCCTACTTCTAACATGTGTCTGGACAAGAAATGCCAGTCGAACGATGCCCTGTCCAAGGA
CGGACAACAGAACGAGTCTCGCAAATCGGCATGGTAATACTGCATGAGGGCTGAATAAAA
ATACCGCCTACATACCAAATACCCAACGACATTTCCGCAAGTAAATATGCGTGTGCGCGG
GGTAACTACTTTCTCGTGTTTGAGTCTCTCGTCCTTCAGCGATAGCACGTACGGCAGAAA
TGGAACCGTACCCTGCTCGAGCTGACCAACTGCGGATTCATAGTCCGCAACGATGCGGGC
GCTTGGATATAAACGCCCCTCTCGCTCTTCAAACAAATCTGGCTTCTTAAGCCTTTCTTG
GACGTAAGGATAGCCACATGACGTATTCATCGGCATCCTGGTATTTTGAGGGATATGTGA
CAGTCCATTCAAACTCTCCATCAAGTCTAGCTTTCTAGTTGGAACCACGCTCTTGGACTT
AATGCGTTTGAAATCTTCCAGCATCGAAACGTAAGCAGAATTCAATTCCGCTGGCTCGAA
TGCCGGCTCAAAAGATCGACTGTAACCCTTAAACATTTGCTGCCAAAACGCAGAAAACGT
ACTGAACTCTTCATCAATACGGCGGTCTTTGTGTGACAGAGGCGCCGGGGCGGTCTTAGC
CGGACCCATCAGTTCGTATAGAAGTGATGGTTGCAAATCGGTCTTGGTTGGTTGAAAGAG
CGGTTTCTCAATCGCCCCCACAACCTGAAGAATACTCTGCTTTGGCAATAATTCAGTAAC
CGCTGCTTGTGGTTCGCAGTAAGTGAATTTTGTCTCAACGTCCCTAACAGTATTTTTGCT
CATCGCATTCTTAAGCGATTGGCGCGTTACATAGTGGAAGTAGCTACCACGACTATTAGC
CGCAGTGTGAATCCCTAAAATCGGTGTTTCTTGCACGTCCGATCTGACTACCAGGCTTCC
GCATGACGCGTCACGGCCGGCATAATTCGCCTCGGCCAAGACATGATATCTCTGCACTTG
CCCTTCAAAGCGGGGGGTCGAAATTGAATCTTTATTGACGACGCCATCATTATAAATGAT
TTGGCCGCTATACGTATGATCCAAGTTGTACGGAACGTAATCAATCTTCCTAACGGGAAA
ATTGGTGGTGTTATACGACCCGTCCCAAAAATGTTTCGTGATGTCCTTTTCGGCACTAAA
CATTGATGCTGAAAGCTTATACAGACAAACATCCTCACGGTACGTGTCTTTGGGCATCAC
GTCTACTCTGCGAGCTAATGCTTCGTCAATGTTGCCGGATAATCTAACTACCGACTTTCG
TTCAAACAAGAAGCTTTTCAACAAGTCCCTCCAGGATGTTTTAGTCAGCTCTATCTTCTC
TCCGTCTGCTATTACGTTTCCACGATAATCTGTGAACAAGTGGTATGGAACCAAAACGTA
ATGACCTCCCACGAATACACAATTCGTAGTCTTTCCTGAACTTTGCACCATCATGGAACC
AGTGGCTTGGACTAGCATCTTCTGCTGCCCTTCCGATATTCCTGATTCTTCATACGTCCT
AATCTGGGAACCTCTCGCTTTTGCTGTTCGCGTGACTCCTGATTCTTGCTCACTCGTTTT
TGTCACGAGCTTAAACGCTCCAAAAAGTGCAAGCGCTGAGACAAATGTAACGACGGCGCA
CTTCGTGAACGACGATAGTATATTTTTTAGATAGTGATAATAACCGCCCTCCTTACGCAA
GAAGGCAGACGCCATGCCATATGTGCTTGCTGACAACGTTCTGATAAAAGAAGCAAACGA
CATGGTCACTGCAAGCGGAGCTCCAACAAATACACCAGTCAAGCAACTGCTGTACATTGT
TGCAAGAATTTCTGCCGGAAAACCCGACAGTCCCTGCGGTCTCGTGTTTATGGGACTAGA
CGTCTTCAAATTCCATTGTAGAGTAACTGGGGCAAGATCAAGCGTCTCCCGTGCAGGGCC
AGTAATAAACTCCCTGTAAGCAGCCATGAAATTTTCATCTCTCTTCCAGGCTTCTCTAAT
AGTTGGCAGTCTTTCTTGACCAAGAGCAAATACATGATCTGCATCGGTAGCCAATAAGTC
TTCCACCATTTCCGATGTTTGCTTAAACTCCGCCCTTTTCTTCCTATAGAGGAGAGAGGT
GATGTTTCTTGCCATCTCCAAATCTACTGTGGAGTCTACAAGGGAAGCAAACGTAGGGCA
AGATCTAATCCTAAATATGTGTTTTTTTTGATCCTTCGGATCGTATCTATCACATATCTC
GAAATCAATATCGTATCTACGTTGCAGAGCCTTATAATCCGCTAAGCCACTTCCTGCCCT
CTCAGCCGTTGTATTGGTACACAGCACGACTGCATCGGGCTCACAAAACATCCCCTTAAT
CTCTGGGCCAGTTATTGTGGCAACCGTCACGGGATAAGGAGCTGTGGTACACAGCGCAAT
GACATTCAATGCCTCATTGGTCTCTGAAATATTTTGCATGAAATCGTCAAAAACTATAAT
TTTCTTGGATGCCATACCTGGCTGATATTCTGCCGCTGAATTCCACGTGTGGGTCAAATC
TTCCATCTTTTGAGACACATTCTCTACTTCTCCAGGACATAATTCCCTAGATAGAAGCAC
CTTCCACAAAGTGGACTTTCCAAGACCAGCACCTCCCGACAACACTAAACACAATGGCTC
GTGCTCTCTTTTAACGGGGGGTGGCGGAACATTGAAGGAATCTGTCAGTGATCTCTTGTA
CTGAAACCAAACGTTTCCCATCTTCTTCTTCTCCTTCACGTACGCTTCTGCTGCGGACAA
CTCGGTGTAAAATCGCTGTCTCATCATAGACATATCTTCTCTCTGGTTAATCTCGGCTGT
ATTGGTGTACCCACTACTAATTCCCATGTATGTCATGTACGTCACTGTGACTGCATGAAC
GGGATTGTCGTCGGTACACAGCTGCAACTCCAACCACTCCTTGTGGCTAGCGCACTCTCC
GTAAAAAATCTTCAGTCCGCTCTCGACCAATCGGGAAGCCAGTCTGTGTATGTCTCCTAA
TGCCTTAATGCCCATCAAAATCGGCATATTTTCTTTGAAGAAGTACCTCAAGAACTTTAC
TCCCACTCCCAAACTTCTTGGGAACATGGACAAGACGCTTCCAATAGCATCAAAGATCTG
ACTCGTACCATTCTGCGGCTTTGTAAAGATCTCCGTATTATCGTTTTTCCTGTTATAAGC
AACCTTGACGTCTTCTAAACTATATTCGTACTCGCTCTTGTTCTTAAAAGCGGAAGTAAG
GCCAGAATTCTTTATGATGCTTACTAAAGTTTTGTTATCAGGGTTCTTAAGATCTTTGAG
CTTATATCTCAAAATAGTTCGCAGAACCCCTTGTCCGCCATCTTGATAAGCAGCGAAAAA
CTCGGCTCGGCCTGCTCTTAATGTTGCTAGAGCATGTTCTCTGTTTTGTTGCTCATACTC
TCTCAAATGCATTATCGCCTCGCCCAAATATAACAAGAATTTGGCTGGGGAATGCCTGGA
ATCCCACAGTCTGTATAGAAATATGGGATTCAAAACATAACAATAATCATAGATTAATCC
TATTAGATATCGAAACGCCTCACATACTTCCTTTAGAAGTACCTTGAGTGCATTTTGCAC
AATGTTCTTGCAGATACGCGTTTCTAACTCTAAAATTTTGTCAAGCGCCTTTTCTTTCAT
CTCCGTATACTTTTCCTTAATCGCTCGTCCTGCTGCTACAAAAGGATGCGCAGCGTTGGA
CATTGCGGCCCCTTGTGGCTTAGTATCGACCAAATCCCTAATGGGAACAAAGCAATTTTC
TCTCTCTGGAACTTCAGCAAACAGAACGCTCTTCTTCTGAGGTCTTGGTTTCGGAATTGA
TCTCGGTTTTATTGCCGGCTTATAGGCGGGCAATCTAGCGACCGAATCCGCGAATGACTT
TGCGGCTGGAAGCGCTGCCGATGCGAGAAACCTCTCGCGCGATTCCTTTTGCTCTTTCGA
TGGTCTGGGAGCAAGAATTGAATCAAATGAAGGTTGAACGATAGTGTTACCTAACGTCAA
TCTAACTTGAGTTCTCTGGGTATTGTGCTTATCATAGCACATACGCAGGTTCTGATCTTG
AAACTCGTAATCGTATTGCGCTCTCTTGCATCGATCACAAGAATAAAATGAGCAATGACA
CTCACGATTTGTATATCTTGTGGTCATGAAAGTGCCGCAAGAGCCGCACTTGACGGCTTT
TGCTATGTTCTTATTGCAATTGTCATGATCACAATTAATCACATACGCTTCACCGTCTTT
CTGGATTCGGTTGTTAGCTAATCCATGCGGGCATTTGTGATATTTTGCGTATAAATGAAC
ACGCTGATTAAGATTGACGTCCAAAACTGGATTGGTGAGACGAGTCTTTTCGAGTCGTCT
CTGCAAGCGATCGTGATAATGCTTGCGAGCTGCTGCGGCATTTGCATTCTTTAGCATAGC
CTTTCTTGCTCGTGCTGCGCGCATCTGTGTGCACGCAGCGTCTCGCCTACTGGCAATAGC
TGCCAGATCGGCGGTTTCCTTTTTCATCGATTCTATCTTATCTGCGTGTGCCTTTTGACG
TTGTTGTGTCAATTCCTTAGTCTCTGAATGACCCTTAGGGTTATACTTAACCGGGGCGTA
TTTAGCTACACGCCATTTGGGCTTCAAAGAAGTGTCGTATTTAGCTTCGACTGAGCTGGT
GTCGTATTGAGCTTCGACAAAGCTGTTATTTTTGGATTGATGTTCCATAGACATGGTTGA
AAGTGTAACTGAACTTCGCTGGCGTTTAATCGCGGACGACTGTTCAGTAACCTCACCTCG
CACTATCCAATTTGCGGGTGGATGGAGGACATGATAAAACTCATGCGCTCCGGTGAAATC
AGTTGTATTAATGTTTATTAGCGTTCAAGATTTCTACAAAAGCGCTAATGCGATGACTAA
TCGCTAATGCATCTAATGTGTGCACTGTGTCTTTCTAACTAACTTGCGTTGATAATTTAT
ATTGGTTGAATAAAATTGAAAGTCGCGGAGACACTTCAATTTCACTGAAATAAATAAAAT
ACGTAGGGGTAAAC
>SRR1950948_4576
AGTACCGGCTCAGCGTTTAAAAATGTGATACTTAATATGGACATTGCAGTGGGCGATGAT
TTTCACATGGGTGTGTTTCTAGGAACACCTTCAGACGTTAATCGTCCCACTATGTACACG
CGAAGTCTTTTCTCGATGGCTTTTTCATCTGAAGATATCGAGTACGATGATGTATATCCT
CCAGCTATTCTTACCACACCTCAA
>SRR1950948_15379
TTAGTAGATAACAGTATGAATTTCGACCCAACGTCGGATTCTACTTCTATGCCTGAACAA
TCGCATGGTAAGGCTTTAACACCGTCACAAGCATTTGTTTGCAAAGTGACCCATCCGCCA
ACTACCGTGCCTGAATTTGAGGGTTTACCAACACAAGATGCCAGAACTCAGGTTGTATAC
AACATGCGTAATATTGATGTGCTTAAAACACCGATCACATATGACGCTACTAGTGAATTG
TATCAATCAAATTCCTGGGGTGATCACAGTGACTACACTGTTTTAGTTCCTAACGGAGCA
CGTATAAAATGGTTTGGTTGTTGTTATGATGTCACTAATCCTAATACCCCTGGTACCACT
CCAGAAATTAGTCGCTATTACTCACAGGATTTGGCTAATGTAGGTGTGCAAGATAATTTT
GATTTTCAGAATTGGGCAAGAACTGTTAATTTATACAGACCTTGTTACAAATCAATTACA
TTGTACCCCAACGTTACTGCCTTTAACAATCAAGGTATCTTAGCTGCACAGCAGTTCAAC
CCCAACATTTTGTTTAACGGTTCTATGTCCACACTTTCGTATGAACAACCTAAATTGTTT
ATACAAGCTTTGGATCATTTATACAGTGTACAAAATGACAATTTGTTTCAGGCAAGTGAA
ACACACCCGGATTTTCATCACAGCCTTGTAGAAAGCTGGTTTAAAACACGTAAAATAAGA
GTGCGTGGGTTAAAACTTGATCCCGATAATTTTATTCAGATTATTAATTTGGGTAGTATT
GGTTATGAAAGTGATATTACGTCATTAGTACCAACTCCATCCCAGATTGCACAGAACTCA
ATGCGTTCTTATCAGGATAAATTTATCAACGGAGCTTTTGTGGTGAGCCGTGTGAACACA
CTATCACCGAAATGGATGTCCGGGTCTAACACCGGCCAAAGTGATAAGAACAGAGGTCTT
TACCAATGTTGGTCTTATACCATTGCTAACGATGGTAGTACACATTTGGTACAACTGAAA
GATCCTTCTTCAGCAGGCGTTAAACCATCTGATGCACCACCCATGCTTGATACTTTATGG
TCGTCAGATATGACATGGCAAGTCATCCGCATGCAGGGTATTAGTCCCAACATGATCACA
CCAACTACCAATAATGCTATTGCTGCTTCTCCAA
>SRR1950948_20546
GTAATTGATTTATAACAAGGTCTGTACAAATTGACGGTGTTGGACCAGTTCTTGAAATCA
AAATTGTCTTGTATACCAACGTTAGCCACATCTTGACTATATCGAGTGGATAAACTACCT
GGGTTACCAGAGTCAAAACCATAGCAGCACCCAAACCATTTAACTCGGGCACCATTTGGT
ACAATAATGGTGTAATCATTATGATCATCCCAGTCATTAGTGGCCAAAACACCCGTGGTT
TTGTCGACGGTGATGGGTGATTTCAAAACATCAATATTACGCATGTTATAAACCACTTGT
GTACGAGTATCTTGGGTTGGTAATCCAGAAAACTCCGGTACTGTGGTCGGAGGATGAGTA
ACTTTGCAGACGAATGCTTGTGATGGCGTTAATACTTTACCATGCGTTTGTTCAGGTAAA
GAAGTAGAATCTGACGTAGGGTCGAAATTCATGCTGTTATCAACTAATTGTGTTGTAGAA
TTCATTATGTAAGATTAAATATAAGTAATATAGGTATGATTAAATAATTTAAAAGGTAAT
ATGATATATATTATAATTAAG
>SRR1950948_21549
GTCGGATACAACACATTGTTGGATATTTTCATTTGCGTACCATCAATTTGTTTCATCTTC
AACGGTTCAATACGTATGTCGGTGCTGTGTGTAAAATTTTTTTTTACGTTCAAATTACAT
AATATATCTACTACTGAATCTCTAGTGGTTTCAGTTTTTGGGTCATAACAGCGCCACACA
CGTTTCACATCATCAGTTATAATCTGCGGTTCGGTAACAAGAG
>SRR1950948_24093
GTTGAAGGGGGTTCTCGCACCGCGTGAACTCGTGTTACAGAACAATGGTAACTACAAACA
TCTAGCACATCGTACTCATGCTTTAGCTGCGTTTATGACGGATTATGCAACCAAGCAATT
CGTAACTTTCGCAAGTAAGTATACGCGTGCTATTGATGTCGGTGGTGGTTATGATTATAC
ACCAGCAGATGGCACACACATATGTGCTCGTATAATCTCTGACCGTGAAAAATCACGGTA
CACCCATAGTGCAATTCGTCGTTCCAATGACAAATTGTTTCAATCTGCTCGTGGTAACAG
ACAGCTGTCTGTTTGCCACTCGGGTGCCGAGAACTGCACCTACAAAGCACCTTATTGTTA
TAGTGTTAACGCCAATTATGATATTGATCTCAATAAATTGGCTGACATTTTCAACATACA
TCAAGCAGTTGTGTATGATGTAGCAATGTTTTTACCGGCAGTGCTAAACAATAAGAAGAT
CAACATCCCATCACCGGTTTATAATATCAAACTGAGTGGTAATCGTGTACAATTTTACTT
CAACGACGGAAGTAATGGTTATTGTCATGATTATAACGTATGGAAGTCATATTTGGTAGT
CAATCGCATCAAATGTAAAGAA
>SRR1950948_27787
GTATTGGTTATGAAAGTGATATTGCATCATTAGTACCAACTCCATCCCAGATTGCACAGA
ACTCAATGCGTTCTTATCAGGATAAATTTATCAATGGAGCTTTTGTCGTGAGTCGTGTTA
ACACACTATCACCAAAGTGGATGTCCGGATCTAACACCGGCCAAAGTGATAAGAACAGAG
GTCTTTACCAATGTTGGTCTTATTCCATTGCTAACGATGGTAGTACACATTTGGTGCAAC
TGAAAGATCCAGCTGCTGCCGGTGTTAAACCATCTGATGCACCAGTCATGCTTGATACTT
TATGGTCTTCAGACATGACATGGCAAGTCATCCGCATGCAAGGTATTAGTCCCAACATGA
TCACACCAACCACTAGTAATGCTATTGCTGCTTCTCCAA
>SRR1950948_28126
AAACGATCATCAGTATTATGATAATTTGAGTGAAATTGTGTTCACACCAAATGATATCAT
CGTGGTTGATTTGTTTTTGCATGAGTTTCATCTGATGTTAGAATTACTAGACAAGTTAGA
AGTCACCAATTACTTAATCATTAAGAGCGATCCTTACAGAACTGGAGGATTGGTATTCCC
GTTTAACAACTTTAAGTATAAGCAAGTATTTAAAATGGAGAATTCTTTGATACAAAGTGG
TGAGCTATACTACTGTTTAAGTGGATTCAAGAAGGATTTAAAGCCTTCCAATGAGATTGC
TAAGTTGAACATCAACCGTATTAACAACGAAGATCATGTTGTTTCTAGAAGTAAAATCAT
TGACAAAAATAAGGATGATCTAACAGCACAACATTCCATGATAGCGAAAAATTTTAACAC
ACATGTTAAATTTACCGTTGATGAACAGTCTTATACCAAGTTTATCACGGACAATAAGTT
AAACAGTCTGCCAAAACCAACAGATTTTGCACTTTATTGTCTCAATGGAATGGGTGGCTC
ACGCAAGACACAGCGTGTAGTCAATGTGTATAAAACAGGTACAGACTTTATAGTTAGTCC
AATTCGATCACAAGCTGACAATCTAATGCCAGGAGGGTCACAAACCAAAAGTGATATATA
TACGTACATCGTATTAATCCGATATTTGCAGGATAATTTAAAAGTGAGAATTCGTCATTT
ATATATTGATGAATGCTTTGCCATGCAACCGTCAGCAATTGCCTATTATTATGCATTGAA
ATTATCTGGACGTATTGAACAGATACACTTAATGGGCGATTCAAAACAAATCGGACCTTA
TTGTAAAGATAACACCACTTTACAATTCGAATTAACTAACTACGTCGCTGAGACGCATAG
GAGCCCACAAGACGTGACACGTATGTTTGGTACTTACATACCAAATGCACGCACTACGTC
GAAAGTAGTTGAGTCATATAAAAAGATCACTGAAATTACATCTCATGTGGTTGATATAGC
GTTAGCTTTTACACAAGATGGTAAATATTACCTAGCAGAGAAAGGCTATAAAAGTATGAC
AGTCAATGAATCGCAGGGTATGACCTTTAGTAAAGTATTATTGTATCTAGATGACTACTG
CCAAATTCAAACTATTAACAAAACCGAATCTATACGTCATGTATATGTTGGGTCATCCAG
ACACAAAGATGAACTGCTGGTTTATGGTAAAAGCACACCCGATTTACAGGTCTTATTGAC
TGTTCAAGGAGCTCCTATTGAAAATATAATAGAAGAAGCATGTGTACCATTGGTCACCGA
ATCGCAGATTATCGAAGATGACGTTAAAAGAGAATGGCGTGGTTACAATCCGAAAACAGT
CACAACCAAAGATTCTATTATAGATATCCTATGTAATTTGAATGTGAAGAAAAATTTCAC
ACACAGCACCGATATCCGTATTGAACCACTGAAACTGAAAAAAATTGATGGCACGCAGAT
GAAAATATCTGATAACATATTGCATCCAGTTGACGTCAGTATCAGTGGTGGTAAATTATC
GGACCATCGTTTTGTATTACCATATTACAGTAAGGATAGTTTTGGCACTTTAAACACTCA
AATAGCACGTTATGCTACCACGAAAGCAGGTAAAGCACCAGAGCATTACTCCAATTTGCA
AACAGGTTTAGCTAAGTTTGTAGATTTTGCTAAATTCAAGAGATTGAAAGTTGATAATGA
ACGATTGACAAAGCATTTTGTTAATTACATTGTTGAATTGCAGAAAAAGATCAAACCTGC
AACAACTGATGTCGGTCTTGTTTTAAAAGCTCAGGGTATGATCCGTCGGAACATGGTAAG
TCCCGACGATGGTTTGTGTTATGAGGAGAAAGGTGAAATAGAATATTATGTTTTAGATGA
GGATGATGTCAACATGGAGTTGATACCAATGACCACTCTCCGGGGTGCAGTTGGACAGAT
CAGCTCCATTATCAATCGTAAAACAGTTGTTGATATGTTTGAAGCGGATTTGAATAATAT
CAAAAGTCGCATGATCACATTCACAATGAAGAAGCAGAATAAACATGACCCGAGCGGGTT
GAAAGAGACTAGCTCGAAAGCAGGCCAAGGTGTGAGCGCTTGGGGTAAAGTGTTAAATCT
GTTTTTTTGTGCTTATTCACGTTACTTGACCGAATGTATTTTCGAATGCATGAAAGAAAA
TGTTCAACTTGCTTTTAACAAGAGCGATGCAGAGTTGTCCGTTTTTTTTGCTGGATATAA
AGATCAATACCTCAGTGAAAAATATGTCAATTGTAATTGTGATTTTAGTGAAATGGATGT
TTCACACACAAAAAGTATGTTGGAGTTAGAGTTGGAAATGTTTGGTTTACTGGGTGTTAA
CTACAAGATTATCGACTTTTACTCGAGCATGCGTACTAAATGGTGCAATATGTATCAGTG
CAAAGAGGGTATAACTATGTTACATGGACAATATATGCAACATTCAGGGCAACCACTAAC
TATTTGTGGTAACACACTCCTGAACATGGCAGTACTAGGTTATGCTTATCGTATTGAGAA
CATGTTGTATGCATCATTTAAAGGTGATGATTCAACTATACGTGCTAAAAAAATCAGCAC
TGTAAAAGGTCGAAAGACTGCGATATACGCAGAACATGGGTATAAACTAAAAATAAGCTT
TGAGAAGGTGTCTGAATTCATTGCTAATTTTATAACACCATATGGTTTTTTCCCAGATGT
TGTGCGAAGAGCTGTTAAAGCTGTTAGTAAGGTGTACGAAGATGAGGCTTCGTGGGAGGA
GTCACGTATAAACTTGAAAGAAGTTTTAAGTATGGTCAATACCGCCGATAAGTTTAAAAT
CGGAGTGGATTGTGCAGCTATACATTACCGTGACAAGGGGGTAGCAATCAACGCTGAACA
AGTGGGTTTGTTATATCAGTATCTAATACAATTAAGCACTACAAAATACCAAGATGCTCA
ATTTATTCAAGCTGAAGACAGACTCACCTACTCTGACAATTACCAGAGCAAGTGAGTCCC
CCTTTTTCTAATTAAATAATATAATTTTTATTATTCCCAACGAATCTTATTCGCAGTACT
TAAGTAAGTAATCTCAGATCTATCTTAATAATTTAAGCAATCTCAAGAATCATCTTAAAA
TGAACGGCACCGATCA
>SRR1950948_32171
TTGCGCTTCTTAGTTTTAACGACTGGTCGTTTAGCAACTTGCATGGCTGCGAGTTGTTGT
CGCAATTTTGCAATTGTTTGCTTGTCGTTGTTGTTGCTGGCAGGTTTTGAAACTGCTTTG
GTTGCTGCTCGTTGTCGCTTTGTGGTAGTGGCAACTGCGACAGCTTTTTTAGGTTCAGAC
TTCTCTTTGGTGATAAGATGCTTAACGAAACTGAGAGCATGTGGCAGTGCCTGCGCAAGA
AAGGGCAAAAAAGCACCCATTGCATTATATTTGGCAGGCATACCGTCTGGCATTTCATAA
AACGTATCCATCAACGCTTGCATTTCCGATAAAGATGGTTTCGGTGACATGCGTGCGATA
CCATTCCAAGGTCCGTTCCATACTGGCTGTGCTTCAATACCAAAATAGTTCTTAATCGAT
ATTGGAGAAGCAGCAATAGCATTA
>SRR1950948_35579
TTATACAAAAGCAAAGGCGATGATATGTTTCATACTGATGAAACACATTCAGATTTTCAC
CACACTGTAGTTGAGAGTTGGTTCAAAACACGTAAATTGAGAACTCGTGGTTTGAAGCTT
GATCCCAACGACTATTATCAAATATTAAACATGGGTCAGGTCGGTTATGTGGGTGATGAA
TTTTCTATTGCACCAACACCGTCTCAGATTGCTCAAAACTCCATGAGATCTTATCAAGAC
AAATTTATAAACGGTGCTTTTTGTGTTAGCCGTGTTAACACCTTATCACCCAGATGGATG
AGCGGCTCCAACACCATTAAATCAACGAAAGAAAGCCCAGGGTTATACAAATGCTTATGG
TATTCTGTTAACGCTAATGGTGATCCAGCTATTAGTCTTCTTTCTGATCCGACACCAGCA
GGTGTTCCTCTTGCTGATGCAGTCGTAATGAGAGACACATTGTGGTCATCGGATATGACA
TGGCAGATTATCCGTATGCAAGGAATTAGCCCTAACAGATTAATACCAACTACCAACAAT
ACTGCGGCTGTGTCCCCTATTGCAATCAAACATTACTATGGTATCGAAGCACAACCAGTG
TGGAATGGACCTTGGAATGGTATTGCACGTATGTCACCCAAACCATCGTTAGGTGAGATG
CAATCTCTAATGGACACTTTTTATGAAATGCCTGATGCTATGCCAGCAAAATACAATGCC
ATTGGTGCGTTTTTGCCCTTTCTTGCGTCAGCTGTGCCTCACGCTCTCAGTTTCATTAAA
GACCTTATCACCAACAAGAAGTCTAAATCTGATCGAGCTGTCACAATGCCCACAACCACT
AAGCGAGTGCGAGCCATTGATAAACCCGTTTCTAATAACGGAGACAAACAACTCATCTCC
AAACTGCGACAACAAATTTCTTCAATGCAAATCGCAAATAAACCCAACACCGGTCGTAAA
CGTAGAGCCCGAAATAGAAATATCACATCCATGGTCAACCAACGAGCCAAATGATGATTT
CACAGTCTTGTATAGTTTACGCACACATTCCAATCCAATTGATGATATCCCATCATATAA
CACTGGATTTTATCATTTAAAGTATTTTGATGAACATCTCGCACAATTTCTTACCGATGT
TTGTATTGATATTGATTGGTATGTTTTAATTACGAGCAAATTTGTCACTTTAACAGACGT
AACACCTTTGGAACGTTACAACTTGCTGGTATCTTTACTAATGCGTTATTACACTAGTAA
ACCCGAATTAATATCGATTTCTTAACTTTAGGAAGTTACTTATTAAAAACACCGAATCAA
TA
>SRR1950948_38692
GCAAGATATGCTACTACACGTGCTTCTCAAGCACCAGATCATTATAAGAATTTGCAAACT
GGTTTGTCTAAGTTTGTTGATTATTCCAAGTTTAAAAATTTAAAAATAGATAACGACAGA
CTTACCAAGCATTTCGTCAACTACATCATTGAATTGCAAAAGAAGATCAAACCCGCTGCT
ACCGATGTGGGTCGTATATTGCGTTTACCAGGTACAATTCGCAAAGAAGTTTCTGTTAAG
AGAGAAGGTGTCACTGCCCTTGTCAAAGAAGCGGGTGTAAACATTTTGAAGGAAGTAATA
GGTGCTAGTACTTTGTCAGATTACCAAACACACACAGGTCTGTATTATGATGAAGAAGCA
ATGGTTGATTATTACGTACTAGATGAGGATAATGAAGAACTGGAACTGATGCCAATGAAC
AATCTGCGCGAAGCTGCACGTCATATCGCAACAATTGTCAATCGCAAACATGTTACTGAT
ATGTTTGAAACCGACTTAATGAATATTAAGAGTCGTATTATTACGTTCACCATAAAAAAG
CAAAATAAACATGACCCAGCAGGTAACAAAGAAACCGTTGGTAAGGCAGGTCAAGGAGTC
AGCGCGTGGAGCAAAGTATTAAATTTATTTTTTTGTGCTTACTCACGTTATTTAACTGAG
AGTGTATTTCAATGCACAAACAATAATGTTCTGCTCGCATTTAACCAGAGCGATGCAGAA
CTGTCCGTGTTTTTCGCAGGTTATAAAGATCAATACACCAGTGAGAATTATGTTAATTGC
AACTGTGATTTTAGCGAAATGGATGTGTCCCATACTAACAGCATGTTGGAGTTGGAATTG
GAATTATTCGGTTTGCTCGGAGTGAACCAGAAAATAATACAATTTTACTCCAGCATGAGG
AGCAAATGGTGCAATTTATATCAGTGTAAAGAAGGCATTTCCATGCTTCATGGTGAGTAC
ATGCAACACTCAGGTCAACCGTTAACCATTTGTGGTAACACACTGCTGAACATGGCAGTT
TTGGGTTACGCTTATCGCGTTGATAATATGCTATACGCCGCTTTTAAAGGTGATGATTCC
ACCATTCGTGCAAAAAAAATCAGCACTGTATCCGGTAGAAAAACTGCTATTTATCAGGAG
CATGGTTATAAACTCAAAATTAGTTTTGAAAAAATATCAGAATTCATTGCTAATTTTATA
ACACCGTACGGTTTCTTCCCTGACGTAATACGCCGATCTGTTAAAGCTGTCAGTAAGATT
TATGAGGATGAAGAATCCTGGGAAGAGTCACGCATCAACCTGAAGGAAGTCCTCAGTATG
GTAAATACCGCCGATAAATATAAAATCGGAGTTGACTGTGCCAGTATACATTATCGCGAT
AAAGGTGTCGCAATCACGTCCGACCAAGTGAGTCTGTTATATCAGTATTTGATACAGTTG
AGCAACACAAAATACAGTGATGCACAATTTATACATGCTGAAGACAGGCTCACATACTCT
GATAATTACAAGAGTAAGT
>SRR1950948_44272
TTAATTCAATTGACACCAAATGTAATGTAACAGACCTCACCGCAGCACCAGGTCAGTTAG
GTAAGATCTTCGAGGATATGAAACAAGGCAACAGGTATCATCCTTACACCATTAACAACA
AACTCAAGTACAGTAATTTTAGGTTTACTAACGAGCAAAAATAATATGACGCCCTGTCAG
AAGTCGTCATTTCACCTAACGATATCGTTGTTGTAGATTTATTTATACACGAGTTTCAGT
TACTGGTCTCTTTGCTTGAGAAACTGTTACCGTTCAATCATTTAATAATAAAAACAGACC
CTTATAAGGTTGATGGTTTGTTTTTTCCTTTTAATAACTTTAAGTCCAAAAAAGTCATCA
AGATGGACAATTCACTCATCAACAGCGGTGAAATTTATTATCATTTAAGCGGGTTTATGA
AAAATCTTAAACCAGCCAACGCTATATCCCATGTTGATGTTGATCAAGTTAATAACTATG
ACCATGTCATTGCCAGAAGCAAAATTATTGAGAAGAGTAAAGACGATCATGTTGCCCAAC
AGTCCATGATTGCAAAATACTTTAAAACAGAGGTTAAGTTTTGCGTTGACGAACCATCTT
ATCGTGACTTCATTAATAAAAATGAAATCGCCCCGTTGCCCACACCAAATGATTTCACAC
TGGATTGTCTTAATGGTATCGGTGGTTCACGTAAAACACAACGGGTTATCAACGTCTATA
AAGTTGGTGTAGATTTCATTGTCAGCCCGATCCGAGCACAATCGGACAATCTGATGCCTG
ATGAGGCACATACTAAGAACAATATTTACACTTATATCGTTCTCATT
>SRR1950948_44572
CTGGACTGCCGGTACGTTAACGACCTTGACATCGGCGATTGCATCTTCTTTTACTGGTTC
CGTGACACTTGGAACATCAGTTTTTACCTGTTCTGGGTCAACCTTAAAAACTGATTCTGG
TTTAGAGTCCGTTTCAGTATTGATGGCCCAATCCGCTTTGATGGCATCAAACGGTTTTGT
AGAATGGGGGATATTCTCATACATATAATGTTGTAAGTTAACTACCCTCACCTGCATTAG
GTTAGATACAATTTTATCCAAATGATTCATGTCATCAACGCTTTCGTAAGTGCTAAACCA
CGAGTCCAATAATTCAGACTGTGACTGCTTAATCAAGGTTTTAAACTTGATCCAGCTCTG
ACTAATAACGCCACGCCTGCGGTCTTTATCAATCTTGCTGAAAGCAGCCTTAATGGTTTG
TGTGGCATCACAACGTCGAATAGCGACGTACAAAAACAAATTCAATACTAGTTCATTAAA
TGATTCGTTCTTGTTAGCAATACCTTGATACACTAATTCATTATCCGCGCCATATATCAA
ACTTTTACTAAAAGCGATACAATGTGTGTTAAAGGCTGGATATGCGAAAGCTTCCCTAGT
CAGTTTCAATCCGTATGTGATAGCATTATGTATAAAATCTGTCTCACACACAATGTAACT
AGCGTTATAATTACCAACAACACCTTGCATAGTTTTAATTATGTTAGGAACCACAGAATA
TTGCTTGTGGTAAATGTTAGTAAAATCAAACACACGGAATAACCGTTCATTCACGCATGG
GTGTTCTATACGCGTGAACCTAAGGATGAAAAAATCAGAGATATTATCAACTATCTCGGA
AACGATATCGAATTCTTTGCATTTGATGCGATTAACTACCAAATATGACTTCCATACGTT
ATAATCATGACAATAACCATTACTTCCGTCGTTGAAGTAAAATTGTACACGAT
>SRR1950948_52799
TGCTTAACAATAAGAAAATCAACATACCCACACCTGTTTACAACCTGAAAGTGGTGGGTG
ATCGTGTGCAATTTTACTTTTCTGATGGAAGTAATGGTTACAGCCACGATTACAATGTCT
GGAGGTCGTACTTGGCGGTTAATCGCATTAAGTGCAAAGACTTCGATATTGTCTCTGAAT
TTGTTGATAATATATCTGATTTTTTTATCATACGTTTCACACGAGTTGAACACCCGCTCG
CTAATGAACGTTTATTTCGTGTTTTTGATTTCACCAAAATATATAACAAGCAATACACGG
C
>SRR1950948_61858
ATCATAATACTGATGATCGTTTGTATAATTATACTGCATGCATTTTAGTTTATTTCTGAT
GGTATAGGGATGATAACGTTTACCCTGTTTGGAACATTCAAAAACTACACCTAAGTGACC
TGGAGCGGCTGTTAAATCAATCACTCTGTCTTGACCATCACCATATTTGTTGATGAGATC
AAACAGTTCACCCATTTTTAATGGCATGTGATTACCGGTTTTCTCCTTGAGAAGATAAAT
GGTATCCATCACTTTCAAATTGGTATGTAAAAGTTGGTTGGTTGTAGATATTATGGTTTT
ATAACCTCCAACATACCTACTGTAATACCAATGAGCTTCACCATTGTGGCATATTTTTAA
ATTTATATCACCTTCCTTAATTCGAAATGTGGATACAGAATTCTGAGT
>SRR1950948_68779
GTTTGCGTTAAGTCGCAGCGTCGAATAGCAACATAAATAAACAAGTTGAGAACTAATTCA
TTAAATGATTCGTTTTTGTTTGAAATTCCCTGATAAACGAGCTCGTTATCGGCACCATAC
ACAAGACTCTTGCTAAATGCAATGCAGTGAGTATTGAACGCTGGGTAAGCAAACACTTCT
TTCGTTAACTTCATTCCATAAGTGATGGCATTGTGAATGAAATCAGTTTCACATATGGTG
TAATCAGCGGTGTAATTACCAACTACGCCATTCAAAGTTTTAACAACATTGGGGACTGAC
G
>SRR1950948_74715
GAGGGGTTGTCTTGCTGAACCTACTGCTCGTGAGATGTTGTACAACATCCCAGGCCAGAG
TTATATTGACATTTCGATACCTTTCATGACGCAATATAATGCTCTTGGCACAGTTGAGAA
CAACACTGGTAACACTCCTCAAAGTGTTGGCTTTCTTACTTTTGAAGAAGGTACAGCCGA
TAATCCATGGGAGATGTTTGCAGCTGTCGGAGATGATTTTCGCTACTCAGTGTGGCGTCC
ACCCCACACTTGCAAGGCAAGATATATGGATCTTGAAGGCAAGCAATGGAATGAGGAGTT
GATGATCGGTACAAACCGTGTTGCTGCTGTGAGCCAACCGGCTCCCGTTAAACGGTCAAA
GAATCTTAAACGTTGAGATTCCAGCCTGAGGATTTTCCTTCATAATCTTCAATTTAAATT
GAGAAGCTTTTCTTCTCCCTTTAAGCACTTTTACATGCTTACTGTGTTTTATATTAAATA
ATAG
>SRR1950948_78242
GTTATTATTACCCACTTCCTAATATCAAATATCCAATATCCACTTCCACATTTAATATGT
CGATTAATCCTTACTACTCCAGCAATAGGGCTGGGGAGTTAGCGAGCATGGATCATGGTT
TTGTATCTAACGCAATCATTAGTGCAAATAGCATCGCCAGTACAACGGTGCGGTGCCCGA
TTGCTCTGACTTTAGCAGAGTACAACTGGTTGAAGGACGCTCTACTGCCTAGGGAGCTTG
TGTTGCGGAACAACGGTAACACTAAACACCTGGCCCATCGAACGCATGCACTTGCAGCTT
TTATGACAGACTATGCCACTAAGAAGTTTGTTAAATTA
>SRR1950948_85344
CTGCGACTTAACGCAAACTATCAGAAATGCATTCAGTAAGATGAATAGCGATTATAAACG
CAATTTCATCAGCCAATACTGGGTTAAATTCAAGACGTTAATCAAAGAATCACAATCAGA
GTTTTTAGATGCCTGGTTTAGCACATATGAACGTATTGATAATATGGATCAAATTGGTAA
AGTCGTCTCCAACTTGATGAAAGTCAGGATTATTGATTTGCAACATTATATGTACGAAAA
CATTCCGTTTTGTAATAAATCTTTTGATGGCCTTAAAGCTGAGTGGAGCATCAAGAACGA
TTCTGAACCCATCGATACCGTTACACATGAATGCGTTGCTAAAGATAACTATCTTACACA
TGTGCCAACCTTTAAGCACCAACCTGAG
>SRR1950948_88092
TCTTACAAAACTGTGACTGATTTAAAATCACATATTGTTGATATTGCATTAGCTTTCACT
CAAGATAGTAAGAATTATTTAGCTACCCTGGGCTATAAAAGTATGACAGTTAATGAATCA
CAAGGTATGACATTTAGCAGGGTGTTGTTGTATCTTGATGACTACTCACAAATCAAGGCA
ATTGATAAGAATGAATCAATTCGACAGGTTTACGTTGGTTCCTCACGACACAAAGATGAG
CTTCTGGTTTACGGTAAAAGCACACCTGAGCTTCAAATTCTATTGACAGTACAAGGAGCA
CCAATAGAAGAAATAATCGAAGAAGCG
>SRR1950948_90972
GCAATTTTTGATGATGTGCTAGCATTGGGTATATATGTACTTAGCATACGTGTGACGTCC
TGTGGTATTCTGTGGGTCTCAGTAACATAATTGGTTAAACTGTGCGGAACAGTAGTGTAA
TCTTTACAATATGGACCAATCTGTTTTGAGTCACCCATCAAATGTATGTGTTTTATTCGT
TTTGATTCATGTAAAGCATAATAATATGCAATTGCTGATGGTTGCATTGCAAAACATTCG
TCAATGTACAAGTGTCTGATAATGACATTCTGGTTACGCATTAAATACTTAATGAGAACG
ATATAAGTGTAAAT
>SRR1950948_91407
GTGGATACAGAATTCTGAGTGCGATTAATCACAACACAATTTTCATTGTTTATGAACGCA
ATTAGAAATATTTCTTCCAGACTCAGCCAAGTTGATTCAGCAGTGAGTAAACGAACGGAA
GCAGCATCCTGATCAAATCTGAGAGTAGCTGTTGCTTTCTCATCTTTCAAATTTCGATGG
TGATAAGATAATCCCATAAATTTCTTATATTCAGCCTGGGTTGGGTTGAATCTAAGTGCA
GTTTTGTCATGTGCATGCATAGCGCTCTGCAAAGCTTGATATGCGCACTGTCCGTCTCCG
AATTTATTTTTCGGTTCATGCT
>SRR1950949_2406
GTGACATTTTGTTAAGTAACAAAAGTTAAAACCACAAAGTTTTATCACTACAATTAAATT
CTAAATCTACGTCTATTTTATAATTTTTATGTTGTTTTAATAATTTTAATAATATATATA
AATAAATATTTAAAGGAATGTATATAAAAGTTTAATATTAACATTTGTATCTATGGTAAA
TCTCAAGAGAAGTGTCCTACTCCCATCATAAATTGTGCTTGTGTGCCTCTAAATTTAATT
CCAGAGGTGTCATAATTTCTTTGTACATAATTGTTTCCGGCATAATGTGTTGTTGGTTGG
TTTAGGGAACTTCCTGGTAAGTAAGGTATTCCAGCATCATCGTAGTAGGATTTATCTACT
TTGTTTTTGTCTTTATAATATTGGATACCGAGATCTTTTTGGTGTGTTTGTATAGATTTG
GTCAAGTTGGCTTGTTGTTTCTGAAGTCCGAAATCTAAGAGTTTGGAAACGAAATCTCCT
CCAGTTTTGATACTAGCTGAGATAGGTGTGTTTTGGTTAAAAGCGTTAGCCATTATGGGT
TTTAAAGTCCACAATGCTAAACGTTGTAGTTGTGTGATAAATTTTATCGTATTCGAGCGC
TAAACCTAGGTAGGAGTGCTAATCTAATATGTATTGTTGGATAATTTGATCGTCAAATTT
TCGTTGCAAGTGGTATAGTTGTGAATTCACTGTCATTTCAGATGTTGTTTTAGGTAATGT
TGAAGTGGGATCTAGCATTTCGAAGTATTGTGCGTAAATGGTTTTCAAATGGTATTTCTT
GACGGTAGGTGAGTTATGTGATAAGAATCCTTTGGTATTGATTCTAACGTAATCTAAGGG
TGCGTCATTGTCTTTACTTTTGATAACGTAACACTGGTCTTGGTTTGAATTGGCAAAATA
TTTTGAGGCAAACATGTAGGTTAATGAGTCAGGTTGGAGAATTCCAGCTCCATTAGGTGT
ATCATTGGAGCCAAAATAACAAATTTTTTCACCTCTATTCGAATTAATGACTGGGGTCAT
ACCAGCGGTTCCTGTATTTTCTATTTTTGGGTATGAATGACCAAGTGTTATTTGGTAACT
GATTTCCGTGATTTTTGAAACTACGTTTGTTGAGTGTGTGCTTGTAAAATATAGTCCATC
AGGTTTGATTGTAAACTTTTTGAGTTTGTATGTATAGTTGGCTGTTCGCACAATTAAGTT
GGCAGTGAGGGTACAATTAAGTCCTGGAAATGCGTATGCTACTTTGTATTTACCAGCTGT
TTCTAATTGTTCTACGTCTTTACCTATAAGGTCGTAAGAATTAAAACCTTTGTTGTTTTC
AGTATTGTTGCCTTCTCGATCATGAAAATCGAAACGACATGAGTAATTGTCCGTGGTTGC
TGAAGAAAGAATTAAGTAATCCATGTTGATTTGTGTTCCCATATAAAACTCATCATAAGT
TTCAAATAAATTAGGATACAAAACAGTTATAGTATTATTTACATGAGGTGGGACCATTTG
TGAAAATACAAAATTATCTCCCAATTTAGAAAGTAAAGTATAAGTAACACTTCCTGCTGA
CATATTAGCTGAAATTAATGGGTTCAATACAATTAAGCTGACCCATCCTCCAGTTGATGT
CATCTCAGTGAAGTCAGTGTTTGAGGTGAGGCTCACTTTCTGGGGTTGTATGTCCACTTG
GTGATATTCGATTGGTCTTTGATCTTCTCCAACTATTCCAAACGACTCTTGGGCTTTGAC
ATCTATAATCATGTTTGGAAATATCATGAAATCTGCAAGGGTGAGTTTTTTGGGGTCTAT
GTAAGGAGGGGTTTTTACCATCATCAATTTTCCTCCATTGAATCCCGTTCCAGCGATAAT
CACCTGCCAGCATATCGGGCCACCCCAAACACCATAAAGTCCCGCAAGGTAACGTATATA
TTGATTGCAAGACGTGGGATGTATTGCGACAGAAAACAGCATAAAGCCGGCCACCATAGA
GGTGGTCCAAGACCCTTGCTGAGTGACAACAAATTGTTGCTTCAGTATCGGATCGATGTA
ATTCACTTGATGGGTGTGTATCGGTATTTCCGGTGTCGTATCTGCATGGATCTGTGTCCC
TAAATTTGGTGTCGAAGACATTTTTGATGTGTCCTCTCGCGTTGTGGAACTCGCTGTGGC
TGGTTGAGACATTGTAGGCTAACAGATTATGGTGGTAATTAGTATTAATCTGTGGGTGTA
AATATCGATCAAATGAGCTTTGATTCTTCTCGTCAAAAAGACAAGGAACGGGCGCTGTAT
AGTATTCTGGCCAACAATTCAAATAATCGATGTGTGGTTCGTTCATGGGCAGGGGCCTTT
GGACTGTGGTGTTGGTTTTAGGATAAAGCGTAAGCAACTCTAATGTTGTCTTAGTCTTAT
CACATTCGGAGGAAGAAACTTTGGTAGACTTCCCTTGCAGGAATATGTCATTTGTGCATA
GTTCTGTATCCCATGTTGCAGTCATTTTCATGTTCTGCAAAATTTCGAAGGCGGCTGTTT
TTTGTTCGCCATATCGATAAAAAAATTTTTCTTCGATGTTGAAATTCTCAGCACACAGGA
GCTCAAATCCTTTTCCATGGAGTTGTTTTTGATAGCGGACAGCCAACATATCAATAACAC
TCTCGGCCAATGCTTCAGGTGTCATAGTGTCTCCATCGAAATGTTGAGGGTGGTGGTCAT
TGTTGTCATAATGATGTGAACAGGCAAGTTTAAAACTGGGTAAATCAGCTCTAAAACCGC
CACCAACAAAACAAGGCCCATAACCCACCAACTCTTCAAAATTGTATTTGGAAAGGTCGT
GGTTTTCAATTCTTTGCTCGAGAAGGCCATCAGGATCATAACCTCGATCGTGCAAGATGT
CGTAGATGTTCTGCAACCATGCTCTGTGTTGGTCGATGTATGCCAAATGAACATGTGCTC
CCAACATTCGCAAAATTGTCGAAACTTTGGTGTAATTATAAAAGTTCTTGTCCGCAACAG
CTTTACGTATTTCTTCGTCAACTTTAGCAACTTTCATGGATGTGACAAGATAGTACAAGG
CAGCTTCATGTGCTCCGTACTTAAGATCAAGCCTTTTACCTTCCAGCACTTCTGCTTTGG
TTAGCTTAGAAAGCTTAAATAAGTCGAGATTACGTCTAACTATGGGTGGGTGATGTTGGT
ACCAACCCTCTGGTGCGTTCAGAGTGGTTCGACATTCAAAACAGTTAGCAAACATGTCAA
TTGAGTAACGTTCACATTTCGCGCAAGGTTTCTCTTCAAAGTGGTCCCTGTAAGACAAAT
ATTCATAATCAGGAACATAATTCCACTGAACGGATTTCAATTTACCATTTGGGTCCAAGA
CATACTTACTCACTATGTGTTTGTGGTGTCCAACACATGTTTTCAAATACTCTTCTTCAT
TTTCTTCACTTTCATACGACAAATCGTCAGCATGAACGGCCCTACTAAGATTGATTCTGT
AGGGTGGTGTCGGGATTGGTCCAATATTCCATTCGTTACACTTGTTCTTAAGATGGTCAA
CCATTTCGTCATAAAAGGCGCGTCCACGAAGGGTAGATTCAAGAAGGCACGTGTCAATAG
TTTGCATTATTATTTCACGATCGAATTCAACTTCTTTGAAATCTTCGCGTGTACATTTTT
TGCGTGTGCGTACCCTGTTCCAACCAAGCATCTTTTCAAAGGCTTCGTCTTGAAGAGCAC
CAACCCACATACGGTACTCGGGTATCCACATTGATGTTCTTTTGAGGAAAGTGAGGTCTT
TAACGTCTTTCAGTTCGTAATCTTCTTGGGTTTTGTTTCCTGGAGTGACAATCATGCCAA
AGTTCTCAAACATGGCTTTCTTGTACGTTTTAAAATGTATGATGTGCTCATAATCTTTTC
TCACATAAATCTTGAAGTCATCACCAACAATCCACATGGACACTATCTCAAGGATCTCAT
TTATGGTCTTTTCAATTGTTTCACCATGATTTTTAAGGATAGAACGTATGTTAATAACAG
CATAAACAAAATTGGTTGTGCTATTATCCAAAATGGTTCCTGGGTGTCCACTCATCTGTT
TACCGTCCAACATAACTAGGTTTCCTTTGTACATAACAATTGGTGTTCCTTTGTTCTTAT
ACATTTCAAGAATGACTTGTTTATCTTCAGGAGAAAATTTGTTCAGAGCGTCGAGATAAG
AGGTGTAATAAAGTCCGCAATTTTCCACAAGCGTTCTGTTCATGCCCTTGTCCCATTCTT
TCACATCACCATCAAAACCTTTGGTTCCAACAGCTTTAGATTTCATTTCACATATATGCC
ACTCAATCCCTGTCGGTCGTATGCCAATTTTAATGGGATGTTCAAGTCGAGTCAAATTAA
CTTGCATTGATGGTGTGTGAAGATACTGTCTGTAAAAAATGGTGTAATCAAGTGGGCTCA
TAAGAATAAGTCGAGTCTTTCCTGGGGCAATCTTTTCAATTGGGCGAGCTTCGTCTTTAG
TACTACATCCGTAAACTACGAGTGGGTGGGTTTGTTGTTTGTAACCCTTTTCATAAGCGT
CAATTCCGTAGTTGAGTTGAAGACCCAACTGGTTGTTCATATCTATACGCCTATGCCCAT
CAGTTTCTTTAATCATTGGTTTCTTGTGCATCGTGTGAGGGTTTAATGAATAAGGCAATC
CTGCACTACTCTTGAGGTAGATAGGGTTGGAAGGTTCAAGTGGTGTAAATTTATTAACAG
CTTCGGTTTTGGTGAGTTTCTTAAGGAAAACAGGATAACCATGTCCTGACACTGCCATGT
AATTACCCACTTCTTCATAGGTATTCTTGATTATAATTTCTGGAATAGAAATATCCTTTC
GCTTCTTGGCGTAGCCTTCAAATCCAACTGCCATAGGATCTTCTGTTGTCCGGTCTCCTA
TGTAAAGTGGCGCTGGTTCAAAACGATTTTGATCTAAGGCAATAGGTGAACGTCTGAGTG
TTGTCATGTTTTGTGGGTATGGCTTAACAGTCTTTCCTTTCTCAGTCTTAAACTCTCCCA
TTATGAAAGCTCCTCCGTCCTGTGTGTAACCGGCGTCTGTGGTATCTAACTCTCCCTGAA
CTAGATTCTTCCACAATGGTTGGTTCACCGTAACTTCTTTAGCAATTTCATGTAACGGTT
TTCCACCTTGACATTTTGGCAAGTCAATTAAGTCAGCAAAGTCCTCTAAAACTAAGTTGG
ACGCATAACCTAACTGCTCACTACCAGCTACGTGGAAACCTAAGAATTTTTTAGGCATGT
TCTTGTTCATAGCTACTAGTATAGAACCACAGTCTCCTGGCTGTGTTGTCATTGATTGAT
AAGTCATTTGGGCATATGTTCCATACACGACATGAGGATGTTCTTTAATTTCACCATTTT
TGCCAGTAATCTGAGATTTCATGATACCGCGAGCTACCATATGGTATATGTCGTGATCAT
CACCGTTCTTAATGGATAACACACAAGTAGTGTTTACTTGTGTTTCTTCTTTCTTGGTCC
GAATGTGTTGTGTTATGGATCGATATTGTTGGAATTTTGAAGGTAAGCAGAAGTACGTAG
CATCTTTAGCATCAATACTCCTGATAGGTTTAACTTTGTTCTCAGAATCAATATGTATGT
AACCTTCTCCATCTACGAAGTGCAAGGGGCAAACAGCAAGTCTGCCTTTCAGTGCTATAG
CAAATCCAGACTCGACCTTGAAAACATTAGCTTGAAGTTTCTTAAGAGTTGATCTGTATT
GTCCATCTGCACATGCTTCTTGGAAAATTCTTCCTGTTATCTTTTTGTTTAGATGTTTGG
CTAAGTCAGTGGCACCTTCTACATCGCTGATAGGATCCAAGAGTTCGTCTATCGTGCTGT
CATCAATCATTTTAGAAAAGTGTAAGTTGTTATCACTTAAAGTTTGCTTAAGTTCGTAAA
TTGCAACTTTAAGTTCGTCAACTTCTTCCTTAGGTTGTTTAGTTGGTAGTGGTTGCACTG
CTGTCTTTTCCTCTTGAGGAACACTCTCTGTGTACACACGTCTCCTGTTTGACAAAATTT
TGTCGAATGACTCAGGTTTTGCGTTATGTTTCAGCCTTCGTTTTCTTCGTCCATCACTCT
CTACGACGATTTCAAATTCATCATCGTCAATCCAATCACCAGCAGTTACAGGGTGTTCGT
TCTTAAATTCGAGTTTTTGGTTTGTGAAGTTGTCAAAAGTTAACCATGAGCTTACAGATA
CTGTAATCAAAGACAAGAGTATTTTGGAAATGCTCATACATAAGCTCTTCGTTTTAGTCT
GTTCATTGTCTGGCATGGAATTATCTGAATTCGCGCAAGTGTTAAGAAGTTTTAACTCAA
TATCATTAAGTTTGAAGGTATCAACGACATCACCTGTTTGAGTGATGCCATAAAAACCAT
CGGGACGTTCTTGTATTTGATAACTTTTGACTATGAAAGCTCTAACGTAACCTTCCTCAT
CATTTTTAACCATAAAAGTGGCGTCTCTGAGTTCTATAACAAAACCAATCAAAGGTTGAC
GATAGTTCATGTCATTAACTGCCATAATAACTTCTTCAGCTGTTTGGGTTCGAAAACGTT
TCAAATTCCTGTCAATGGCTGTGAAGTCTCTTCGCATCCTGAGAGCGTCAATAGTGGATC
CTCGAATTATAGTATATTTTGTGTAAATTTCACTGACACTAATACCATTCAAGTCCCTGG
TCAGAACATCAAATCTGACTTTAGGCAATTTGTGGTCTTCAGGAAGATACATTGGTCGTT
CAATTGTGTGAATCTTGGTGTCTACATAAGTGGCATCTTTTAAAGTTTTAACAAGTTGAG
ATCTAAGTATAGGCTGACCTTCAATTGTGATGTCAACCATATCATCATAAGTATGTTTTC
CAACATAAGCTGCTAAATCAACTCCAGCATAGGTTGGTTTCCAGGTAAAGTTGTACATTC
GACACCGGCGAAGGAGTTTGTTTGTTTGATCGTAATGAGTCGTATCTGCTTTCCATGCTT
CAAAGTCATCATAATTAGTGGTTGCAACAATGTTCAAGCCTCTAGCCTCAAGTCGAATAG
CATTCTCAATGTTGTTTTTCCAAGAATTCTTTGCAAAGAACTCATCAATTTGATAACAAT
CAGCGTCAGCAGCAAGTTGAGTTTTGCCAATACCAGGTTCTCCAATTAAAAGGAAAATCT
TAGACGTTTTTGCCATTGTCGTGGCTTTGTAATTCTTAACAAATACAGATAAGTTGTAAC
GTTTGTCAAGAAAATGAGTGTTTATGGCTTTTTCTGCTGTTGTAAAGCCATTCGTGTCTT
TGTTTAAGACTTTAGCTATAAAACTAGAAACGTCATCAGTGGTGTATTTATTCTTAACGG
CCCAAGTGTTTAGAGCTTGCATTACCATAATACACTCAGCACGACTGGTTTCTGCACTAC
TAGCAAGGTTATTTGCTGTCGCTATTCTTTGGTAGGCTGAAGCAGCTTCAAGATTGTACT
TTTCGAATTCATCGTTGTTTCTCTTCAAAATTCGAAAATTCTCATGCTCAACTCGTTTGA
TATCAACGCCAGGTACTTCTGCGGCTTCTTTGATTCTCTCTGAGAAAAGTTCTTTCATTT
GTTCTCCAGTTACGCTGTCAGTTTCGGCATTTGGGTTATGTAAAGCTTTAGGGTAATTGA
TCGTTCCGTCAGACATGACTGCAGGTATGTCAACAAAATTCTGACGGTTAGCTCTTGCTT
TGTTAAAGTCATCTTGTCTTCTTAGATAGGTAGTGTACATAAATTCTACTAATGAATCTA
AACTGTACTGGTAACTAACATTGTCTTCTGTCTTAGTGGTATAAGCCAAGTTTGTTGGAT
GTTTCCAGGCTTTGAACATATGCAAATGTGAGTAATCAGTCTTGTATCCATCCCAATCAT
CGGATGTCAAGGGTGGATTGGCTTCAAGAAAGTTTGTAAGTCCTGGATTGGTGACTTCTA
AAAGTAAATCACGTCGTCTAACAACGGCTTCAGGGTTGTTAATACCTTCAAAAAGAGGCT
CAAAGCTGTTCGATGTTATAATGAGATAGGGTGAGTTATAAAAACGTCCTTTTTCAGGGG
ACTCTGACATGTTGACACGATAAGAAACTTCATTGTAAATGCTTATCAAAGCTTCAGCGT
TAGAAGCTTGTTGTGTTGTTCCAAAATCATCAAATATGACGATGTCCTGAGCTAAGTATC
CAGGCCAAAATTTGTCAGCTGCGTTCTTAGTGTAACTTGTTAGTGAGCGGCGGTGCTTTT
CTTCTAGGCCTGCTATTATGGCTTTAGTGAGTTTTGATTTGCCTATGTTAGTTTTACCAG
TCAAGTAGATAGTTGTTGGTACAATTTTTGTGGCATGGCAAGAATTATAATCATTGATAG
TTTTAATCAACTTATCTCGTGTGGCATTAAGTCTCATAATAAGATCACGAGTAGCAGGTG
TAGTTTTGTGTTTGACGAATTCAATATACCTGACTTTGATATTGTCAGAGTTGCGGATGG
CTTCGTTGATGCTCATAGACATATCAGGTATTTCAGAAGCATCACGATTGATGTTTTCAA
AAATACTGTCATTGATGTTGAGTTGTTGTTGAATTTCCTGGTTAAATCTGACAATAATCT
GTTCATCTTCTTCAGGTATGTCAATATAATTAAGAACAAGTTTGGTTAACAGCAGGAAAG
GTGCTCCTATTATAGTGACGTTCTTGATGGTGTTAACCGTTGTAACCAATGAACTTAGGA
ATGTGGCTTTGGAACCTCCCGTGAAAACAACAGCGCTGGTGGTAAGAATGGTTAAAATAC
AAACAATGAAAGAAACCAAGTAAATAGCTAAATTAGGTAATCTTTTGTCTTCGTCAAAGC
CAAGGAACTTCTTAACACTGCCTAAGTTAGATTGTGTCTTAGGTTTGTCGGGTTCATTAA
AGAATTCGTACAAAAAAGTGTAAGCGTCAAGGAAATGTTTGTAGACGATTTCTGGTATGC
GAGTGTTGTATGCTATACCAAAAGATTCTAGTAAGATGTAAACTCCTTTAATCTTGGTGA
TTTTAGTGCCTTGAAACATCATTACAAATGATGTACTCAAAGTGACTGGTTTTATTCGTG
AAAACCAATCTAAAACAACGTTGGAGCCATGTTCAAGTTTAGCAACTGCTTCGTAAATGT
TAGTGATTGGGGGATCAGCTTCAAAAACAGGTAATGGTTCTTCTGTTTCATTTGAAGTCT
GATTAAAATCTTCACTAACATGGCTTGTGGTTGAGCCAAATTCGGAATTAGTTTCATCCA
TAGCTAATTTCTTGTGATGTTGTTTAGCATATCCCAATGTGGTAGCTCTTGCGTACTTAT
ATGATGTGTTCCAATCATGAGCCGCAAAATAAGCTTTGTCTTGAACATATAATTTGTCAA
GCCGCATCAATGGGATTGCTTCTGCGTAAGCGTCTAGCTGTTCTAGAACTTTCTGGAGCT
CCGTTTGTTCAACGTGTCCTGTAAATGTGTATTCATACAATTGTATGAATCGCTGTCTGG
TGGAATAGACAGGGTAAATGTTGTCGATGTTATCGACGAGTTTTTTGTATAGGTTTGTAA
TCATCTGGTTCGTCTCTGAACATAGTGCAAATACTTGATCAAATCAAATTTTAA
>SRR1950949_2466
AAAGAGGTAGAACAGGTAATGACATCCTTCAGCTGTCAACATTTTGGAGCGAATTGTTGA
GGACAATCCTAGTACATGTATTATTTTTAGAACATTACTACCTGGAGTGATAGTTACACA
CCTCAAAACAGAAACAGTGACATGTCATTTGGAACGGTCACAGTCAAACCAATGGCTAAC
AACACGATATGCCCTCGGTTCGCCTTGGACATAAACATGGACTTACTGAATGAGAATGTT
ATCGGTAAGTAAAACAATTTCACATATTTTCCTTTCCTTTTTAATTGTAATTGCTTTTTG
CAAAAAATTGAAATGTAAAAGTCGGCAAAAACAATATTCATGAAGCAAATTCATGAAAAG
ACACCATTTGAATATATTCAAACGCTGGCTGACAACATAACAAACTACATGACACCGCAA
CACTCACTGCAAATAATAAATAGCTGGTGCGTTGAGCAAAATATAGCGCCAAAATACTAT
GTTTCATTGGTCCAAGGACTCCTTAAAGATAAGGGAATGAAACAAATAGGAATATACTTA
CAAGGCGAAGCGAACAGTGGAAAAACGATGATGACGTACAACGCGTTCATGGCCTGTAAG
GAGATAGTAGGAATAGTTGCAAGAGACAACTTTCCCTGGCAAATGCTACCAGACAAAAAA
ATAGTATTAGGAGAAGAGATTTCAATCAATCAAACGAACGTAGACGACTGGAAGTGCATG
TTAAGTGGAGGAGAGGCAACGTGCGCAAGGAAAAATAAAACTCCTGGCGTATGCAAAGCA
AGCATAGTCGTGTTAAACTCGAATCACAAGTACGGAAAGTCGCTCCACAGCGAGCATAAA
AACCAAATGAAAACAAGATTATACCTGTTCGAAGACTTGAAAAAGTCAGACGTAATAAAT
AAATGTTATGGGATGATACACCCAAAGGCATATACGATTTGTCACGTAGTGATAGTGATA
GGCCTGCAAAGTGAGGTTGTAGTTGCTGCAGGAAATGTTTCTAAAGCAATTAAAATTATG
AGCAAGAGACTGTTTGATCATAAAATAGACTTATCAAAGCTTCTTTGTAAGCAATCTGCT
ATCAACAAGTTAGATGAGGGTCATTTAATTAGTAATATTCAAGTTGTTGAAAATGTTTTG
AAAAGTTTTCATGTTACATTACACAGCGATGGCACATCAAGAGACCAAAATAAAATAGTT
AACCATTAGCTCTGAATAATGGAGAAACATATTATTTAGGCTTTAAAACTGTAGCAACTG
AAGATTCCACGACATTACTGAGTTGACAGTAAATGTTCTGAAAAGGCTATCTGCTACTTT
TGAGGAAGTTTCGGAAGAGGAGTCTATTGACATTTTTAAATCTGTTCTGTCTAAAATCTT
CAAAATTTTACTCTTCTTTGAATGAGTTTTGGGATAGACCATTACTGTTTATGATCATAT
AAGTGTGTGTTTTTTTTGTTTTGTTTTTTCCTACGCATCCATCATGACCTGCATCCATCA
TGACCGCCAATGTAAACATTGAAGGGACCCAGATTCTTAAGTATATAGTACCGAACACAC
CCGATA
>SRR1950949_18608
CAGTTCTAAGTTGGAAGATACTGGGCGACAGGGCTTCGAGAATATGATCAAGTACTGCCA
TAATGATGAAGAAAAGTGCTTCATGGGCACTAATGATCAAGAAGTTCTCACATTCCTTCA
GACAAACACGGACATGACAATCAAACCAATAGACACAGTAGAAATAGACGAACAAGCAGA
CAGCACAGAAAGGTTCACAAACATACCGATGTACAATAAAAATGATGAACAGACAATAGA
CNNNNNNNNNNNNNNNNNNNNNNTAAAAGAATACCCGAACGCGGACAACATTGCAGACAT
GATAGACAATTACAAAGACAACATACCCATTTATAAAGCCATGATCGCCGCATCCAGCCG
ACAAACTAGTTAAAAGCTGTTCAAATCAGCAAAAGTAATCTTCATGAAGCAGATACATGA
AAAAACACCATACGAGTACATACAAACATTAGCGGACAATATACCAAACTACATGACACC
ACAACACTCGTTACAGATAATAAACAGCTGGTGCATCGAGCAAAACATTGCCCCAAAATA
CTATGTTTCATTAGTACAAGGTCTGTTAAAAGACAAAGGAATGAAACAAATCGGTATCTA
TTTACAAGGTGAGGCTAATAGTGGAAAGTCTATGATGACTTACAACGCTTTTATGGCATG
TAAAGAGATCGTGGGGATAGTTGCGAGAGACAACTTCCCTTGGCAGATGTTACCCGACAA
AAAAATAGTTTTAGGAGAAGAAATCTCCATAAATCAAACCAATGTCGACGATTGGAAGTG
CATGCTAAGTGGGGGTGAGGCAACATGCGCCAGGAAAAATAAAACACCAGGCGTGTGTAA
AGCAAGCATTGTGATGCTAAACTCGAACCACAAGTATGGAAAGTCGCTCCACAGTGAGCA
TAAACAACAGATGAAAACACGTCTGTACCTGTTCGAAGACTTAAAGAAGTCAGAAGTAAT
AAACAAATGCTACGGGATGATACACCTGAAAGCGTATACAATATGCCAAGAAATGGATGA
CGAACAGATCCATTTGGTGTTAAAAGAAAGAACAGATCTGTTCCGATTAAGAGAGTTAGT
ACAATTCAAATTTTACAATATGAACACCAATATAATATTACATATATATAGTATATTGAA
TTGTAGTGGGAAAAAAAACAAACATAAGGAGATAAAAAATGACTGGAGATACATTGTGTG
AAGTTTTGCCATAGTTCTCATTTCTAACCATAGAGGCTGGTACTGAAAAGACTTAATAAG
ATGATCCAGTAAAGTAGTCCTCTCTCAGCCACCCTTCTAGTGGTCACATCTATTACAGAC
CATCAACTTTCTAACATAACAAAGTCAAACAACGGAAGAAAACTCTTCTATCCCTTTATT
TCTTTGTATTTTATTATTATATTCTATTCAACTTTGATCATTTTGTACACAGACAAAAAC
AAAGCGACTCGCGAATTACATAAAATGTGTATAATTGTAGTGGGAAAAAAACCCAACATA
AGGAGATAAAAAATGACTGGAGATACATTGTGTGAAGTCTTGCCATAATTCTCATTTGTA
ACCATAGAGGCTGATACTGAAAAGACTTAATAGGATGATCCAGTAAACTAGTCCTCTCTC
AGCCACCCTTCTAGTGGTCAGATCTATTACAGACCTTCATCAACTTTCTAACATAACACA
GTCAAACAACGGAAGAAAACTCTTCTATCACGTTATTTCTTTGTATTTTATTATTACTGT
TCAACTTTGATCATTTTGTACACACACAAAACAAAGCGACTAGAGAATTACATAAAATGT
GTTAATATATCAAGGGAAATAATGTTTAAGTTGATCAAACCACTCTACCTTTTTATCATA
TCAAGTTATTATAGCCCATACCTGTTAGTTTGTTTGTTTATTGGGA
>SRR1950949_23255
GTTTAAGTAGTCTTTCATTAGTGTGACAAAAATATGATATTCTTAAAGAGCACTCCCAGT
TCTTTTGAATCCCATCAATTGCCCAGTGAGCTCTTCTCCTGTGATATTCTAAATGCAGTG
TTGAATAGAATTGGCCACATTAGTTCCAGGGTCTACAAACCAATTGGTGGTGTCCTGAAG
CCTCATGAGGTTTTTTTTTAATATAAAGCACTTTGCTTTCTCTTTCAT
>SRR1950949_31593
CTCACATCCACAGGCGATAGATACCCACGTTATTTCATCTAATTGGTCTCCAGAAGCCAA
TTGCGTGGGCGAGAAGATCATGTCTATCCGCCAGTTGATTAAACGATTTGGGCAGTTCGG
TGATAATTCAATAACTTTGAACGAAAGTGAGGGGGTAAAAAGAAAAGATGCTATTATACT
CGCACCGTTTTCACATCGTACAGCACCCACCACTATTCCAACGAAAAGACGCATGACACA
ATTGGATTATTATTATTATCTTTTCGCATTTTGGCGTGGTTCCATGAGATTCAAAGTGAT
TTCCGAAACCTACAACCCCATGAAGGGAACTGGCCGGAAGAAAAGCAATTTCATGTGGGA
CATTTCTATGTTTTCTTCTATTCAAGACACGATGGATTTCTTAATTTCTGTATTTCAGAA
CAATGGAGACGATAGCATTATAATGGGCTATCCCCAAAATCCAGGTGTTGATTCATCAGC
TTCTTCTAACATTATCGTCGACCCTAGCATAGAGGGTGTTGTCGAATTCGAGGTACCTTA
TTACAATGTATCTCACATTTCTCCGGCTACGCAACACGCACCCGAAGAAAAGGCCTTGAA
TTTCGATAATGTGTGGCGCGGACATATACC
>SRR1950949_48678
ATCAACGATGTTTGAGCTCTAGGTCGTGGTACTCTTGGATGTTCTATCACCTCTTCACCC
TTGTCCGTTTCTTCAGCGGTGGCTGTGATAGCTCCACCGTATGGTACGTATGAAGGACAG
GTGGGATTTGCGAAAACCAAATCGGGTCCACCGTTCACTTCAACTATGGTATCTATTGAA
GGATAGACGCTGTTTGCGGCAACCAATTTGTTGAGCACTTCCACTCTAACAATACCACTG
ACACAATTATACATCTTCTCTGCGTTTTTACCTAAAGAAATTGAATCTGGGCGGGTACAA
AACATCCAAGGACGAGATGACACGTATGGCACGGTAAAAGCAACTTCGGTCGACTTCCGT
AAATCGACAATCATTCTTTGTGCCTTCGAG
>SRR1950949_51994
CCGGGATTTGCAATCCAAGCTTGAGGATGGCCTCCTTATGGGATTTGACACTCTCAAGGT
GCTTACGCACGTCATCGTCATCAATCTCTGGAGCTTCCGCATCACCATCAAAAGTGTCCG
GCATCTCCGGTGTAGCCATAACCAAGTCAAACATCTCCCGAGTAAGAGGGGTAGCCAATC
CATATTTCGTGGCGCTGGTCGTTGAACCGGCGACGTGCATGCCGATGATCTTTCCGGTGT
ACTTTCCTTCGGCGACAGTTAGAAAACTACCGCAATCCCCAATGTCCGAATCAATGGCAT
AGAGAAGACCCTGGTCAACTGAAAAATCCTTACCGGCGTATTTATAACGTCCTACGGCAG
TCCGCGTTACCTTCACAAAATGAGGTCCG
>SRR1950949_53430
AGCGAACCTATTATGGACGATATTTTCCCTTTTATCAAACAAGAACCTGTTAAAGTTTCT
AAGTTTGAACAGGGAAGGTTTAGGTTGATTTCTGGAGTATCCGCCACTGACCAGTTAGTG
GCGGAAATGCTTTTCCGTCCCCGGCTTGATGCGCAGAATTTCAGATCACTAACCAGTGGA
ATGGGAATCAGTTGGTCCCCCCTTATGGCTGGGGGGGTGACCTATTTTGATTTCATTTCA
AGTGGCCTTGATGTCTGCGCTGATAAATCCGCTTTTGATTGGACTGTCGTCCCTTGGATG
TCTTCCTTTGTAGTTGAGTATTTTTCTCTTTTGGGTTTTGGTACTCGCGCTTTGAACCAC
GTCAGGGCTCTTATGGGGCCCAAGAGGTGGCGTTATTCGCGGGTTTTTTCCAACGAACAC
ATCTGGCGTTATGCCTTCTGGCTGGAAACTTACAATCTTTGTCAATTCTTT
>SRR1950949_59621
CGTCAATTCTTTGTTGCAGTTCGCTCTTCATGAAGTTGCCGGTGGCCGTGGTTGTATCAT
GGCTACTGGAGATGACACTATTCAGGAGCCCGAAAGTGACGCTTATTGGAAACGAATTTC
CCGTCTCGGACCCCACTTCAAAGAAGTGATTATAGGCCGAGAATTTATGGGTGCTTCTTT
CCCGGGCGGATCTTTCCGACCTTTGTATTTGTCCA
>SRR1950950_286
CTCAATCCGCGACCAGGTTTTTTTTCAGTTTTACTCCAAGTAAGTAGTAACTGTGATACG
ACTCGAGTTCATTGGAGTCGCACCAGAGTTACTATACTCTCTTGGAGAAAACTGTTCACT
ACCATGTTATTGAGTTGGACATTAACCCTTTGTCGGCTAACTCTCTGCTTTAATATTCAA
CTCAAGAACATGGTAATATCAAGTTTTCTCCAAGATAGTAGTTATGAAGCTCGAGTCGCA
TCACAGCTACTACTATCTTGGAGAAAACTGACAATATCTGTCATATATTGAGGAACATTC
GTTATACTTTGGTTCGGTTGAAATCTAACCCCGCCGTTGAAGTGTTAATATTAGCCGACC
AGCGAGGGATTTGAGCAACCTTTTCTGGAACAAAAAATGTAAAGGCGTCTCAATGGCAGG
CAGCCTGTCTCGTCAAGGGTTGGGATTACCAAGATGAGTACTGACAACGATGTGTATTGG
TAGGACCTGAGACTTTGGTTTGGTTGAAATTCAATCTTGGCGTTACATTACATAAATGGT
TGATGCACATTAGGCGCTTATTCATTTGTTCCCACCCTAGTGTTTTTTTAGGGTTATGGT
TAGTCATCCAGGCCAAGGGTTTAGTCAAGGTAAGCCCGTTAGGGTAAGACTACGTGGTCA
CCCTGACTGATAAACCCTACTCCTAAATGACTAACCTGAACACTAAAAAACCCTAGGGTG
GGAACAAACAAATAAGCGCCAAACGTTTCACACTGAATGAAAGTGATGACAACAGTTGCA
CAGCAAGGAGGGATTATGGAAGTTTCCTTAATGTAGTATTTCATCAACAAAATAAATAAA
ATTGCTGCGCAGCGAAACAATCACAAAAATAAAAATAACATGACTGTCAAATTTTAGCCG
TGAATGAAAGCACAAGTGTTGATTGACATTGTCCTTTACCCAGAGTCACGATAGAAATGG
TTATTGCATAAGTTATTAACTTCAATGGATGAATTTTATACACGATGGACTCGATATAGA
ATGTTTGAAAGACAAGGTATTGTAGCAGTTGCAAATTATGCCTTTTCAATTTCACACGTC
AACCTCTGAATTGTCTCATTTGCGTAAAGCCTGAGCCATCTTGTGTCCGTATTCTATCAG
CGTGGGCATGAAAGCATTGACGCTCTCATCGATCAACATCTGGATGTGCTGGACGGCTTG
CTCATCATTCAAGTTCAACATGAACTTCTCTTGGACCTTCTTCACCGTCTTGTCTGGCTC
CAAGGCAATATCAGGGATGCTTGTATCCACCATCAATGAGAACAAATTCATGAACAAATT
GGCTGACCTTCGTAAAGCGAGGAACGCTGTGTATGCATAGACTTTGAAGCTCTGGAAGTG
CTCGGACTCGTATCCACCCATGGCCTCCACCATTTGACGATTGAGTTTCATGGGAGGAGC
CATAATCTTGGGATCCCGACCAAGAATGAATCCAAAATCGATGTGAAACATTTTGCCACT
TTTGGTGAGCATCAGATTGTCCAAATGTCTGTCACCGACTTGTAGCAAGTAGGTAAGGAC
ACAGTAACCAGCACAGCTCTTGACGTAGTTGTCCATCACTTCAGCAGCAATCCCATAAGG
CCCAGTGCTACACGGATTGTGCTGCCTCAGAAACTTCTGGATCGCCTTTTCTCTAGAAAC
TTCGGACAATGGGATGGACTCGATGAACTGGATGAATCCGTGTTTTGTGCTGGTGGCGAG
AGCCCTGTATGGGGTCAATTGCAGGTCAAGGTTCTCGTGTCTGAGGAGTTTGTCCATCAA
TTCGAACATCTGCAAAATGAGCTGGTCCTGCCTCAGGTCGTCGCCAAACTTGAAAATGGC
TTTGTACTCTTTGTTGTCGTCCGTTTGGAATGTCAGGAGAGATGGGGACAGTTTACTAGA
AAACACAGATGATTTTTCAGGCACGATGGATGTAATCATCACAGTTGGATCCAAAGGCAA
AGGTATAGGCTCGTAGTTGGAAGCGCTTGTCGTAACAATTTCTGAGTCGTGCAACAAAGC
CTGCAGCCGCTCAATCTTTTTCTTCTGACTGCCCTCTTTCTGTAAATGCTTGACCACCCC
ACAGAGACCGTCGAGAAAACCTTTCTGCCTCGTCAACAAAACCCTTTGCCTTTTGCATTC
CGGGGAACCTTTGCTTAGCGCGAAGCTAAATCTTTTCAACACAGTTTTGTACATGTCAAC
CACTTCCGCATTTTGGAGATCTGGATGATCTTCACATTCAACAATCAGATACCAGTAAAA
GTAATTTGCGACCACTGGGTTTTTACAAGCCCTGGAGATGAGGAATGATACCAAATCCAT
TTCCTCATCCAAAGAAGGACTTTCTTCTTTCCCTGACGGTCCAGAGTTCATGGCATCTAG
GAGTTCTTTCTCAGTTGAGTACGTGTCAGACCTGGTTTTTACATCCCCATCAACAGAGCT
TGTTGACGACACGTTCATTATTGGGGCTAGAGGATGCTGGTCGAGCCCAACAACTTGTTC
TGCCACATGGCCAACATCAGAGTCCTTACAAATCCCCGCTGCGGTAACACCTTCATACTC
AGGACGAGGGGCAACAAAGTCTCGGTCACTCCTGTTCCTGATTTCATCAAAGTTCTCATA
CTTTAAAGCTTGAACCAGTTGAAGTAGATACAAAACTAAATCTTCATCATTAGCTTGCTG
CAGACGCATAACAGCATATTTCCTGACTTTGGGGTGGGTGAAGGCAGGACTCAAGAGCTC
AAGCGCGTCGGCGACATTCATGGGACTCCACACCATCAGCATCTCTAACGCTG
>SRR1950950_1279
TTTTTTTTATTTTGATGAAATGTTTATTGTCAACAAATGAAGAAACAATCCTATTGCCAT
CCAGTGATTCATAGATGGCGTATTTTAGATAATAACCATTTCAAACATCGATACAGTTCA
TGTTCGTGGAAAATGCATTGGATGAAATCATACCCCTTCGCGTTATGCATAGACCATTAA
GTTTGACAAGAAACTATTCACAAAGAAGGGACACAAAGAGTATTTTTATTTCATGAATTA
TATGTACAAATGCATAATTACAGGTACCCTCGCTGCGATATTGAGTAATATCGGACGAGA
GAAAAAATATACATTTACAAAAACAACCATAATCTGTATAATCTTATGTACAACTTTAGG
CAGCTGAAAAAAAAAATGAATGGAAAACACCTAGGATGAATTATGGTTTAATGTTGTTCT
GTGTTAGTATTATTATTATTATTATTTGTAACATAGGATGATTCGTTTCTTTAAAAATAG
ACATGATTTTGGATATCACATTCAGTGTGTTTTGTTTGTTTTTTGTCTTTCACTTTTCAA
AGGAATGACATTTCCCACCCTTCAAAACAGTCTTCAGCGAAAGGCAAACAATTTAGAAAT
AATAACTATTACAAAAAAAAACCATATACGGCCATTCTTCATGACGTGCACGTCATCAGT
AGACATGAACAAATACCTCTATGATATGCTCAAGAACGATGGTGGTGATGATCATAATGA
TGCTAATGATTAGGATGGTTATGGCGATGATAATGGTAGAGGTAACAACAGTGACTACGG
TACGTCAGAGGTAAATGGTTTCATGGCAGAAATAAACAAAAGAAATAGGCCATAAAACGG
CCTTATTTCGATGAGGAAGCTTTAACAAGATCACATAAATTCAAACTTTAAAAAAAAAGA
ACTAATTTTTCGAGATAATAGTCTATATCACACTCGATGAACGCAAAAGCAAGCAAGGAC
AATCAACGTGACGATGCATTTGATGTGTAGTGTACCAGTCCTTGCCGTCATAAAGTACAC
ATTGCATTTTTTATGTGTACTGTATTGTGCTTATAACCCATAAAACAGCACACGATGACC
ACTGACCAGACCTTGTTGGTGCATCAATTATAACAATACCCATGTCTGATGTGCACACAC
GCGCACCACAACCACATACACACATACACGATTTTACATTCTTTATTTCAAACCTCTCAC
GTAACACGTAGCATATGATGATATGTATGCATATTTACCTAGCAAAATAAGGGATATCAC
AACCATACATAACTATGGTGACTGGTAGCTGGGATTCCTGGTATCTTGGGGAAAGCACTT
TGCGATGGACTAGAAAAATGGTTATTTGTTCAACGCTATAAAAACGGGGATAACTCCAGT
TCATGAAAGTGGAGAACTCAAAAACTACACGATGCGATTTCTAAATTCGCATGCAATTAA
GTATAATTAACTTATCTTTGAAGCCCGTTACATAGTAAGGAACATATTGCGCATTCTCAC
TTTTTCACCCATTTCAGAAATCTTTGACGACACTTGGCATTGCATTGTAATGAGTGTCAA
ATCTCAATTATACACGATCCAACGGATCATCAAAACGAGGCACCTTACACAGTAGTAAGG
ACATAGCATGTACATTGTACATAGGTAATGATTAAGATGTTCTGGTCAGTATTTATCTAT
CATGAGTTGACATTCACAACTGAAAACACTCAATTCGGTAGACTTTACATATGATATTGT
GTGTGAGAGTGATAAAACAACATCACATACTGACTCATTGCACCACAGAGAACTTTCCTA
GTCATTTCATATCCAATCCAAGCATCCAGGAGAGATTTGGAGTGTCACACAAAGAATCCC
TTAGTTGTGTATGTTAAACGTAAAGAATTGAATATGAAAGGTAAAAAATGTTTCTTTCAG
AGTTCCAATTGGAAAGGAAAGGAAAAGCCAAGGGCCAGTACGGATCAGCAACATATCATT
CCATGCTACACACACACACACACGCACACACAAACACACACACGTTCCTTGTGTTCTGCT
CTAATCCACAACTACATGCATTTCCTCAGCTGTGATCAATAACCACGCATTCAACATTAT
TAGACCACAAAACATTGCTCAGCTCACAATGACGACCTTATGTACATGACACGACTATCA
ACAACACACAACTTGTTTAGGTACTCATATTGAATGGATCAGGGAATGGGGGAGTGAGAT
GAGAAAGACAAATGGGTATAAGTTGCTGTTCTTGATGCTGCTGCTGCATTTGTGAGCCAT
TTTTTTTTCTCGCAGATCTAATATTTACATCAACAAGTACAAGACAATCTCAATCAAGCA
CTCAAGCCTTTTATGCCACATCAAACATGGGTACTATATTTAACGAGAATGGTCTACATT
GTGTACATGGAACACGGATGATGTGTCCTCAGTTTGTTTATATTTAATTCGCTCGCCAGC
TAGATGAATACCTTGCAAAGCACTCTGTGCTATAGCATAGTCATGCGCTATAGTCATCGG
CCAATAAACACCACAACACAGGAATTTCAAGTTTTTTGCTGTTTTCGCTCGTCAGCTAGA
GTGAATATTTGGCCGATCCTCATTCCATGCATGCTCATTCACAGCTTCCAAGTACGGGGT
TATAAATGTCACAGTCATTACCGATTAAAGGGTATGCATGTTTGTATCTATGTACAACAG
GAAGGGGATACGAGGCTAGAGGTCGTCGGGAAGGAAAGGCTATGAGGGAAAGCAATCGAA
ATAGTAACTTTCGATATTAAAGTGACCATAAAGAAATAATGACTTTCTTATGAATGATCA
AATGGTTTTAAATGAAATATAAAATCCCCCTCCATTTTCCTTTTGGACCAAGCGACCAAT
GACGCACGACCATAAAGCCTGGATCAATAGGAAAACAGTAGGGGCAACAACCAAACAAAT
GATATCATGTGCTCTCTAAGTTAAACAAGGAGCCGTGGCATCATAGAAACTGTACACATT
CAACACAACAGAAATCTTTTAACACTTCTGTGTGCACATACATAACACACACCACACACT
CACACACACCATTGGCAAACAGTTGCATTTCTTCTACAACAGAAAAATGAAGGAAGTATA
ATCGAGTTCAAGATTCCAGTTGAACACCAGATACAATTAAAAACTGGTTACTTTCAAATT
GGGAACTTCACACGTGCCAAACTGTTGGATGCACGATTTCCTGAAGATTATTTACTTAAA
TCCTTCCTCACCTCTGCTAGTTGCCTGGAATATTTTCATTCAATCCTTTGCTCAGAAACC
ATTGTCATTTTCACAACAAAGTCAAGTTCATTCCTAGCACGCACTTCACATTTCATTACC
ATTCCATGTGTGGAGAATTGTAAATCATAGCCCACCTCTCACACATTGCATACACAATTG
TTCTGTCTCTGTACACACTCCTTGAAATAACAGCTCTACTCTTTCTCGCGTTCACACATG
ACACTACACCCATGTGTATTCAGATTCAGCACTGATCATCCAAAGAGAAGGGTACAGTAT
TGAGATCCATGACTCCAATCTGTCGTATTCACACGTACAAATAAGGCTTTGGACAGGTAG
GATCCTTGGCCTTGTCGTAAGGTTCGATCTGCCACTCCGTGTTGTGGGTGATGAACTTCT
GAACGAGGCGATAGACCGTGTGCCTCGCTCTTATCTCCACTGTCATGGCCAAGAAAAACG
ACACAAAGAAGAGCACACCGCAGGTGAGAGTGATGACCTCCTCCACGCTCAGTTGAGACT
TGGTCTGGGAGATCTGACCACTGTCGGATAGAAAGCACATGACTGTAGCCACGGCACATG
CCACCATGATCACCAGAGTCAGCAGGAACACGATGTGCAGACACTTGTCTCGTCGGGACA
CTTTGGGCCAGCGCCAGTTGCTGAACTTGAATCGCTTATGCCTGGTGTACGGGTAGTGGC
ACAGCTCACACATGGGTGGTTTCTTTGTCTTGCGAGTTGAGTATTCAATCCATCTCAACA
GACAACTATCGTGGACAAATTTCAGGCTGCCGCTGCATCGACAGGCCGAGAAAAGAATGT
CGTCTCCACAATCGGACCCTGGCAACTGACAAATGCGGCAAATGTTAAGTAGGTCGGTGC
CGGCATCGGAATCGGGGGGTCCCGGGAACTTCTTGACGGGGAGAGGGGTTACATTGGCAC
TGGTGGTAAAGCTGTTGATACTGCCAAACTGAAAGGGGCTTTGTGGAATATTGGTGGTGC
TGCTCCTTGTGCTGTTGGCCACGGAGTGCAGGTTGCTGCTGCTGCTGTGGATGCGCGTGT
GTGGCAGCGATTCTATGTTGATGCTCATGCTGCTGGCGTCGATGGTGGTGGTGAAGTTCT
GGAGCAGAGCCAGCATCTTTTCTTTTTCAATCTCCATGTTGCTGCTATTGGTGGTGCCTT
CTGCTTCTTCTTCTTCCTCTTCACTGCTTCTTTCCTCAATGGCAACCCTGCGCTCCAAAG
AGC
>SRR1950950_2083
TCTTCTTCTTCTTCTACTACTACTACTACTACTACTACTTCTTTCTATAAACCAACTGAC
TCAAAAAGACTGGGCATTGCTGTCGATGAACTGCCGTTATAGTGTTAAATCTCATCCCCT
TTCTCCACCCGGTCTTGATCAAATGCATGCGCGCGTACCGAAGAGTGAATATTCATGGGG
TGTGGGGTAGTACAATAGAACATCATTCTTTCTTTCTTTCTTTTTTCATCAATTTCGTCA
TACGTGAACAATCTCATTCGCATTCGTTATCACAGACTCCGGATCGTTTTTATAGAACAT
GAAAAAGCCTTGCACTTGTGCAGCAGACACGGATTTGCTGATATTGAGAATGCTCTGCGC
AAACTCATGGGCTCTGTCGGGATGGGCATCAGGATAAAACCGCTGATACATTTGGACTAA
CTGATGATTGGACACGTAGTCAATCAACTCCTTCACGTCCACCCGTCCTGGTCGTATCAA
GGCTTTGTCCAATCTGTCGATGTAGTTTGTCGTCATGAACAGAATCCTTGCCTCCGTAGA
TGCCACTCCATCCAGTGCATTCAGCAGACCTGACAACGTGAGTCTTCCCATACCCTGATA
CGCTGTGGGATTTTCTTTAGCGAGGTCTCTGTTTGAGAAAGCAGCATCGATGTCTTCCAA
CAAGATGATGCTTTGTTCAGGAGCGTTGGTGAGTAGATGACTGAGTCGGTCATCTGACAT
ACCCTTATCACTCAAATTCAAGACACAAATGCTGTAATCCAGTGCGCCAGCTAGTGCCAT
GATGTAACTGCTCTTTCCACAGCCTGGTGGTCCGTGCAACAGATAGCCTCTCCGATAGGG
AATGCCCCTGTCCATGTACCATTTGGGGTTGTCAATGAACTCCTCTATATCCTGCAGCAG
TTTTTCTGAAAGACCTTTGTCAAGAACAACGGAATTGAGAGGTCGCTTCCGTCTTGGATA
TCCCATTGGTCTCCATTCGGCGCCCATTCCTGTGTACATCACCGTTTGCCCTTCGGCACT
TTCCAATGCTAATTGTCTCGCTTCGTGTAAAATATTCATAAACAATTCTCTATTCCTGCC
TAATGTTGTCAGAGTCACAGTTTCAAACACTTCAACCATTTTATTGTCTCGATTCCTTTC
AACTAAAATCCAATTGCTTCCATATCGAAAGTAGTGATTACCCGGACTTGGCACAAAGTG
GAACCGAGTTTTCACTTGGCCTGCTGCTGATTGCTGGAACTCTGTTTCTACACTTAAATG
CTGAGTGCGCGTACCATATTTAGTGATCCATTGTAAAAGCCAGTGATAGCTTTTATCACG
GCTTGTGACTTCCATGGTTATCATGCATTGTCTACGAAACACAATAAAGGCTCCCTGAGC
TCCTCTTTTGGCAACAGCAGCCACAACCCCAACTCCAAATAGACCAGCACCAGCTCCAAA
ATACGGATTGTCACCAAGGGTGGCGAGATAGTCGGAGATAGGCATCCTGAATATTTGAAT
ATAATCAACTAATTTTGTCAGTCTAAGATGATCACTGATCCTCTCACAAACATACGCAGT
CGCTCCTTACACTTTGAACCTAGGGATGGTGCATGATGAGGTCAGTTATTACTGTCAACA
ACCAAACATTGAGACTTGTATATTAAAATGCATAGAGGTAACAATCATTTCATGATCTGT
ACTTCTCAAATTTGTTGTAGGAACAATCTGTAGGGCGCAG
>SRR1950950_7379
AATTAAGTACCTATCCCATAACCCTGAGAAATATACTTGAAATTTTCCCCATAAAGTGAT
GCGGGAAATCCGTAAAAATTAAAAACCTTGCTGTCAAAATAATTTCCTTTAAAAACGGGG
TGTAATGATTGAGATTCTAAGGGTTAAATGTGAGAAACCCATTGAAACCTTTATGAAAAA
TGTAAGAATGCAAATTATGTACGAGCAAGGGGATGCAACCATGTATATATTTTAGTCTAA
AATTAGTAAAGTAAGAATTATTTCTCTTGAATCATTACATCCCTCTAGTCAATTATAGTT
ATTTGACCTTTTTGTCTACTTATGTAGAAACAGGATTTGAATCAAATCAGTGGCTCACAA
GTGCCCACAAGAGCCCCCAGAACCAATTCCTCTATTTTCCTACACACCACGTTGGCCATC
CAGAGCCTTCAGGCTATTAAGAACCTAGAACTTAACATTTGGATCTCATCCTCGTCGCCA
AATGTTAAGTTCTAGGTTCTTAACCCTTTAACGGCGGAGTTAGATTTTAACCGAACCAAA
GTCTAACCAATCTTACTCAACCCATGACAGATATTGGCAGTTTTCTCCAAGTTAGCAGTA
ACTGTGATGCGACTCGAGCTTCATTAAAGCTCGAGTCGCATCACGGTTACAACTATCCTG
GAGAAAACTGCAAATTTTAATATCGGTCGCTGATTGAGGAAAATTGATATGACTTTGGTT
GGGTTAAAATCTAACTCAGTCGTTAAAGGGTTAAAGCCACACACTGGAGTCTCTGATCGG
GAGGGGGGTCGAACTCAAGACCTGATATCAAGGCAAATTTCGAGTCCGAATCGCTAAACT
ACTACTGCATGACACATTCTTTAGTGTTGTTTAAATTAATATGTGTAACTTGCATTCCTA
AGTGATAGGATGTCAAACACATGTAAAGATTATTGGAATGTTTTGCGAAAATTTTAGCCC
TTCTAGCTTTCTCACGTTTCCCATTATTTCAGTTTCATACCCGCAAAAGAAAAAGAAAAC
ATCCACTTCTTCTCAAAGTCACCTTATTTCAATGTTGTAAATGAGACAAAGAATCAAATA
AAACATTTGAATTTCTATTTTCTAAAACATAACAAAAAAATAAACACTTTATGCGTTTTG
CTGATGCCAAAACTAAGAAATAAATAAATACATTCCTTGACAACATTTTAGAATCATCTT
ATCACATTATCAAGAGGTGTTTTAATTTCAAAGCGCGACTATCTAGTAATAGTAATGTTA
GGTATAGTAACCTAAATTCAATTTGTAATATTTTAATAGCAATATTATGTTAATAACATT
ATGGCGCTTATATAAAACGTCCAAATTGCGCCAGTGCTACCCCTTACCGGCGCTTTGGCT
GTCTGTGCGCAATGCTGATTTTTGTTGGTCAACTCGTGGTCTGCTTGAACATGGTTCACT
CCTAAACCAAAACAATTCCCCAAAAGATGACTATTAATTCGTCATCCTGGGCGTTTTGCT
TTGTCCTTTAGTCTCTTTGGAACCGGTCATATTCACGCAGACCACGAGTTGAACACCTAA
AATGGACATGAGCGACGTTCACTGTTTCTTCGAGGGTTTTTTTCTTATTTTTGTTTGGGG
GGGGGGGGGGTTCGGGTTAATTTCTTAGAATGAGGTTTAAAAACTTGATCTCTTCCTGAC
TTGAAATGCCTCGAATAACTTTTTATCGGTAATTAAGTGCCGTAAGTGGTTACTTGGGGC
TCGGAAGTCTTTTCCTTCATTTTCATCATTTATAGTTTTTTGTCAGTAGTTATTTGTCAT
TTGTTTCGTTTAATCTCTTTCTCGGTTTCTTTTGTGTATGCTGGTTTCGTTTCATTCACC
AACAGTGATTTGACCTCGGGCGGGTTCTCTTTAGCTCTGGCCGAGGGCCATATACACTTA
GCAATAAAATCGCATTGTGGAAAAGTGAACATATTGTATTTTTTTTTTTATTTTCACGAT
GCAGATTTGGAGATGAACACGAGCTCCGTCTGTGCGTTCAGGGACATTAAATTTCTTCGT
GTGTGAACGACTAAACCTTCCTTATGTGAATTACTTTTTGCGTTAGTGGAATGAAGTGAA
CGCAGAAGCAGTAATAAAATTCATAGACTACCCCAAAGCCTTCGACAATGTAACACATTA
TCATAATTTGTTGACGACCATGGTCAGAATGGGATTACCGAAACATTTGGTGCATACGTT
ACAGACGCTCTGCAAAAGTCAAGAGAAGACGATAAGATGGAAGAACGATAAATGTATTCC
TCTCCCAAGCACTAGGGGAGTACAGCAGGGTTGTGCATTGTCACGGACTCTTTTTAGTAT
CTACATAGAGCAGGTAATGAGAGAATCAGAAATAATATAAAACCTAGCTATCAGTATTGA
AGAACGCAACATCGCCTTTCCAATATATTATGACGTAATCGCACTCATATCGAAATCAAC
ACTGAATGTGACAAACTTCTCAAATGTGAATGAGGCGGGGGAAAGAGTGGGGTTATAACT
TAACTTTAAAAGGACCAAAGTATGCAATCGGATATACCATCAAAGTACAACTTTTTGAGA
ATAGATTTTTGGCCTGGCAAAACCCACTACGCGAAAAAGTCATACGACAGCGAGAACGAC
CTCAGAGCCACAGCGGGCATCATAATTCAGACCGAATTCACACTGTGAAGTGGGAACGAA
CGATGGTGATGAAGAAAAAGAAGAAGAAGAAGAAGAAGAAGAAGAAGAAGGATTCCTGGA
TGAAAACAGTTCACTAAAAGAGAACTATTATTTCGTTATACTGGACGTACTTTTAAGTCC
TTTAGCGTGTGGAAATCTCACACATGGTGACCTGTTTTGATTTAAGAATGGGCCATATTC
ACGGATACCACGAGATATCCAACTAAAATTGGCATGTGCGCCGGTGTAGTTGGAACATCA
AATGATTTCAATTCTTGGGATCCATCAAAACCGACAGAGCGACATGAACCTCAGATGTAA
AAGCAAGGTTTGTTGTAATGACAAACAGGAGTATGGTGCAGCTAAACAACGCTTGAAAGA
ATATGGGGGATAAATAAGTGATAAAAAAACTGGGAGCACTCATCGTGTCAATGGCATTTT
ACGGAGGCGAAGCCTGGATCTTGAGAAAAAACCACGACAAAAACCGCGTAAATGCCGCAT
AGATGTAATTTTATCGATGGCTTTTACGTGTCAATTACAGGAACCGAATAATCAACGAAA
GCGCCTTGTCGGAGAAGCAGGTCTGGCAAATTTTGTGGCAATATGGTACTATACTGAGAT
TCAAAGTTTTGCCAAGAGACCTGTAACTGTGATGCACACGAGCTTCATTGAACATCTCTG
TGAAAACTTCTGGTCGAAGACATTAATATTTCATTTAAAATACCTGACAGAGCAGACACT
TGGAAAAAACTGTGAGTGGATCGGACTCCCTTTCGGAAGCCTGTATTGTGCATCACTTTA
CAAGTCCTAACTTGGAACTCACGGCGTCTCGCATCAACTGTAGACATGACACAAAAGCCG
AGATGAGTTCTTATGGATCCAACTAGATTCGGAAGACAAAAGCAGCCGGCCGAGAATAGA
TTGAGAGATGCTGTCAATTGACTATGCTCCTTGGTGTAGATTCGAAGGGCTTGATTGATT
GATTGATTGGTTGATCAATTGATTGATTGATTACTTGATGGATTTATTAATTGATTGATT
GATTGATTACTTGATGGATTTATTGATTGATTGATTGACTGGCTGAAATGCCAGCCCGTC
CTCAAAAGTGGGGTGGGTTAAGACGGCAAAGTATACCTATCACGACAGTGACAACTGTTA
TCACGACTGTGACAACTGCCAGCACTGTAATTTTTAAATTTGGAAAGTCATGGAGAATAC
CCAACTGTTGATCATCGCGCTATTGTAAGGTACATTAAAACGACAGTCCATCCTCAAATG
ATTAATAGACCCCCCATGAAGGTCTTAACACGATAATGTATATCATAACAGTAACACCGG
CCAGCACGGTCAGTACAATCATGGGATCTAAGTCCTGGAGAAGGCACAAAGTGAGGAAGG
AAAGGAATAGGATGACCGATTCTTTGCAGACGTATAACAAACACTGGAATATTGATGCGA
AGTCCTGTGGCCACGTTAACGTCAGCATAGGCTCTTTGTTGTTTCGGGCACACAGGTTGG
CCAGGTTGTCGCTGCCACCTGTCTTCATTTTATTATCATCGGCAGAGCACCGTGGCAAAT
TACAGAAGTTCGTAGTGAGACAGTTGGGACAAGCGCAAGGTTTGGATAAGTCGTTACCCG
CGGTACAACTAATTCTCGAGTAGCTTGCCTTTGAATAAGAAGATTGTTTTATACCCATGG
AAGGTTTTCTCAAGGTGTAGGCATCCGAATATTCATTATTATTAGTGTAAGGCTTGGAAG
GAGAAGACTGAAAAGCTCCGTAGGGAGACTGGTGAGGGTCTTTTTGACACCCCCGCGGCT
GAGGGGAAGAACCTCCCATTGGTGGACAAGATTCGTTGCAATAGATCCCTCTTTGGGGAG
GTCCAGACTGTCCCATTGGGGCAGGGAAATTGCTTCGCCTCATATTAGAAATGTAGCTGT
CTCTAATGGCAGCCATGGGGTTTTCTCGTCGTGAGAATGTACTGTCTCTCAGAGCTGGGC
CACGCATTTCTCTCTGAGTCGGGCCATGCGTCGGCTCTCTCAACCTGAGCGACGTTCTAG
CGCGATCCGTGGTGTCTTGGCGTGAGGGCGGATCACTGCTATAACCGGCGTCGATATTGA
CGGCAGGAATTCGCCCGCTTCCGCCACACGACGGCTCGTACATGCATGTGTTGCACGGGG
GATTTTTGGTCACCATGCAGTACTGGTTATTGCTGGCCGTGTCGCCGACAGATTTGCGAC
CGATTTCTTCCCGCAACGCATTCAGTCTCGTGTCCTCTCCGCCGCCAATCAGTTTGTCGC
TGTCGAAATCATTATTTCCAGCATTGCAAATGGGGGTCCTTGTACTGCAAGCATTCGTCG
GTAACGGGGGTTTACTGTCGAATCCGCAACTCGGCGCCGACAATTTGCTACGGTATTTAT
TACTGGACACTAATTGATCAGGCGAACCTGCCCTGAGTTTCGGGGACGATGGATGTGTGC
CAAGAGTGGGCAGAACGGGACTGGTCAACGTCAGTCGCGTCGGTAAATGAAGCTTTTTCG
GAGGTTCGCGTTTAGACGTAATTCCTGTTCGACGCTGGTTCAGAATGCTACCCACTGGGG
TGTTTGCGAAAAGTTGCGAACTCGTGTTTTTCGATCCAGGTAACGAGGAGGGAGAGGGCA
GATTTGACAACGTTTCCGGTGGATTAATCTTTGGAATCAAATATCGACATACTTTATTTG
GCGAACCGCTCATTGGACCAGAGCTAGCCGGCTTTTTGCGTAAGAAGGAAGAATTTGAAG
GGGATTGGAAATCAGGCTTTATCGATTCTGGAAGAGATGATATCGGGTTAGGGGGTGTCT
GGGGAGAAGAGTTATATTTGGATGATGTGACTCGTTGTTGTCGTGGTGTAGAGTTAGGCG
ACGCTATCCCGCTTAGAGTTTTGTTGGTATTGCGGTCATCAGCAGGAGCTACGCTAGAGT
AAGCGGAGATGCTGGGCCGATCGGTTGTTGTGATCAGGTTGCAATCCGGGTGGTCGTAAC
TCATGGTGACGCATTTCCCGTTCCCGTTCAAGTTGCACTCCAGGGTTCGGCAAGACGGGC
AAAGGTTGATGGTACAGGTGGCGGGGAAGTAATCGCATTTGGAGGATTTTTTGGGAGTCG
TTGTTTCCGGATTCGTTTTCGTTTTCACCACATTTGTGGTTTTTCCCTCCTTCGGGATGT
TCCCCACGTCTTTCATGGATCTATCGTCGCCATTTTCCTCGAAACGTTCTTTGGGAGATT
TGTCCATGTTTTTGACAATTAGTTTCCCAACAGGGTCCGGCAAATTGCGCCAGCACTTTT
CCGATATATTTTTCTGAATTCCATCTATGTTATGTTCCTTGCCGATGACGTTGTTAACGA
CCTTGTTGACGCAATGGGATTGTTTTCGGTGGCCCGTTCTAATCCGGTGACAAGGATAAC
CGTAATCTCCGTTCTTGTCCGGCCATTCTCGATCCATGCCAATGGGCGCCTCTCGGTACG
TAGGCCGCGTCACGTCATTTTGCATAGACTTTTCTGTGCTGACGTTCTAAATTGTACTTC
TGTCTACGGTAATTTCTTGGTTTTAACTGGAATATTAGACATTTGTATTTTTTCAAACGA
TGTTTTACGATGTTGATCAATCGTTGGTTTTTTATGCTGCACCCAGCAGCCCAATGCATC
TTTTCAAACCAGCATTTTTAGTGTATACTTCATTGATTTTATGTTTTTACATGTCTATTA
TTTACACTTTG
>SRR1950950_23884
AGTGAACATAGTATCAAACGAGAACACGAGATAAATTCAGAGGCCATCCATATTATTAGC
TATATACAATGATTTTAATAATTATTTACATATGATCAGTATTTACAGAAAAAGAGAACA
ATTCTCTTTTCAACGATTCGAAAGCAAACAGTGGGTCGACGTCATTATGGTGGGATAATT
TATATAACAAAAATACATTTCTTTGGACTAATTGATGTGCGTTTTTGACGGCGACTGCAT
TATCGAAGAATTTATAGTCAATAAGAGCATCGGAATAAGTGGTAAAATAAATATTTGCAG
CAACAGACAAACGAACTAAATTATATAAGTTATTTTCATGCATAGCTTCGAAATCTTCTT
GTAACCTAATTTGATGGACTTGGTTGTCGCAGACTGCCTCACACGGAATATCATTAAAAT
TGAAAGAAAAATGAAATTCGAAAATATGGGGAATTTTGAAGGCGACAATGAAATGCAACA
AAGGCAAAATGCAATTGTCGAATTCATTGTCGAAAGGAGCCGAACGCAGGGGAAAGAATC
CCAAATGAGAGACGGGTTTGACCATTAATTTTTGGTGATCAATAAATGTAAAGAAGTCCG
CGACATTGTAACTGAGGTCATGAATAAAAACACTATCACTAAATAAGTCAGGAACAACAA
CATAACCGATCGTGAAGTCGAAGTCATCTCGAACAAACTTTAATTCAATCAAGGTCAACT
TCGTGTTGGCCTTGATTGAATCTTTGTTTACAACTATGGCAGTCGGATGTGTGACGACGA
GCGTATCCATTGTTTTGTTGTTCACTGATAAAGTAGTATGTACATCTTTTACAGTTAGCA
TTCTTTCTACATCTTGGTATTCAAAGACATCGTTTTGTGGGGTCGATGACTTCATAAGAG
AATAACTGAAGTCATCCGAATGGTTACGATGTTTACTCTCTACGAAGTACAAGTTTTTAT
TCGAAAAGTTGGCGAAAACTTTAGACGACTTCATAAACTGGTCGACAGTGAGCAAATTCT
TTAAATCCAGAGAATTCATCAATTCCACTGCCGACCTGTTTAATGACTCTGCATCGAAGT
GTTCGTCAATTTTTCGAGGACTATCAATTGGTTGCAACTCGGTCTTAACCGTTACGGTAT
CTCTTTGCGGTTCTACTTCGTCATCAGTAAAATCTTTCAACCGTTCAGATAAATCTTCGT
GGTCGACGACCGTTTCTACATCAATGTTGTCTTGAGCAGCAGAGCTATCTGCGCTGTCGT
ACACGCTTACGTCTTCCGAAATCGCGTTACGACGTTTACGGAATCTAGTATTATTGATCC
ATTCCGCACATTTAAGCATATTTTGCGCAGTCTCGTCATCCATATCAATGTCGAGTGACT
CACTCTGCTCTACTTCTACGTTTACACTAGTATCAGTTTTCCTCTTCTTTACAGGACGTT
TCGAATCGAGATCGACAACGATTGGTTCTGAATTTGCGATCGATTTGGTTGTCGATTTTG
ACTCGAAATGTCCGTCGAAGTGTAACTCTTGTCCATCGATGGTTTTATTAATTTTATCGT
CGAAATAAGCTAAGTTGTCGTTGAGTATTGCTGTTAATTCTAGATCGGAAACAGGTGGCA
AAAGGGTAAATAATTTTGGATGTATATTTCCGTATATATTTCTCAGGACGGAGCTTTTGA
TGAGATTTTCGAATAAAAAGAGTCTGGTTTTTAAAGGGTTGGCGTCAATACTAGAGAGGT
TTGAATTGTACTTTTCGTTGGAATTGAAGAGCATAAATTCGGGCTTTACTATACCCGCGC
TCTTAAACTTCACGTTAACTTTGCATGGGGCTCCGCTCAATACGGCCTTAACGTTTTCAA
CATTGTTAGTCGCAAATGCAAATTCTTCCGCGACGACGATTCGCTTTCCAACGCAATCTT
GGAAAGCGAAGTCGCCGCCGCGGGTAACATTACCGACGAGATCTAATAGCGGTAACCACA
GGTTATTCGTAAACGTCGTTTTTCCCGAGTTCGTTGCGCCGTGCAGGTAGATACCTCGTC
TCTTATGAATGCGTCCGTCTAATAATGCTAGGTGGACGGCGCAGAAGTATCGAGCGTTTA
TTTTCTGTTCTGCACACCATGCGTTCAGTACGGCCAGGCTATGTTCCGGTGTCATGGTGT
TGTCGATGATGTCAGGAAGTTTAGATATTCTATCTAACACATTGGAGTCGTCTAGGTCAG
CTTTACGGCAGGCGAGAGCACCGTCGAAAATGTTTTTGTGGCCGGAAGTCGCTTGGATGT
TGGCCAAAATTCTCCATTCCGGTGTTTGCGTCGGGTATTTCGATAGGATGTCGCTTATAC
ACGTCACGTCGGGGTGTTGGGCGATCATTGCAGAGACGAAGGCGATTTTTTCGGCATTAT
TCATGCGTTCGTTGATGAC
>SRR1950950_25270
TAACTATTTTAAATTAATTTTTTAGAAAGTGTCCTTTAAAAAGGACACCAGTAGAAAACA
GGTTAATTAAGGTCGAGAGGCTAAGAAAAGTCACCTTACATCCGCCATATATTACAACGA
AACGCCTTTTAAGTTGGATAAAGTTAAAGGTGCTCAGAATGTGGGGTTGCAGTTGAGAAA
CGAAAGGATCAAGTCGAGTAAAACTGTTGACATGATGGGTCGGTTGCATCTAGATATACT
GCATCAAGACCGTTACATGATTAACGGTGTTGACGTGAAGATACGATTGACTCCTTCAAA
AAACCCCTTTAATTTGATTGCTGAGGACGATACTGCTGGATATGAGAGCGTTATTCAACA
CGCTTCACTTTTCGTACGGAAAGTGAAATTAAACCCTGCCGTTAGTCTAGCCATTGAAAA
AAATTTACAAACTACAACTTGTAAATATCCCATTAAAAGAGTAATACAAAAAACTTTTGC
TATTCCGCAAGGCAATCCAAATTCCATTCAGGACAATCTATTCTTAAGTCAAAGACCCAC
TAAAGTTATAATAGGTCTGGTTGATAGTTCAGCCTTTAACGGTGCTTAGAAATCAAATCC
TTTTAAATTTGATGATTTCGGGTTAAACTACGTTGCATTATACGTGGATGGTCGACAAGT
CTTATCTAGAGCCTTAACACCTGATTTTACTGGTAAGACTTATGTGCGATCCTTTCATAG
TTTGTTGACCGCGTGTGGGGTAATCAACAAAGATTTGGGAAATATGCTGAGTTATGAAGA
TTACGGGGGCGGGTACACTTTGTTCGGTTTCGATTTAAGTCCTAGTCTTCTAGACGGAGA
TCAGTTTGAGTTGGTGAAAAGCGGTGGGTTAAGACTGGAGCTCAAGTTTTCCCAAGCACT
CACCAAGCCATCCACGTTTTAGTTTATGGGGAGCTTGATAATATGATCGAAATCGATCGT
TCGAGACAAGTAATTACTGACTTTGGAACATGAATAATTTCGAAATTTTGGATATATTAT
CCACAAATCTGTATTCTAAACGTATTTTTCGGGGAGTTTACACCAAAGATGAGTTTCCAG
AATTAATTGATTCAAGACAACCTCAGGCCTTTGTTATAAATTCAGATTATAGTAACGGAC
CAGGAGAACATTGGGTTTGTGTGTATAATAACGGATTTGGAAGGGCGGAATGCTTCGATA
GCTTTGGACTAAGTCCTACATTACATCCCGACATAGAAAGTTTTATGAATATGAATTTCC
TTTCTTATACGTATAATAAACGTTTAGTACAAGATTTGACTAGTTCCACGTGTGGTGTTT
ATGTCATTTATTATGTTATTATGAAAAGTATGGGGAGGTCACTTGTAAATCTATTGTCAG
TCTTCAATTTCAATCCATATAAATTAAGAGCGAACGATAAGAAGGTCGCACAATTGGATC
GGGGATTGTTACGGTAACTAGGAAAATGAATAGAGTTATCAAGCATTTGATGGTTTTTAA
CTTTGCTGTAACGTTGTTCGGCTTTTTATTTTTCGTAATCGGTGTGTGTATGATTTTATC
TTTTATCGATGAAGGAATGTTTCAAGAGAGATATGATTGATAATGTTATTAAGAATGTCA
CGAATGTTACTAGAGAAATGTGTTAGTTTCATACATACCTGATATATAAAATTATATTGA
AAAAAAAATGATTTCATTACCCTATGTTTATTTGTCTCGATTATTGACTGTTATTATCAT
GATGTTAGGAAACTTCTCTATCAAATGAATTGTATTATTTCATAAATGTTATTTAGAATG
TCACGAATGTTACTAGAGAAATGTGTTCGTTTCATACATACCTGATATATAAAATTATAT
TGAAAAAAAATGATTTCATTATGTTTATTTGTCTCGATTAT
>SRR1950950_34071
TTTTTTTTTTTTGAAAAAGGAAATCGACCACATCATAGAAAAATAATGTCCACTTGGAGA
AGGCTAAGGGGACAGATTTGGACAACCAACGATACTGCTCGAAAGAAGGGCAGGTTGTTT
GTCAAGTGGGGGAACCTAACCCCACTGGCAACCAAAATGGTGGCGGCAGCAGATTACTTT
GGGGGGTGCAGACAGAGAATGTTGATGGTGCTGTACATTTTTTAGAAAAAGTGATAACGT
TTTTTAAAATCATGAATGTGAAATCTCCAAATGAAGACG
>SRR1950950_39187
ATCTCACGGCCTGCAACTGGTCGCAGCCGACCAGTATGTGCCTTACCGTGAGATCAATTC
ATTTTCCATCACCGTATCTATCCATCTTCACAAATGGATACTACACCTGTCGGAAAACGT
GGAATGCACGAGGCTGTGTCACAATATGGGAAGTACGTACGCTGTCACTTCCGGTATTAC
TATAAAAAAGACGATAAACTTATTCCTACAGAGAGGTAAGTGCTTTAAACGATGAAGAGT
TTCACATGTTTAGAGAGTTGTTACCGACGATAACCACTGCCATGAACTCTTTCCAGCGAC
AGACACAGGCGGTTGCTTCAGGGGATACTACGGACGAGTAAGACCAAGAACTTAAGCCGC
CTTCTAAAAAATCGAAGAAACTTTCAAAGAAACTCAAGTTTAAACCCGTCAAAGTCTATC
ATCATCATCTTAACTTCAAGAAACTTTCAAAGGAACTCAAGTTTAAACGAGAGATACAAC
CGATTTTTCAATCGCAGATATAAAACTGGTGTGTGGCACGTTAATCTGTTCCTTGGATTA
TGTCTCATCCTGCAAAACAGCGGTGCTTTACTTTAAATAATTACAACGATGAGTCTCTTC
GTCACGCGCAGAAAGTTTTCTCAACGGACAATTGCCATTACGCCATTATTGGTAAAGAAG
TGGGAGCATCTTGGTAAGATTCCAACGAGACAG
>SRR1950950_41382
GTAAATCTCTGTGAACACAGACTTCATAGATCTGTATTTTCTTTTATCCAAAAGAAGGGA
CGGAAATGTTTCTGATTCAACTGAAGAATTCAACACTTGTCCTATGTTGTCTTTGTATTT
GCTCCTGAAAAATCCCCTTTCTTTGATCACTTCTTTCATCCTTCTCTTCATATCGTACTC
TACTGTTGATCTTGTGTTGACACTCAATTTCTCTCCAAGCTCCTTTGAGAACATGTAATC
ATTGATTAGACCCATGACTATGTATCTGTAATTTTGCACCATCTCATTTCCGG
>SRR1950950_48458
GTTTGATATACCACTACTTACCAACACCAGTAAACACGGTTTTAGTGCTAGTAATTCAAT
TCAACATTTATTTGTAGGAGAGAAAAATACTTAGATTCATTGTGAAACAACATATATAGT
AAAATTTAAAGGTCGCCGACAAGGCACACAATATTCTTAAATAAAACTAATTAAGTCGCT
GAAATCCCATTCACCTGCTTGGTCTTGTTCTTGTCCTCCAATTATTAGAGTGTCACTTCT
TGCCACACGTCCTTCTCTCATCTCATCTGAAATTGCAATGACGTCCCAACGGTCTTTAGC
TAATTTGTTTAAATCCGGATAAAAGTTAGAAAACACAACCACAATCGGCGCGTCAAACAT
TTTCATTTCTGATGAATATTTTGGTGAAAAGAATATTCCATTTTTTAAAGATTCGATCAC
CTCATAATT
>SRR1950950_73351
CTCAATTGTTCTTGAGCCTTCCTGATGCTGTCCAACTTAATCTTCTTCTTTTCAACTGAG
AAGAATGAATCTAGATTTGTTCCAGCAGATTTCATACTGTTTGTCTCGAAATCAAAATAG
CCTTTCATGATTGTGCTGAGCATTTCACTTGGGCAGTATGTTATAACATTTTCTGCTTCA
ATCATTGACGTGGAGTTCAACAACAGTTCAGAATGACTAGGTACCCACAATCCGCCTAAG
CAAAAGGGTAGCCCTCTAAGATCATCAAATCCCTGCTCTGTCATGTCATTCCTTCCTCCT
TTGTCAAACATACCAAGTTTCCTGAAGCTGGATTGTGTCTTTAGGCACATCAATGTGAGG
TTTAGCAATGG
>SRR1950950_75750
AAATGGCCACATTGCACCGGTTAGGGTTGAGACAATGGGTTGTGTTTCCACCAACTGAAA
AGATGATAATGTCAGCTTCTGAGCCTTGTGAAGAGTCAACAGAAAACACGTTTTCATGTA
AACTGGAATCTCGATTCAACAAAGCATGGGTGGTTCCATTGTAATTGCAGACAACCCTGA
ATGTCTTATCTGGATAGTCCCGTTTTATTTCTTCCACAGTCTCGAGCAGTAGTTCGATTT
CTCCAACGTTGTACGTGGAACGACCGATCTTTCCAGTCACCTTTGTGGTATTGTTCTTAA
AAACGACAGGACTATCAAGGCTGTCTTTCCGTGTGT
>SRR1950951_1091
GTCTGATTCAATATGTTAGGCGAATAGGAAAGTGGGAAAAGTACGACTTGCATTACTCAC
AACCAATCAGTGACAACCTAAAATCAGCTGGTGTTGTCCAACAATTCTATCTTTTCGGAA
AAGAATTCATTTTATTAGACAAATTATGTTTGATTCGTTATGAATCATCTTATTTCTTGA
CATCATATGAGGACGTTTTATGTCTGATTGACACAATATCTTGTAGAAATTGGACCCTCA
TATCATCGAGGCTTTATCAAAGCTTTGATCACCATGAATGCCCTAGCCCTGATAAAATTC
GAAGACTTTATCATCTGATTGATCAAATTCTAATCAAAACAGGAAACGAAGGTTATCGCT
TAGTAAAAATGCATGAAGCTCTGTGGCTGTCACGACTTTACGAGCTGGAGGCAGTTAAAG
ATCAACTTAGATTGGGCATGAAATTTGCCGAAAATGTGAGAAAAGAATCTTTTGAGCTCT
GTCAAAGTTTAGGATGCTTGGCTGAATATAATCAGCTGATTGCTTTCATCAATTGTCAGA
CCAGAGAAACACATATTGTGCAACTATTTGGATTATACAGGCATTTTGGGATCCCATTTG
TCGACGGAACTCAGGGCACCCGAAAAGTTTTTGAGAACGGAACAACACAATTTGTGACAG
ATCCCGAAATGATGAGTACATTCCACGCTTATGTTCGACAATCATTCGCCGTTCGGTATC
GTAAAAATTATGGCAGTTGGCCTCTGTCAGATCTTCAAAATTTGAGTCCGAACTCCGAAG
TTCGACTGGCCATAGAACAGAGGAGAGATGTCAATAAGGGATCCAGTATGTACACATCAT
GGGATTGGGGTGATGTCCGATTTAGGCAATCTATTGAGAGGCCTGACGAACGAGACATTA
TTGCATTAGCTAGTGATACAGCAATATCACCTGAGTTGAGTTCCCTCCTTGAAAATCTAC
GAAAATACCAAATTTATGGGAAACCAGAAGAAACTAAATTAATGATAGCGTTATCAAAAT
CAAAATGTAAGAGTCTCGAGGAGTTTAATCTGAAGGGAGAGAAAGGTTGGGAAAAAGGTG
CATTGACAGCAATGGGACTGAATTCAAAGGAACGAGAGTTGAAAATAGAGCCCCGAAAGT
TCGGAAAAATGACACTCCAAGATCGGATGGTCCAGGTGGTGAGGGAGGCACGGGCAAAAA
AACTGTCTCGGTGTTTTCCTGAAATCATCGCTACAAAAACTTATGGAGAATTGGAGTTAA
GGAAAATCGGCACCAGTATGAAATCCATAATTAACTCAACTGATTTGGTCATGTACGTCA
TGTTGGACTTATCAAAATGGTGCAACCGATTCCGGAAAGAAACGACACAACCAGTATTTG
AGGTCATGGATGAAATTTTAGGCTCTGGTCAAATGTTCCAATCCATTCATGATCAATTCT
ACCATACTATTATGTATGATGCTGACCAAATGGACGATCCGGAACTGGATCAGTTGATGA
AATTGATCAAAACAGAATTTGATCAAACAGGAACTTTCACACCCACCATCAACGAAAAGG
GCAGTGCTTTCGTTGGGCTTCGAGGCGGAATTGAAGGGCTAGCACAGTACCCATGGTCTC
TGGTCACACTCCTCGTAATTTCATACACACTGGAAGGACAAAACATTCCATGGTCGATGA
GTGAGCTTGGTGACAATATAGGACTTGCTTTAATATTCAAAAATTATCGAGCTAGCAACG
ATGAAATAAACCTGAGAGCTAAGCAATTGGCTGAAGAAAAAACGGAAAGAGTACTGAATC
AGTTGAAACACAATTTCGGACTGATGAACCATGACTTAAAGCTGGAAGAGACTGCTGTGT
CTAGTACAATTCAAGTCATAACTAAAGATATCAGAGTGAGAGGAGCATGTATGCCTATGA
GTCTAAAGATGCTCGCTAAATTGTCATTTAGAGTGTCGCACAAATTTCCGAGCTTATTAG
AATCCCTTGGAACAGTCTCTTCAAGTGTTCAAAGTGCTCTATACTACACATGCACACCTG
ATGTTGGTTATTTTCTGCTTCTGTTTAATTCAATGCGTGCTCTCGATCAGCATGCAAGGC
ATTCGCCAATTGCCGATGGAATCCAGTGGCCTTTTGTGGATTCTAATTCTGTGATGAGGC
TAAAAGGGATTCCTCAAGCTGAGAAAAGGACCAAACCGATCTTAACCGGGCTGAGTTTCC
AAGATCGGGAATCATTCATTGGCAAGTTGATCATCGCGCATTCACTAGTTGATACTGAAC
TCGGTGGAATGCCAATTCCTAATCTCAGAGAATGCTTAATTAAAGGAAATCCTGATCCAG
TCTCTTCTGGGCTAGCCATTTTGAAGAGGGCTTTACTACTGTGTTCTGACCATGAGATTC
TACTGATTCTTAGCAAATTGGCCAACTTCCCGATCAGTGACACACCTGATTATGAGATGT
TGATTCAATCTCCTCAATCCATTAATACGGTCAAACCTCCGAATCAGGCAAATATTTTAC
GAAAATTCACGCATGATTTCCTAAGAATGAACGCTATTGTGAAAAACCCTCAACTCAACG
CGATGTTGCAACTGAGTGACACGAGTGTGGATGGGTTGATTTCATGGTTAATGTCCATCA
AGCCTGTATTTCCCCGCGTATTGACCAGAATGTACAACGCCTCAATACGCAAGATGGCTG
TTCAGTTTTCAGCCAAGTTCGAAAGATCATCAACATTTAGCAATCTTGCCATGTCTAATG
ATGGCATGACTGTCAGTTTCCGACTGTCTCAAATAGAGAAGGATATTTACAGATATCATG
AATGGCAATTGGGACGAGAATCTGTCTCTGCCCTCTGGACCTGTTCAACATTAGCTGCTC
TTGAGCTGAGAAAAAGCTCATGGCATCTCAATGAAGTTGTGGGGTCAACAACAACTGCAA
ATCTTGAAGCTTTCGAGGTTTGTTACCCTGATGTGGAAAAGGGCTGTGAAAGGTGTAAGG
AAGAAATTTCAACTTCCGAAAAGAACAACTATTTGATTTGCGTTAGTGATGATGAATCTA
TTGATCAGCTGACTCATCACTGGACTGTTGGTAAGAAGCACCCTTATATTGGGAGCGGTA
CCAAGGACAAGTCTGACACATCCAAAGGTTTTACATTAGCCAAAGGGGACAGCCGAGCAA
GATGCATCATTCAAGCTCTGAGCTTGATCGGACTAGTGTTCCCAAAAGATTCATTGGCTG
CAAAAGGTTTAAGAATGATTATCTCAGAATCATCTGATATCAACCCTGAATTGTTTGAGA
ATTTCAATCAGAGGGCATCTGATAGCGCGAAACACAGGTTAAATGATGGAGTTACAGATC
GGGCCTTTTATCTCGGGATTTCATCGAACCCGTTCACCAGGATGAGCTTGAGCACCAATA
CCATGTCTTCACTCCAACGAAATGGTCAAGCATTCACACTGGCATGGCAGGATGCTATGC
TTTTTCACGAAATCCATTTCCATTTAGCTACAAGATTCAAAAAACGCACGATGCCGGTAT
CATCTCATATGCACATTAAGTGCCCATCATGTCTTATGATTGAGGATGAAACCCACCTAT
CGACATCCAGACCTCTCCGGATTATCAATCATAGCGGGCTTTTGAAAGATGCCGGTCTCT
TTATTGAGACAGAACACGTAAAACACAAAGATACTCACTTGAAATTAGCTGCTTGGGAAC
ATCTGATGGAAATTGTGCCAGAACACGAGTGGGAACGTAATTCAACCTCCAGGATGGCTG
GTTTCGAAGGGTACTGTATATCTGAAAAATCTGAAAGGCTGCAAGAATTGGATCAAGCTT
ATTTAAAAGGAGGTACTCCTTACAACTTCCTGATCAATGCTAATCCCATTGTATTTCTTC
TGGGGGTCCTTGAAGCCGTTGTTTCCCAGCCGCTTATTCAAATTCTCTATCACGAGAGAT
CAAAGACTGGATTTGAGTTGCATGATCTGCAAGATGAATTTGCCAGAAAAATCACAAATG
ACAGCATGTTAATCACCTTGTCTGTCGGCAGGCTAATTACACTACCTGAACAAAGACGTC
AATTAATTGAGCTTGGACTTCTTTCGTATGTCCCAAATTCCATCCCCATAACCCAGGAGG
AACTGACCAAATCCTCTCAGATCATCATTACGAACATGTTTTTGAGAATGTTCAAGTGGA
AGGACACACAATTAAGAAATCTCTATTGTTCCAGCAAGTTATATCTTGAGAGTGACGAAT
TAGAGAATCTTCCTGAATTCAGGAAATTGATTAGTCGGTTGATCTTAGCTCAATTGATTC
GATGCCAACGGTTAACTGAAAACGATGTGGTTGCATGGAAGCAATTAATAAGTGGGATTC
AGTCCGATGAGATAACAGACATCTCGACAACCATTGAAGGAAAAACTTCAGTCAAGAGAC
TCTCTGATGCTATGTCTAAGATTGATGATCCACATCGATTGATGTCAACGATTTCTGCTG
CGAACATTGCATTTACTGGAATGCCGCCTGATCTGATGTGGAAGTCATTCAATCAAATTC
AAACCTTTGAGAAGTCCTTATCAACTGACCTCCCTATGAAATTCGTTAGCAAAGAAAATT
TGACCATCAACACACCCTTCCTTTTCACTCAATCGTCAGACCTTCAATCACCTGTCCAGA
ACCTGACGGAGAGACATGCTGAGGATGCAATGACAATGAAATCAATTCTGAGTGATTTGT
ACAAACCATTGAAGTGTCTCACGTCAGCCCCTTACAAATGGCTGGATGTTTTGTCATTTG
TTAAACATCAATCCTGGCTGAAGTTTCAACCGACTTGTTGCCACGGATTAGGCGACGGGA
CTGGAGGAGTCAGCTGTCTATTGAAGCGCTTGTTCGGAGTACCCATTCACTTTGACACAC
TCATCACTGGTGGAAATTGGGCTGAGGACGCTGTCGCCTCAATTGAGCCGATGTGTTTAG
AGATGATTGCTGCTAAGGTCAGTAACGAGAGTCAATTGATTATTAGCTCAATCGGATCTG
ATTTAACAAGCGATATGTTCCAAGACGCCTGGATCCAGTGTGTTGTTAAGAAAGAAGATC
AGTCACTCCTATGTTGTGATGCTGAAGGGAAAAGAGATAATATGATGAATGAGCTAAGTT
TTTACAAACAACTGGTGGGCTTGATCACACGAATAAATGGTAAGTGTGCCTCAAATTTGT
CGATAGTGAAGACATACGCAACAGATCCTCAATCCTTTGCACAGATTGCAACAGTTTTTT
TAAGGAACTTCAAGAGAATGCGAGTCATCTTCAGTAAATTCTCAAGAATTGGATCAAATG
AATGTTTCATCATTGTTGACAGCGCGGATCAGAGTGCTCCACGGAGTGGTTCCATTCCTG
CAGATAAAGTTCGCCAACTAGTGGAATACGGAAAAAATGCAGAAAGATTGGATTCGTTGA
AACGATCAACTCATACGTTCACTTCCATCCTTAAAAACGAGAGAATTGAGGCCCAGACTT
TAAGCAGTGTGCAGTCCTTCTGGTTTGGTCTAGGACACATTTATGACCCACAAGATGAGA
AACGGGAAGAACTTCTCAAGAGATTCATGATTTTTGATGTGGGCAAAACCATTCAGGCTT
GGTTTGTGTCATGGAGCAAGAACAAGACAGAGAGTAAACAAAAATTCTTGTCATCGAATT
TACTAGTAAGAATTATTATTGGGTGGAACATTGTGTACTGTCTCAACATGACAAATTATC
AAGTGGAAAGATGGGTGCAAAGCCCGCTTTTCCCGGGAACTTTGATCCTGATGAAAACTA
AAGGGGGCAATAACATCACTTGGTTTGCCTTAAGGAAACCGGACATGTATTCTCATGACA
ATTTGGATGAAATTACATTCTTGTCACCACCAAGGAACTTAGTGGTCCATGATGAACTGA
GAAAATTCACACGTGAGCTATCAGGTATCTGGCACAACCGAACCACTGCCAGATCATCCC
GAGTTCGAATCAACCTGCCACGCAAAGTGATAAGTTCACAACTGCATGAGTCAAAATTGA
TTCCAAAATTTGTGTGAGACGCAGAAATCTTACTCACTGACCGAGATTTTGTTTCATTCA
AGCAAACCAAGTGATGTTATT
>SRR1950951_2042
GAGAACCGGGCCTGGACGGGCTACCGGGTTTGGATGGATTCCCCGGGCCCAATGGAGAAC
CCGGTTATGACGGAATCAATGGCGTCAGGGGTGACGACGGTGTTGATGGAATCAACGGAC
GAGATGGAACGCCAGGAGAAGATGGTCGACCCGGGGTCAAAGGTCAGTCTGGCCTTCCTG
GATTCCCTGGTTTGCCTGGCATCAAAGGAGAATTAGGAGATGGCATTGCTGGAGAGCCCG
GTCGCCCTGGGTTGCCTGGTCTTCCTGGCATGCGTGGATTGCCTGGGCTGGACGGAGTGG
ACGGAGAGAAAGGACAACCAGGGGATGCCGGATTAAACGGTCGTCCTGGAATGAAAGGAG
AATCTGGTCTTGGCGGAGCTCCTGGACGTGACGGTTACCCAGGTCTTGACGGCGAAGCTG
GTTTACCAGGCCGTGATGGCCTGCCCGGACTCTCAGGGATGATTGGAGAAATCGGGAGAG
ACGGAAGACCTGGGTACCCAGGATCAAAGGGAGAGAGAGGCCAACCTGGTGTTCCAGGAT
ATGATGGTGAACCAGGCGTCATGGGCGAAGACGGTTTGTTTGGAAGAAACGGTGTACCAG
GAGAACAGGGATTTGAGGGTGACGATGGCTTGCCCGGCGTTGACGGAATCTCAGGACTGC
CTGGAATGGTCGGAGATGATGGTCTGGACGGATTACCCGGACTCCCTGGAGAACGAGGTC
CGGATGGGCCTCCAGGACAAGACGGTTTCCCTGGAGTTCGTGGAATGGCTGGAGACAAGG
GACTTCCCGGACCACCTGGCCTTATGGGTCCTCCAGGACCACGAGCGCGCCCCGGAAACC
CAGGACCGAACGGACTTCCTGGGCTTGACGGCTTAAACGGTTATCAGGGCATGAAAGGCG
AAGATGGCATTCCTGGGTTCCCTGGGCTCCCCGGAATGAAGGGCACCCCTGGTTACAGTT
TCCCCGGAGAGAAGGGCTTCCCTGGAGATCCTGGCCTGGATGGGCTTATTGGCCGTGATG
GAGAGAAGGGTATGGCGGGCAATCCAGGAAGCCCCGGATATGACGGAGAACGAGGAGATG
ACGGGCTACCTGGTTCTATGGGTCTAGATGGAGTTCCAGGGGGACCAGGACGATCAGGAC
TTCCGGGACCTAAAGGTATGCAAGGGGACCCCGGTTCCAGGGGAGTGCCAGGCAGAGAAG
GTGTACCCGGAACGGAGGGCTCCAAAGGGTACCCTGGAGTGCCAGGATTTAAAGGAGGAA
TCGGTTCACCCGGTTTTAAGGGAGAACAAGGCGTTAAAGGAGACGCGGGATTACAAGGTC
CCGGGAACGTGGTTCAAAATCCCGAACAACTCAAAGGCCAACGGGGTGACCGTGGTGACG
ACGGGACCAACGGACGTAGTCGAAAGGGAGAACTAGGTGATAACGGTCGAGATGGCAGAA
ACGGATTTGATGGGTTACAGGGTGACAGAGGCTCCCCGGGGTACCCTGGGGCACCTGGAC
GAGATGGGTTCCGTGGACAAGTAGGTCTGGACGGCATCCCCGGCAGCCCTGGTCCCATCG
GAAAGCCCGGAGACCCCGGTATTCCAGGTCGCGTCGGGACAGGGCCCGGTATTACTTTCA
CTAGGCATAGCCAAGACTCACAAGTCCCCAACTGCCCTCTGGGCACCACTCTCCTTTGGG
AGGGATACTCTCTTCTCTTCGTCATGGGCAACGGCAGAGGTCATGGTCAAGACCTCGGCG
GTGCAGGTTCCTGCATGAGACGTTTCAGCACAATGCCCTTCATGTTCTGTAACATCAACA
ACGTGTGTAACGTTGCCTCCCGTAGCGATTACAGCTACTGGTTGAGCACACCGGAACCCA
TGACGAACATGATGCAGCCAGTCAGTGGCTCTGGACTTAGAAGATACATCAGCCGATGTG
CCGTCTGTGAGACGCCCTCTCCGATTATTGCTGTCCACAGTCAGACTATGATGGTACCCC
AGTGTCCTAACGGGTGGTCTAATGTATGGATTGGGTACAGTTTTGTCATGAGTACTGGTG
CAGGAGCTCAGGGAACGGGGCAAAACCTCAACAGCCCTGGTTCTTGTCTTGAGGCCTTCA
GGTCCCAACCCTTCATTGAATGCCACGGCAGAGGAACGTGCAACTACTACGCCACGTCTC
ACAGCTTCTGGATGTCCACGATTGAGAGGGAGGACCAGTTCAGGACACCCCTCCAGGAAA
CGCTGAAGTCTGGTGATCTACGCCGAAGGGTCAGCCGTTGTATTGTCTGTATCAAAGATA
CTTTGACTGGTCCTCAGTTCTTCAGGATGGTGAAAAAGAAGTAATAGGTGTTTATGTGTA
GTTTGATATTATCATTATTATAATTATTGTGCTAGTTTATTTTACTTTTTTATTTTTTTG
GTATCATGATTATGAAATGTGTGTTTTGTGAATTCTCGTTTTTTATTGTGCACGCGTGAT
TGAGTATGTTGATCGTAAATTTATTTTTTGTAAGTTTTTTATCACTCTTCATATTTTGGT
TGTTGCATAATTTGTTATTGTAACTACTAAGAGCTGTTATTATCATGAGTATTTTGTTTT
GTTATTTTTTTTTGTATGTGAAACTTAATTTTACGTCTTTGCCATAAGATCATCATATAT
TATTAGTGTCAATATCCCGAAAAATCAAAATTGTTCATGGGAAAATGAATGTACGAAAAA
CAAAATTTATAAGATAGTACTAAATACAATAAGCTGATGAAAATATATACAGCCCCCCCC
CCCTACAAAAAAGAGATGAAATTCGTAATTTTGAATTTAATTATCTCATTGAATTAAGCA
ACTTAAGAATCCATTAAAAATATTTTTTGTTTTTGACTTAGCAAATGACAAAGAAAATGT
TAGCAAGAATTTTTACGAATGACATAAATTCATGCCAAACCCCAACAAGAATTTGTATAT
TTATTACATTCAATATCTAATTTTTAAAACGTTTTATAACTGAGAAACATTTCTACTTTT
CCCACAAATAATTTTGCAATATGTATTAGCGTATTATAGATTACATTCGTCCCTTTTTCT
TGTAGTTTTCGTCCGTCTCAGCTCAAGTCATTCTTTCTTGATGGTAGAATCTTCTATTTT
GTATAATATCCTTGAATTGTCTGCGACGATAAAATTAATATGATAAGATATGGAATGTAT
GTTGAGAAATCGCAGCTGGTGAAAACATAGAATTGCGTGAAAGGCTGAGAGTGTGATTGA
ATGGTGAGATACCCTAAAAGTACTCACACTTAAAACTGATTTCACAATGGTGCTATTTTG
TAAGTCAAAGAAAGCATTTGGTTTTATTTTCATACATTTTACAATGTCTAGTAGAATATA
CCTATACATATTTTTTCATAGATTGAAATGAATAATTTGAAATCATGTTTTGATGTTTAG
CAATATTTTATCTTTATCTCGTCCTGACCGTTTGTTTTATATGATTATACTTTTTGATTC
TATTGAAAAAAAAATGAACAAANNNNNNNNNNNNNNNNNNNNNNNNNNNNNCTATTTTGA
GAAAGAAAAAACCCCATTCAAAATCAAAAAGAAATTATTGCAACTCGTCAGCCTATTATT
ATGATTATTATTTTTGATAACTAAATCATTTTTCACCATTGTTAAACTATTTTATTAATG
ACAAAAAACCCAGAGACTTGCATTAATTTATTAAAAACCATCTACCAAAACCTGTCATAT
TATAATTGCAGCAAATTTTTAAAATTACTTTTGTACAATTTTGTTTTTTCTTCGTATTAA
ATCATAAACCTGATTTTTTAAAGGGCATTGGGACAACAACTGTGCAATGAAATGAAGAAA
ACTGATTTTAAAGACATTTATGAAACTCACCGTTTCTAAATTATTAATCGCATCATCTCA
TATTCATTAACTTCTNNTTCTGCAAAATATATTGAGATCGATTTCTTGCAATTTAGACGT
TTGGCATCAAGTGCCCAAACAGCAATGCCAACCACTAAAAGGACACATCTATATTCATTT
TGACCACTTTTGTTTTACTTCTAATATCGATCAACTAAGAGAACTCATGGCGTGTAAAAA
TTCATAAACCTGAGACGTCTTAGATATCTTGAATGAAATTTTTTGACAACTTGAGCTCTT
TTGGATATATCGATTTATCCTGTAAAAGCTATCTGTCCAAAACGGACAAAGACACTTGCA
AATATGTACATATTCATTATTATTCGTCTCACAGAGTAACTTATGGTTGTAGTTTATACT
CAGATTGAAAGTGAATCGAAATTTTAGAATGTGTTTTT
>SRR1950951_5889
TACGGGAAAAAATGGCTAGGGTCTAACCAACGCGATCCATGGATCGACCTCGGGGAGTAC
TTCCCAACGGAGAGAGGATCCAACGACGATTACACAAGGCTAAGGTCACACTGGATGTGC
GACAAGCTAACAAGTGCGTTCGATGCCACACGCTGATCAGGAACTAAACAAAGAAAAGCG
GTCCATAATGTATCATTTATTTTAATTTTATTTTACTAGGTCTAATATCTAAGACTACAA
AATTAACTAACGGCAGACAGATAATCATAATCAGTGAAGATTGACAGAAAAAGAGGGATT
AAGTTTAGAGGGAATGCAGAATTCACCTTCTAGCAAGTCCCCACCCCATAACGTCAGCAG
CAGTACCCTTTTGGGCGCCACGCATATCCTTAGGGGGAGCGTACTTACAGATAGGTGGAG
GTCGAAACATACCATAAGCAAAATCATCACCAGCAGCCTGGTAGATGAGAGGAGCAGTAG
TATTGTCAGAGACAATATGAAGTTCTCCAATAGGAACAAAGTTGGTCCTTCCAGTAGCTG
TGTCAAAAGAATGACAAGGCAAAAAGGTATAGTGAGTATGGAAAGGAATCTCAATGGAGA
GATAGTTCTGAGTAGGGGAAATCTGATAAGGCATTTCCATTGGAGTGTTCATCACAACGG
CTTTATAGTTGTTAACATAACAACTAACTCCGATGTTCGCACTTTGATAGAACTCCTTGA
CAGTGGATTGTGAAGAGGTATAAGGATTATACATCATCTGATTGTAGGTAAGGTGGCGTA
ATCCTTGGTCAATATCGACACCACATTGAGTAGGGTAAAAGAATACCCGAACTCGATTAC
CAGCGGCGCCGAAAAGACGAAGGGAAATAGAACCAGACCAACCAACGTACATACTGGAGA
AAGGCATTTGGGCAACAGAGATAGGGTAAGTATAGACATGAAGGTCTGACTCACCGGCAG
TGTTCTTGATGGTATAGAGACCATTAAGATAGGAATTAATAGGACGAAATCGACGAGCGA
TATCGAGTACGGTAGAGATATTGTACTCAAATTTCTCACCAACATTGAGTTTACAGGGAG
CAGTAGGAATTGCTGGGCGCTCATCATTAGTGACAGCACTAGCAATGAAAGATTCGGCAT
CAGGAGTCTGTTCTTCAGGTACAGGATCAATGTGATCATCTTCATTTCCTTCTGCTTGGA
ATTCAGAAGGTTCATCATCAGAAGTAGGTTTAGAAGTTTGGACAATGAAAGGGCGATACT
GGTAAGAAATGTCTTCAGTCATGGTATTAAGTTGTGCAAAAGGATAAGGACGTGGAACAG
CAAGACGAACATTTGAAAAGCGAACAAACACGAGGATCTCGATACGATCAACAACACTGG
CGGGTTTTGCCATACGATTAGCAACAGTCACAAGAAAAGATCCAAGAGAGTAATTCTGGA
CTTGGTTAGTTTGAGTACCCTCATAAGTACGAAGGTACTGAGTAGCAGCATTGTAAGGAA
CAATTACTGATTGACGAGTGTGATCAGCATTAAAGTCAAGAATATGATTATAGTAGGTAG
TTGCATGAGTGGCGCTTAGAGCAGGAGCACCATAACCAATAGTAGCACGAAGACGAAAAG
AAGCGTAACGTGTTTTGACGGCATGGAAGGTGAATTCCATATCTGCACGCCAAAACATTG
CCATGTTGAGAAGAGCAAGACTAGTACAGATATCCTTTCCTTGGTTATCACGGTCACCAG
GAAGTTGTCCAAGAATGGAGGTAAGAGGAAGGTAAAGGAGAGAATCACCAGGGTTATTAG
ATTCAAGAAGATAGAAAGAAGTAAGATAACCAGGAAGTTGGAAAATAGTGGAAAAATCCA
TATCTTTACGATCAAAGATGGAAGCACCCTGGCGAGTCATCTCCCTTGGATGAAGGCACA
TGTTACTAGAAGTAGGATTCACACCATTAGATTTGGCAAGACTAGGGAATTGTTGAGCAG
TTGGAACAGCCCCTCCAACAAGAGGAGGCTTGTCCATTGGGGTAATATCGACATTCGCTT
TGGCTTTAACACCACCACGAGTGCCACCAGTTTGCACCGGCATATCACCACCAACTTTAC
CAACATTATACTCATAGTTGGAAGTAGTATTCCCTTCAGCTTGGAATTCGGTGGGTTCAC
CACCAGGACCCCATTCTGAGTCTTTGTAAACATAAGATGTAGGATTAGGGAGTCCGTTTT
CAAAAGAGATTTCTCTAGTTGTGTCAAGATGGTCAAATTCAGAAGTCTTAATAGGGCGAG
GAACAGTGAAACGAGATTCGGGGAAAGAAGTATAAAGAGAAACAGTACATTTATCATTAG
GAAGTTCGGAACGAAGTTGAGAGAGAACAGTAAGACGCAAAGTTCCAATACGCTCAGGGC
GAGTCTGGGTCCTAGTGAAAGTATTGAGGACATCTCGAGGAAAGAAGAAAGGAACGGTAA
GAGTGGCAGTAGTGCTTTGATCAGGAGAGATGAAGACATGTGGACACATGGTGATATTTG
GAAGATCAGGACGCTCTTCCAATCCATAATAGAAATAGAGAACACCAAGGCCTTGCTGGA
ACAAATTACCATTAGTTTGCACAGTAAAAGACATTTTACCATGCCAGAAAATGAAACGGT
CAAAAGGCATATTCTGCAAATTAGCAGAATCGCCAAGATTAAGAACATCAAAAGGACAGT
TAAGGGTAAAAATATCAGTATCTTGAGATTGTGTGGTGTTCCAACCATAGTCTTTCCTCC
AGACATAGGAGTCAGTGGCAAAAGTAAGATCAAGAGCAGATTCAGCAAGACTCTTACCGG
CGACATTAGTACCACCGGAGTGCTTATGATCAATAGCAGTAGAAGTCATCATAGTAGTCA
AGCCATAGGTAGGATCAGAGCGAGTGGCTTGTTGGGTGTCATTACTTTCAGCTTGAAAGT
CAAAAGGAACATCGAGATAGTCAGCATAGAGAAAACAAATTTCATTGAGAAGATGAGGGA
TGGCAAGGAAAATATTAAGATCAGATTCAATGAGAAGCAGAGCATGAAAATCAGTGAGGA
GAGAGAAAAATTGTTGAGGAAGGTCTTGGCGCTGCCATTCAGCACGTTGCCAAAAGACCC
ATTGTTGCATAAGGACACGAGTGGAGTCACCAAGGGTATTGAAAGCAAGATAGAAGACAT
TAGGAGAGATGAAGTTAGGGAATTCAGGAAAGAAAAGATCTTCATCACAGATAACTTGGC
AAAGTTCATCCATGATAAGAGAATTAACAGGAGTAACACCATCATAGTAAGATTCTTCGA
GAAGACCGGCGAGTTGAGCTCGCTCAGGCGAAGGAGGGTGAGGAACTTGGTCGAGAGAAG
CATTAAGAACGAAGTCTTCATCAAATTCCTCACAGATTTCAAGGTGAATTTGGATTTCTT
CTTCAGGATTGTCAAAGACAGGTTCGGAATCATCAGATTGATAGCCATCATCAATGTCTT
CGTCAAAAAGGTCATGGAAGTCATCATTAGGGTGAAAATCATCATCGAAGTTGAGATAGT
CAAAGTCAGATTCATTACCAGAGTCATTAGATTCAGCTTGCCAGTGAGTAAGGTCATGGC
CTTCAGGACCAAAGAAGGTAAAGCCAGACCCGGCAGTACGATTAGGAACGATCAATCTCA
ATTCCTTATAGGAAGGAGTCCAAGGAGGAGTAAGATAACTCTCCTGGTAAGCATGATGGA
TAGCGGCTTTATACCAGGAAAAGAACTCCTCATCCCACAAGGAAGCGAGTTCAATCATCT
GAGTAATAGTTTGGTCAAGAGTTTTGTCATTGTCTTTAGTCCATTGTACAGTATTTTGCA
GCATATCTTTGTTGGGAGCACCAACATAGGCACCATTTACGCGCTGTGGATGAGATCCGA
GGAAAGTAGTTTGGTCAAAGGTTTTGTAGGTGCCAGCGTCTTCAGATTTATCAGGTCCAG
TATACACTTGTCCGATAGTCCTCATCATCATTTGAATAGTAGTAGCATCAAAGTTAGGAG
TTCCATCACGAACGGATAAGAGATGATCATCTCCCATGATGATAGGACAAACATTCTGGT
CAAAGTTTTCAGCAGGATAGAGAATACGATAGGAATAACGAAAATAGAGTTGCATTACAA
GATAGTTCATGATAGCAGTGAGGAGAAGACCAGAAAACTGGTAACAATTACAGCGAATAA
GATACCAGTCAATTTGAGCAAGAGATTGAGTTTCATGTTGGTAGAAAAAAGAAAGAATCT
CCTCAGAAGTGCCGAGATTTTTGCGAGCAAGATTAGAGAAAACTTGATAACCTTTCTGTT
GGAAGGGAGGTTGATAGTGGAAGTCAAGACCACTAAGATCGCCGTCTACAAGTTGGGTCA
TGCTTAACTCATGTAACTTATCAGCAACTTCTTGCATATCGTAAGAGTACTGGTTCAATC
CTATGGCTGAACCAATCTTAAGTTGAGATTGGTTAAAAGCACATAGGAGCGCGCCAAACT
CCATACGAAACGCAACAAGTGCAATGACATTAGATGCCCAAGTCACACGAGTGGCATTCT
TTTCTACACGGCTAATAGCCCTGAGTTCATCTTTCAGATAACCAAGCCAACGATGCGAAT
CAGACTTTCCAGTCTTCATCTTCACACGGAAGGCTTCGACCATCTGTTCAAACTCAGGAG
TCCATCGAGGTTCGGAACCCTCAAACCAGACCCAGTCTTGTCGTCCTTTACCTTTACGGG
GTGTCTTGACGAGAGGCCAACCAGGTCCAACAGAGGTTTTGATAGAGGCAAGTTTTCCAG
GCACACCAGCAACGGCTTCAGTAAGAGAAAGTTGTCGCTTTCCAATAGGCCAATCAAGGT
TTTCTTGGAGATAGCTTTCTAAAGTATCACCGACAGCATCGACGGTAGTTTGGTCAATTT
CAGGGTAAGTAACATCCTGGAGTTTACGAATTTGGTTTAGAACAGGATCAGTACCATTTC
CACGAGGATCTCCAGCATGGAGTACAGCAGGCTCTTTAGTAGAGACGAAGCCTTGGTCAA
GGAGAGGTTGGCGGAGGACAGATTCCTTGATTTTAGATTTACGAGAAATATGGATATGAT
CTTCTTGGTCAAGTTCAAATTGTTCAGGTATAGAAGGACAGATTACATTTTGAGCAGATT
CGGCGACGAATTCAGCGTCGTCTTCAAATCTATCAGGAGTTCCGTACGCATCCATAGAAA
TAAGTCGTTTGAGAGAATCTTGAGTCATGATCGTTCCCATCCCGTAAGGGGAAAGGATCT
TATTTACAGTACCAGCTACATGCATACCAAAGATCTTATGTTCCAACGGGCCAGAGCCAA
TGCGGTAAAGAGAGCCACAATCACCCTTGGCGGTTTTGGCAGGCATCACGAAGGCTTCTT
GAAGGAGATAACAATAACCACCGTGACTATAAGAGCGTCCATTCATTTTTCTAACAGTTC
CATAAGCTACACCAGTTTTAGTGACAAGCTCACCACCGAAGTTATTGAGACCAGCCCATT
CTTCTTCAGTGATAAACTGTTTAAGGATAGATTTCATTTGAGGTCGTTTAGGTCCAGGTA
TTTTAAAGGCAAAAATGTCGTCATCAAAGTAGTCTCTAAGTACACATTCAGAAATTTTGA
AATGAAATGTTTCGCCAGCATAGACGATATAAGCAGGATCAATGTCTTTATCAAGTCCAG
AACGCATCCAGTGCGCGAAAGTAACGAACCAGCCGTTACCAAGAGGATGAATAGGTCCAA
AATCTCCGTGATAGTAGAGATGAGCAGTATTTCCAGATTGAGAGGTCCAACGTCGAGCAT
TTCCAGGTTGTCGCATTCGCCGAGGAGAAGATTTAGCATGGCGTTCTTTAGTTGTAGGAG
ATTCGGATTCAAAGGATATTTCAGGAGAGGATTCTCCACGTGTTATGTGGCGAATGAAGA
TCCAAACACAGAGGATGAAGAGCATGGTTTTGAATTGATTCCAAACACCAAAAGAGAAAG
AACCCTTCACCCAGTCGAAAAATCCAGTTCGACGACCAACCATGTGGACAGCTGTAGGCC
ACATATCACCAAAGTGAGCAGCAAGTTCAGGAGAAAGATCATTAAAAGAGTTACAAAAAT
GTTTCCAACGACGCGCAGAATATTGTTCATAGGATTCATCAGGTTTCTTATTACTTTGAG
CTTTAGTTATACAATCTTTACAAACAGGAGGCAAATGAGGAGCGTCAGGATGTCGATGGA
CAAT
>SRR1950951_6598
TTCCCCTCTCGCTTTCTCTACCCAGCCTCTTACCTCAAGATGTTCCATGATTAAAATGCT
AAAAGTGTGATTCATGATAAAATAATAGCATAGCCTTAACTTACAGCCTGATAAAAAGGT
TTAAGAAATATGTCATAAGACAAGATCAATCGCCATAAGTAAGTTTGAAGTGATTTGTCG
TTAGTAGTGCTCAAGACAATTGGTAGAACTTTTGAATATATATCTACACATTACTGCTTA
CTTTCTTTTGGTAGTAATTGCCTTGTACTATGGCGTAATTTTTGGCTAGTGTCAGTAACC
TTTGTTAACTTATAGCCTGACACAGGGACAAAACACGATGAATGAAACACGAATTTGTCT
TTAGTGTTTCATTCATCGTGGATTTTTTACAAAGGGGAAACCCGAAACATCAACATTATA
CGACTTCGTTAATTAAATTGACGAATCCATTCCACTTGACTACTGTTATTTAATTCTTCG
AGCTTCGGGCAGCAACGCAACATTTGGATTATAGAGAGGAATGAATTTAGAGTTTCTTCA
AGTGCAAAAAAAAAAACAAACAAACAAAAAAAACAACGAAGACTTTTTATTATTTCTGAA
TGAGAATAACTTTCTTTTCACTTTTTGGCATCTCCTGCAGATTATACAGATTTTTTTTTG
TTTTGCTTTTGACATACCAAAAATCTGTATAAACGGCAGATCTTCAGCTGGTGCACCGAC
ATTAAATCAAATCGAGGCTATAACTCACCCATTTATTCTATCTACATCCACACGGCCACA
TTTGCCTTTTATCTGGAAAACTGTCGTCTTTTTTGTTCAACATCTCAGAAATTGTCTAAT
TTCACATTCGCTTTTATCATTTGCAATGAACATTAAAATCATATGTAAAAAGCAATTAAC
AAAGATGATCATAACAGCTTCGAAAAAGGACAAAATGCCAAACCTCGGCCGTACCAAATA
TTTTTCTGCTGTCTGTCTGGATTTTAAATGATGTATTAATGTCTTTATTGTTTTTGCTAT
TAGCTGAAGAAGGGTTTTGAGCACGAAATGATCTGTATTTGGTATGTTGTTCTTTTTTGA
AGCTGTTAAAATCATTTTTGATCATTACTTTTTACAGTTCACAGCNNNNNNNNNNNNNNN
NNNNNNNNNATGTCCTAGTGTATGGCACTTTTTACACATAACCCCATTTGACTCAGTGTG
ACTGATTAAGTATCTGGCTTTAGGTGGTTACGAATATTGTAAGATAGACAATACACCGTG
CCTAGCGGGCGCCACATACGGATGAAATGGAAGATTAGTTTTATACGTTTAGCGAATGGA
ATTTAAAACATGTTAAAACGTTACATAATATAATATTTTTAAAAAACGTCGTGAAGAGCA
CCGAGAAAGGTGAACCAATGGTAACGAGATAGAATAGTGCATCTGTCTATTTACAAAATG
TTAAACCTAATTCACCCATAACATTCATGATTTCCCCACCCCTTCCGCTACTGTGGCATA
ACACCCACTATTATGCGTTATAAAACTACCCAAGCATTGTTCAATAATACTTTCTTCAAT
CACAATGTAAAATTTAATTCTTTTTTATTTTTTNNNNNNNNNNNNTTTTTTTTTTTTTTA
CAAAAATCACAGCGCATCAATTCAAATGACGTCACCTCCGGTTATCAGACTCCATTTCAA
AGCCTTCATTAACCTGTGCAGAGATTTCTAAACGTATGTTATTTTGACTTGGTGCGCCAT
TTTCAATCCTTCCTGTTGACTCCCTCTTCCGGTAGGTACCATGTCCCGGTTCGGAATTTG
GGTGTTTCGATTCATTTCCGAATTTGTCAGCGAGATAGATTCGCAGAGTGAATAAGGAAA
AGAAAAATAAATGTCCCAAAGGTATAAACAACAGAAATCCAGATATGATGGTGAAGGCCG
TGGGATAAACCTCGTCCCATTCTAAAGGCCGGAATGTGACGTCAGATCCGCCTATGGCTG
TTCCGTCTGCTCGATAGTAAATGAGGTTGAACAAGAAGTAGATGGCAATAAAAATGGTTG
GGTGGATGAAATGGAAAACTCTTACGGGAATCTCCGTTACCATCGTGTTGGCGACGACGA
ATATGGTGTTGATGATGTTAAATACGACGATGTCAGCGTGGATTGTATCTCCGTCCTTGT
GTTGTGATGCCCAAAACGCTATGGTGGTCAATAGGTTGGTGCAGTTGACAGCCTCAAACA
GAGACCATTGCAGTTTGGTAGGAAATGGAGTTGACGGTGTCTTGATTCCTTCAACAAGAG
TGAATTCCCCTTGAAACAAGATGTCGGCTTTATCTTCTATTGTCGGATTTTCCGTTTGCT
CCGTGTTATTACTGTCAGAATCACGTGACCTCCTCCGTACAGCAGTGATTACCAACACAA
AATCAAGCAGGCAGAAGAAGGTTGTGAGAAGAAACGTCCAGTTTGAGGCGTAAACAAACC
ACTTCACGCCATCTTTGTCATCAGGAGCTGTATTCTGTGTTCTCACGCCACTAACGATAA
GCCACGTGATGTGCCAAACACACCAAAACAATCTCCATAGAGGATATGCCCAAGACGGAA
GCTTCCACTGTGAATCAACGAAGTGTGATTTCTCTGAATGGTTTAAACTGAGGCTGGATA
GGACTTCCTCTTTCATAGAGGAACCCATGGTGATATGGTGTTCTTCAATAAAATGTCTTT
ACGCTACTGTAAAGTAGGTTGATAAAAGTCCTTTGTTTACGCTAATCAAGAAATGAATAT
CCAGGTGTTCACAATGTTTAGTAAATCCTTGACACTATAAAAGCTTGGGGTGTTGTCGTT
TGAATTCCCAGCTCAAGTCAATAAATAATATGATCCTCTCTGGTATGTATGAAGTACGAA
TGTATTTTCCTCCGCGGACGAACAAA
>SRR1950951_9200
GAAAGCCCTGATGGCCTATGAAAGAAAACAGGAACAAAATCCACAGGATGACAATTGGAC
ATTGGCCAGGATGCGTTGTCTGCAGGCAATGGGGGACTGGAGCCCTCTACATCATGTGGC
TCAAGAACGGTGGCCGTTGGTTTCTGATGAGATCAGGTGTGGGATGGCTCGTATGGCCTG
TGTGGCAGCATGGGGCCTGGGCCAATGGGATTGTGTAGAGCAGTACATGGTCCACATCCC
AAGTGCCAGTCATGATTCGGCTTTCTTTAGGGCTGTGTTTGCCCTGCACACCGAAAACTT
CCAACTGGCACAACAGTGTATTGACAAAGCCAGAGATATCCTGGACACGGATCTCACGGC
CATGGCAGGGGAAAGTTACAACAGAGCTTATGGGGCCATGGTGAATGTCCAAATGCTGTC
AGAGCTGGAGGAGGTCATCCAGTACAAATTGGTCCCAGAGAGACGAGAATGTATCAAGCT
GATGTGGTGGAATCGACTACAGGGTTGTCAACGCGTTGTAGAAGACTGGCAGAAAATCCT
TCAAGTAAGATCCTTGGTGATTTCTCCAGAAGAGAATATGGATGCTTGGCTAAAGTATGC
CAGCCTTTGTCGCAAGAATGAGAGATTGCAACTTTCCCATAGAACCCTGGTGACCCTGCT
GGGCACAGATCCATCCCGGAGTCAGGACAGGGTCATCCCTACCACTTACCCACAGGTCAC
GTATGCATACCTCAAACATATGTGGAAGGAAAACCATAAACATCGGTCCCAAGCTTACAG
CAAGCTGCAGCATTTTGTCCGCCAGTCCCTCCATACCAAATCTTTACAATTGATGGGGCC
TGATGAGAATGCTGAGAGAGTCAAACTGAACCAACTAACAGCCAAATGTTACCTCCGTCT
TGGCAAATGGTGTGAAGAGCTTCAAGGAATTTCTGAAGAGTCCATCCCTCAGATACTAGA
GTATTACAAGTTAGCCAAAGAGCATAATGATAACTGGTATAAGGCATGGCATGCCCTTGC
TCTCATGAATTATGAAGCAGTTCTATTTTACAAGCAGAAAGAACAGGCTGCAGCCCAGGC
AAGTGCCTCTGCCAATGTGGAAAGTTCTATGGATGGATCTCCACCATGTGTGCCTCGTCT
AGACCTTGCCACCTCTCCAAGACCAGAGACTAATTCAGCTAAAATCCAGAAGTATTGCAT
CCCTGCAGTCCATGGGTTCCTAAAGTCCATTTCTTTGTCATCTCAAAACAGCTTACAAGA
TACATTGAGACTGTTAACGGTGTGGTTTGACTATGGCCAATGGCCAGAAGTGTATGAGTT
TATGATTGAAGGCATCAAGAGTATCCAGATAGACAACTGGCTACAGGTCATCCCACAACT
CATTGCACGGATTGACACACAAAGGATGTTGGTGCAACGACTCGTACATCAACTTCTCAT
TGACATTGGGAAAGCACATCCACAGGCTTTGATATATCCCCTGACAGTGGCCACCAAATC
CAATACACCACCACGACAGCTTGCTGCCAACCGTATTTTGAAAAGTATGTGTGAGAGGAG
TCAGACTCTGGTCAACCAAGCCATGCTGGTGTCCGAGGAACTAATCCGTGTGGCAATTTT
ATGGCATGAACTTTGGCATGAAGGCCTAGAAGAAGCTTCCCGTCTCTACTTTGGAGATCG
AAATGTTAAGGGTATGTTCCAGACATTAGAGCCACTCCATGCCATGATCGAGAGGGGACC
ACAAACACTCAAGGAGACCTCATTCACACAGGCTTATGGCAGGGACCTAATGGACGCCCA
GGAATGGTGCAGGAAATTCCAGCGATCCGGCGTGGTGAAGGAACTAACTCAAGCTTGGGA
TCTGTACTATCATGTCTTCAGACGCATCTCCAAGCAGTTGCCCCAACTTACATCCCTTGA
GCTCCAATATGTCTCTCCTAAGTTACTGCATTGTCGAGACCTTGAATTGGCTGTCCCAGG
GTCCTATGAGCCCAATCATCCTCTCATCAGAATTGCAAGAGTTCAAAGTTCATTACAAGT
CATCACCTCAAAACAACGTCCTCGTAAATTGAGTATATTTGGAAGTGATGGTGAAGAATA
TCAGTTCCTGTTAAAGGGACACGAGGACCTCCGTCAAGATGAAAGGGTCATGCAACTCTT
TGGTTTGGTGAATTCCTTGCTGAGAAACAATCCAGACACCTTTAGGCGAAATCTTACCAT
CACCCGGTTCTCTGCCATACCCCTGTCCACCAACTCAGGCCTCATTGGGTGGGTACGTAA
CTGTGATACAATTCATGCCCTCATCAGAGATTACAGGGAAAAGAGGAAGATTCTACTCAA
CATTGAACATAGGGTCATGCTGAGAATGGCTCCAGACTATGACCACCTGACTTTGATGCA
AAAGGTAGAAGTCTTTGAACACGCCTTGGAGCACACCCAAGGGGATGATTTGGCAAGAAT
TCTCTGGTACAAGTCACCGAGTTCTGAGGTCTGGTTTGATCGCCGCACCAACTACACAAG
ATCCCTTGCTGTCATGTCTATGGTAGGCTATGTCCTAGGACTTGGGGACAGACATCCATC
TAACCTCATGCTGGATCGAATCAGTGGGAAGATCATCCACATTGACTTTGGTGACTGTTT
TGAGGTGGCCATGGTACGCGAGAAGTACCCAGAGAAGATTCCATTCCGTCTGACTCGCAT
GCTGATCAATGCAATGGAGGTGACAGGCATTGATGGGAACTATCGTCAAACCTGCCAGAA
AGTGATGTCCGTACTCAGAGACAACAAAGAATCTTTAATGGCAGTGTTAGAGGCATTCGT
TTATGATCCTTTGCTTAGTTGGAGACTAGTGGATGCCCACAAGGCTAAGGGTGGGGTGGC
CAAGGGAGGCAAATCTGGAGGGTCCATGAATGAGAGCCAGGAAGGTGCCTCAGCAGATTT
GTTAGAAGACTTGGATGGATCCCAGCCAGGCACTGGAGCTAAGAAGGGAGCTGAAATGAC
AGATGAAGGAGGTGTGGCACAAGAGGTGACCAGCAAAAAGGCCCTCAGCATCGTCAATCG
AGTCAGGGACAAGTTGACAGGAAGAGACTTTGGTACAGATGAACCAGTTGATGTGAAGAA
TCAAGTAGAACTGCTGATTCAACAAGCGACATCCCACGAGAACCTATGTCAATGCTACAT
TGGATGGTGTCCCTTTTGGTAGACCTCACCCAAACGGTTGATTTATTTATTAGTATTATT
ATTTTAATTAATTTTTTTTTTTAATTTTAAGCAAGAAAC
>SRR1950951_13051
GTCGCACTCAACTCAACAATGAAAACATCTCTCCATTTTTTTTTTTTTTTTAGGAAATCA
TAGTATAGTTATTTTATTTATTCAGCGACAGCAAAAAATACATTTTCTATAACATTAACA
ATCCATCACAGTACAGTCACATCTCGTTAGACTGGAATCCTCAGTTATAGTCGCACTCAG
CTCAACAATGAAAACATCTCTCCATTTTTTTTATTTTGTGGAGAAAAAAGGGGCTTGCAT
CAATTTTAACACCTTAATATCATGCACGCATACACTTTCTCTTTAAATCTCTCACAAACA
CATATTCAAACAGATTATAATAATAGGATTAAAGGTCATTGTTGGGAGGGTGGCAAGCCA
ATTTCATACAGGATAAGAATAAGACAGGTGGCACACGCTAACCTCACGAGCCACTGCTCA
TCAAGAGAGAATTGTTAAAAAATTTCAGAAAGGTAATTGCCCTCCTTTTAGGATCATTTT
ATTGCTCACCTCATTGCACTAGGAGTAATGACTTGACTCAAATCATAACATAAAACTGTA
ACTTATAGGTGGAATATTGTTGAATTGTTTTGGTAATTTTGGAATTATTTCGATTCAAAT
AAAGATTTATTTCTATAAAAGAACACCTTTAATCTTGAAAATCTTTATCTTGAACCACAA
GCTGAGTTACTTTCTTTTCCACAAAATTTAGCTCATTGCGGTCATTTTTGTGCCAGCTGC
CTCATAATTTGTGCAATTTAAACTTCTAAATGCAGCAGTATCAGTGATTTAATTACAGTG
GGATAGAGTTTTTAAAAAAGGAAGAACATAAACAACACAAAAATGACACACTGGCATAAA
TTCCAAGGAGCCAAACATTCTCCTGTCTTTAGGGTATTTTCCAACCACAGCAAACATGAA
AGAAAAATATTGTAGCCAAACACATTCACAAAATATGGTCGACATAGATCGAGACAAATC
TATTTAAACTCTTTAAAAAAGAAATAACTCACATGGAGGATTGATGTCTTTGGAGTAACT
ATGCCTGCTCCGTCAGAGCAGTTTATGCACAGACCAGACAGATGTAGGAAATAGTATTCT
GTATTCTGTGAGTCCTGTCACACATCCGGTTTTAGTGAGAGGTCCGTACAGGCCATACCT
GGGATCAAAGACCTCCACACGCACGAAAAAGTCGTCTCTCGAAGTGATCACCATAGACTT
CATGACAACGCCCCTCAAGAAGTTGGTCTAACTTCAATCCTGAGCTTGTGGCGACAGAAC
TGTTCAAACTTCTCATCACCGAAAAGGCCGACATCAGCATGGACGACCTTTCTGAAATTG
CATCTCATGTCGTGGGAGGATCTATCTCACATCGCTTGCATGACACCTCTGTTCCGACCG
GAGCTATGGCAAACACTCTTTACACAGTGTTCACATACATCAAAATAGTCACTGATGTCA
TGGTGAATTTTGCCAAGTCGACCACCAGATTTCAACAGTTAATATCAACTGTGGCCGACT
ACTGTTGTTTAAACTACGGGTGGCTACTGTTGTTTAATAATAAACTAATAAAGTGGTAAA
ACTGTCCATGTACAACCATACACACTAACAGGCACAAAAAAAAAAAA
>SRR1950951_20357
ATTTTTTTTTTTTAACATATACAATTACCTATATCATCTAGAAATGCAGAAATCGCTTGA
TTTTCTTGTTCAGCAAGAAGTTCATCTGGTAAATCTATTGGATCATAGATTTGTTCTCTT
TCTCGATTTATCTCAGTTTCGATTTCGTCTTCGTCATCATCGATAATAATGGCGTCATTT
ACATCATTCGAAATGTCGATTCTTCTCATTTTCGTAGACGTATGATATTCATCGTCATCT
ACTTCCTTCTTTATTTCTTTGTCAAATTCTTCATTGAAGACTTCTTTACAAATCAACAAA
TCATCCTGCGTCCAGTCATCTGGCATCCAAAGCGTTTTAAAAGGAACGTTATGCGGAACT
GGATCCTCATCGAAAGCTTCGATTTGTTGTTGTAACGCCAAATCATGCTCATCATCTGAA
AATCTGTGAGTGACGAACATTTTAGGATTTAATAAACCGTACGCTTTTTGGATGACATTA
CTTTTTTTAAGATTTTCGAAGAAGTAGAGCCTGGTTTTCATTATCTTATTTTGTTCTGTT
GTTAATGTTTTACCGAAGCGATGATTCGAGTTCAATAAAACTAAAGATGCATTGCAATAA
CCGGGCTGCATATTTTTTCGTTCACATGATGCCGAACCTCCGGATAACAAAGTTTTCCAT
GCTTCGATATTTGTTTGGTTGATAGAAATTTCTTCTCCAAGAACTAATTTTTTATTTGGC
AACATTTGCCAAGGGAAGTTATCGTTCGCTATTATTCCGACGATATGTTGGATACAAGTA
AAGGTAGAATATGACATCATGGTCTTTCCGGAATTTGCTTCCCCTTGCATATATATTCCA
ACCTTCTTTTGACCTTTACCTAACATCAGGGCTTGAATTAACGAAATAAAATATTTCGGT
TTAATGTTTTGTTCTCTACACCATGAGTTGAGCATCATGATTGAATGTTCTGTAGTCATA
TATCCGGTTGTGGGATCGTCCGATTGTAAAATATTATCAAAAATTGAGTTTTGTTCCACT
TTAGTCAACATTTCTTTCCGGGCAGCTTTAAACAATTTGTCTGAGTTGTAACGTGTCGTA
GCAGACGTTAATGCTTTGTACACTGGTGAATTTTTTGATAAATTAGCCATAATATCCTCG
ATCGTTTTAGCAGTTGGATATTTTTCAACTAATTGTGACCAAAAGGCCAATTCAATATCA
TTCTTTTCTGATTGAAGGTGCAATGGTATGTCTATTTCTTCTTGAACATCAGCCTTTGAC
GTAGACGGTCTGTCTTGTATTTTGCCAGTATAAAAAGGAACTATTTTCATATCCGAAATC
GGAAGTTCTGGTTCTTCGAATGTGTCTTCGAAAGATAAAGGCGGTGGCATTTTCATACCT
TCGATGTCCTCCACTGCTTTATTTCATTTAAAAGATCTTGACTATTAGTTCCTAAAAATC
TTTTTTCCAAATCTCTCTCCAAGTATTGAATAAATGGTGAAATTGATTGTTCAGTTTTAG
TAATAATTTTTTTAAATTTTACAATATCCAGTTGGAATCGTTTGAAAAACTGTCTTCAAT
CGACGATATTCTTTGACTTCTGATACATTTTTGATTTTACTTTTCAGTAAAATATGGATG
TGTTGTCCGTAACTCGGTATATCTTTCATCATACTACAAGTCTTGTCGTGAAAATATACG
GCGACTTCGTTTTGTTGAAGAAAATTTTTAGTTTCGTACATCACCCTAACTTGTTCCTTA
GTCATTTGTTTTTTTAGATCGTTTGAACATGTCCAATTAGCAACTAGCTTTTCGTATTTT
GAAAAAAGATCCAATTCAAATGTTTTAAAAAAATTTGCTTTGTCCGATTTCACCTTTTGA
CCTTCGGCGTTTAATGCCCAAGATCTTGGTTTATACTGTTCCGGGTGTACCAGTGTAGTG
TCTTTGCATCCTATAACTATTCCATAATAATAAATAACATCGGACGGACTTGTAAATTTA
ACGAAGTTATCCATATTGAAATCCGGTGAAGAAATTTGAACACACGGAGCTATTTTCCTA
TCTGTGAATATAAATCTAAACATCTGTACTAATATTACATTATTTCGGCTTTATATACCC
TTACCGGTGCAGGTAAAAAAAATTATCATATTTATTTATAGAATTTCGACGATAAAATTT
TTTATACATATACACGTACCAAACATGTTAATGGTGATATAATTTACTGCCAGCAGTTGT
CGATGTAATATCTCCACTTGCTCCGTGTAATGACAAAACCGTTTTTCTGCGACGAGCCCG
ATGCATTAATTGGGACCATATTGGACGTTGTAAACGATCTCTCCACGTTGCATTTATCCG
ATATACCCATGCTTGAGGTTGTTCATCCGTCCTCGGATATAAAGGCGACGAATGATTAAT
TTCTTTGTTATTAATATAATATTTAGAATCTTTATAAACAGCAAAATGGCCTTGATAATC
TTCATTAGGTAATCCACCAATTCCAATATTTAAATAAATCGGTGCAGAAGCTGTCCTAAT
ATAAAAATCTACCGTACTGAAATATTCAATTTGCAAATTGGCGTGGTAATTAAAATATTT
TGTATCCTGTGTTTATTTTTAACATGAAGTTCTCTTGGTGTTTGTACAGTCTAGATTGAT
AATCTTTTGACTGACTATCTTTCTTCTCTGAAGTGCAATGCACACGCTGTAAAGCTCATA
AAACAAACATAAAAGATGTTTTGTGTGTGATCAGACTTGCCGTAGACCAATTTATTCTGT
ATCTGTTACTGGGACAGGATTGATTTTATGTCGTATTCTTTAATGTGTGTTTTTTTTCAT
GCTTGAAATTATCTCTATCCACTATATTTTAAAAAGATGCATGTAATAATGATATTTATA
ATGATAATAATAATAACAATAAAAATACATGTGATGGTGATAATGAAGATGATAATTATA
CGAGTAGGTGACTTTCAAATCGTACTAAGTCATTCAAAGAAAAATGTAATTTATTGAGTT
AAAGAAGAAAATACTCGTCTCGTGTGCCCTGAGTGTTTTGAAACTCCACATTGTCTCTGG
TGATTCTATGGAGTCCAAAAAAATAGCTTGAGATTGTTAACTCATTTTCTATCAGGATGC
GACTTAGGATGTTTTGAAAGTCA
>SRR1950951_21079
CTTTCTCGTTCGCTTGGCGGAAACTTCTTCGCCCAGCGCAAAATCGCCTCTAGGTTTCCC
AGCTGCATGCTGTGATTCTGCGTCTTGCCGCTCACAAGCTTCAAGCCCCGGTCGGCATAC
ATGCAAGCCATATACATCAAGGACCTGGCCACCGGGCCCTTGGCGGCATCCGGTGGTTCC
CACGTGGTGTCAGACACCAGGCAAAGACGTACCATGCCAGAGTATCCTTGCGGTGGGCTC
GAGTCAGTAACGACATGGACTCCCGGCTGGCCCTCCACAAGCTCATCGAAGTCCTTGTTG
CCC
>SRR1950951_35903
GAACTGGCATCCCCCCAAGCTCGGTGTCAACTAAAGAATGAGCAACAACTAGTTTACCAA
TGAATGACTCTCGATCATGGAAGCCTAGTCCACTTAAGATTGGCTTAGTCCTCCTCTCAC
CCTGAGGAATTCCCTTAATTCTCATGATGGAGGTTGAGTCTGTGAAAGGCCACTGTGTGC
CGTCAGCTATTGGTGAGTGTCTCGCGTGTTGTTCAATAGCACGCATTGAGTTGAATAACA
GCAGGAAGTAACCGATATCAGGAGTACAAGTGTAGTACAATGCGCTTTGCACACTGGAGG
ATACTGTGCCAAGAGACTCCAACAGGCTGGGAAACTTGTGTGATACCCTAAATGATAACT
TGGCAAGCATTTTTAAGCTCATGGGCATACTCGCTCCTTTGACTCGAATGTCCTTGGTGA
TGACCTGAATGGTGCTGGAGACGGCTGTTTCCTCCAACTTCAAATCATGATTCATGAGCG
CAAAGTTGTGCTTCAGTTGGTTTAGCACTTTTTCTGTTTTTTCCTCAGCTAACTGCTTTG
CCCTTAAATTGATGATTTCATTACTAGCCCGGTAGTTTTTAAATATCAGGGCAAGTCCGA
TGTTATCTCCTAGTTCACTCATAGACCATGGGATGTTCTGCCCCTCCAGGGTGAATGATA
TGATAAGAAGAGTGACCAAGGACCACGGATATTGGGCAAGCCCCTCAATCCCACCTCGGA
GACCAACAAATGCACTTCCTTTCTCATTGATGGTCGGTGTAAAGGTGCCCGTTCTGTCAA
ATTCACTCTTTACCAACTTCATCAGTTGATCCAATTCTGGGTCATCCATTTGATCTGCAT
CATACATGACTGTATGATAAAATTGATCATGAATAGACTGAAACATCTTGCCTGAGCCTA
AGATTTCATCCATCGTTTCAAACACAGGCTGAGTGGTTTCCTTCCTAAACCGATTACACC
ACTTGGATAGATCCAACATCACATACATAACTAGATCATTTTGATTGATTATAGACTTCA
TGCTGGTACCAATCTTCCTCAATTCTAATTCACCGTATGTTTTTGTTGCTATGATCTCAG
GAAAGCAACGTGATAACTTCTTTGCTCGAGCTTCTCTGACGACCTGAACCATTCGATCTT
GAAGCGTCATCTTGCCAAATTTTCGAGGTTCAATCTTGAGTTCCCTTTCCTTGGAATTCA
ATCCCATAGTTGTCAGGACGCCATTTTCCCATCCTTTTTCTCCTCTGAGATTGAATTCCT
CAAGGCTCTTGCACTTTGATTTTGACAGGGCAATCATCAACTTTGTTTCATCTGGCCTTC
CGTAGAACTTGTGTTTTTGCAAATTTTCTAAGAGAGCACTCAATTCAGGGGATATTGCGG
TGTCACTAGCCAGGGCGATGATATCCCGTTCATCAGGTCTTTCAATGGATTGTTTGAATT
TGATGTCGCCCCAGTCCCATTGTGTATACATGCTAGATCCTTTGTTTACGTCCCTCTTTT
GTTCTATGGCCAGCCTAACCTCTGAATCAGGATTCAGATCCTGGAGATCGGATAAAGGCC
AACTGCCATAGTTCTTGCGATATCGAGTTGCAAATGATTGTTTTACATAAGCCTGAAAGG
TACTCATCATCTCAGGATCTGTAACAAAAGGAGTGGTCCCGTTTTCAAATACCTTCCGAG
TGCCTTGAGTCCCATCCACAGACGGGATTCCGAAGTGTCTATACAACCCGAACAACTGAA
CAATATGCGTTTCTTTGGTTTGATGGTTGATGAATGTGATGAGTTGGTTGTACTCTGATA
AACATCCCAGGCTCTGACATAACTCAAATGCTTCTGATCTAACATTTTCAGCAAAC
>SRR1950951_36074
CTGTCGTTGGCTGTATTGACAATCACCTCCGTGTCTATGTTTTTGATGTTGTGTGGATAT
GTTTTTGGTTTTCCTGTACCTTTCTTTAGTCCATTGTACCAATCTTCCACCATTTTTCCT
TGTTGCCTCGGCATTTGTTTCTTTTGGGGTATCGGTTTGATCACTGTTCTCCTAATAGTT
TTTGATAGATCGTCCTCGATCTTTGTGCAATAGAGGAGTTCATTTCGATGTCTGGTAACA
GCCACCAATGCATGCTTTGAAAGGTGTCCGTTCGGGGTGTTGTTGATGATCGGGACATCG
TAAATATTGGTCCTCACGATGACCACATTTTCGTGTGTTTCTCCCTGACTAGTGTGGACT
GTATTGATAACTGGTATATGTGGTCTCTTTGGGTCTTTTTCAGGTTGTGTTTCGACTCCC
ACGGCTCTGAGCTCGTCCCTGAGGTTTTTTGCCTCTGCTCTGGTGAAAGTCATAACTTTG
TGTCCTTTCAGTACTAGTGCTTTGACTTCCGCCACACTGTACCCTTTCACGTTCAGTGAA
CCCTTCCTCTCGGCAGTGGTCCCGAAGTTGTCTCCGTACGTGTCCCGCAGGAGCGGCACA
ATTGACCTGGGGCAGCGGTGTGTGACTTTCTGGTCACCTATAATGTTGTAGTCTGTTCTC
GAAACCACTCTGAGGGTGTACCTGTCTATCCATGGTATCTGTTCCGGGTCGCCGAACCCC
AAGATCGATTCTATGTCATATTTGTGTCCAATGAGCATCAACATTCCTCTGTGCAGCATA
TAGACTTCGTCACACATGATCCTCCTGTCCTGCGATCTGTATTCAGCAGCTAGTGCTCCC
AGCGCTGTTTTGACTATGTTTGCTTTGAGTTTAGATTCAATCTCTTCTTTCGTACTTTTG
TTTGCTGTAACTATTATTGTTCCTTTCCTTGCTGTTTCTGTGATCAATCTGGTCTTGCCT
GCTCCCGCCGGTCCTTTGATAACTTCGATGTTGATTTTCTTTCCTGGAATTAGCTTCACG
TCTCTCAATGCTTTCAGGAAAATGACCTGGTAATTTGGGCTACAATCCTCATTGGTCATA
TATTGTTGGTCTTTTTTCATCTCTCCCACTGGTATGAACCCTTCCGGTCCGATTACGTGG
GTGGTCTGTTGATTCTCGGTGTATTTCTCCAGCTGTATGGAAAGCCTTTTCTTCGGATCT
TTTTCATTGATGTAGGACTGGTATTGACCCACGACGTTCCTAATAATGCCATTGTGTGCT
ACCACCTCATATGTGACGTACTCCTCTAAGTCTTCTTTGTCTGGGACATCCACATCACAT
CTCATGTATGGGTTTGTTAGTGGTTCCACGTTTGGTGATCCGGAATGATTCAAATCTCTT
AGTCTTCTTCCGAGCTTTGAATCAATCTGATTTGGGTCCACTGCTGTGAAACACCCTATT
GTGTCCCCAATTTTGATCTGTTGAATGCCTCCGTTGACGTATTTTGATCCGAACTTTGTA
GATCTGTCGAACACCTTCGCACCTCTGCCTGTCAACTCTGGTTGATTTGTGTTATTCTGA
CCGGTGTTAACCCTCTCTTTGGTGATACTCACTTCTTTCAAATCACTAACCGTATCCATG
AATTCATCGGTTGTATCCGACTGATCGGTTGAATGACCCACTGACCCTCCGTCCGACGAC
TCTTCCCTCTCGGTGTCTGTCTCTATTTGTATGACTGTTTCTTGTTCAGGTACTCTTTTG
TGCTAGGGCATTTCGATGTGACCAGCTCTGTCGGTCGTAACTCTCACTTTCAGGTTCTTC
TCATAGGTTTTCTTTTTCTTTTTGGTTTTTCCTGCGATCGCCCCTTGAACCTTATCGGCC
AACACCACCAGTTGTTGCAGGCACGTCTCTTTCTTCGCCTCGATGACTATAACCTGTCCT
GGCTTGTAGACGACTGGTTTTTCTTTGTCTGACAGTTTTCTCAATTGCACGACCCCATCC
TTTGTAGTTTCTCTCCCGAACAGTCTTTTGAGCCACGCCCAGACTCCCGTTTCCTCATAA
ACTCTTCTGAGGTTCCCATTGAGGATGGTTTTGATTTTTTTCCGAGACCACGCCG
>SRR1950951_36758
CAAAAGTACGGTTGAGCGTCGAAAATTGAATAAAATTGGAGAATATGATCCATCAGACAC
AACACACATTAAAGTGTTTGAATGTTTATCAGAAGATACAAAAAATTCAATGATCAGCGC
TTTTCCAGGACTCGTAATATATTTCGAGGACGAACAAATAAACGGTCACGCAGAAGCGGC
CGTGGCTCGCAGACTGATAACAAGGAGTCTGTGCAATGAATTCGCCAATGATTCAGTGAT
AGACGTTGGCGGTAACCCCATCTCGACATCGAGATACAAGAATGTACACTCGTGCGTCCC
GGTTTTGGATGTGAGGGACGAAGGAAGACGAGTGGATAGACTAAGAATGTCTAAGCATTT
ACCAAACTCCGAGAGGAAAAATGAGATCGTCAGTGTGTTGGAGGCGGAGAAGACAGA
>SRR1950951_46791
GGGATTTGGAAGGGGACTTCCGATACATCTGTGAGTTTTGTGGTGAGCTGGAAGCAGCAG
ACAAGCTGCGCCGCTGCACAACCCCAGACGTGGAAGAGCCTAGCCGTTGCTACGCCTGTG
GCGAGCCCTCTGACTTTTCCAGCAGCCAACAGAGAAAGGGGAGCCGAGCTCGATGTGAGA
CCTGCATCCACCGTGGACGCAGTCGGCGCTTTGAGCCTTTCAAAGAGCTGGCGGAGTATG
GGGATCCTGCTACTAGCAGGCTGGTGACGGCAGTCGAAGAAATCAACGAAGCCCTGGTCC
TGACGCTCCTAGAGCAGGAGGAAGCCGGCTTGGTCGACCAAGCCCGCCAACTGAGGCTCC
GTGTCCCCGTCGAGGGCTCAGGTTCACTGTGGCGCGCTGCTTACGCTTCCGATGGTCGAC
CCGTCCATGAAGAGGCTGCTGGGCAGCCTACGACCCCCCTGAAAATGGCCGTCTTCCGTC
TGTCTGATTGCTGTTTGGATGAAGCTGCCCGCCAGACACTTGTCAGGATTGCGCATGCTT
TGGTGGAGCACGGTGCCTCGAGGGATCCTGCCAAGGAGTATTTTGAGAGTCGTTACGGGC
CGGCCGAGCCAAGCGAAGAAGAGACCGATGCCTTCACCCAGCTCTACGCGATTCTCACCG
CGTAAAGCGGGTGTTGCTCTCATTGTACAGTGTACAGGTCGGCACGGCAGCTGAGAGCTT
CGTGTCT
>SRR1950951_56306
CTGGTCTATGCCTCCGCGGTCCCCGTGAACACGTACCTGAATCGCGTCCAGAAGAAGGAG
CAGCTGGATCATCAGAACTTCATTGCAGCGTGCGTGCTCAGGGCCCAGTACTACGGCGCT
CTGAAGCACGCTGCGCGCAAAGCTGAAGCTTCCAAGACGAGAAGAAAAGTCTACCTCATG
CCCTTGGGAGGCGGCGTCTTCAACAATTCGTGGGAGCTGATAGCCAGGAG
>SRR1950951_68090
CCGGATCCTGTTTCCTCAGGGTTAGCTATTCTGAAAAAGGCTATATTGCTCTGTTCAGAT
TATGAAATTTTGACAATTCTCAGCAAGTTGGCCAACTTTCAAATCAGCACTATTCCTGAC
TATGAGATGTTAATCCAGTGCCCACAGTCAGTCAATACTGTTAAACCCCCAAACCAAGCC
AACATCTTGCGTAAATTCACACATGACTTCTTAAAAACAAACCCGATTGTAAAGAATCCA
CAACTCAATGCAATGTTACAATTGAGTGATACAAGTGTGGACGGACTAGTCTCATGGTTA
ATGTCAATCAAACCTGTGTTCCCTCGTGTTTTAACTAGAATGTACAATGCATCTATTCGC
AAAATGGCTGTTCAATTCTCGGCCAAATTTGAAAGGTCTTCAACTTTCAGTAACCTCGCT
ATGACAAATGACGGCATGATCATCAGTTTGAGATTATCACAAATTGAAAAAGACATATAC
AAATTCCATGAGTGGCAATTGGGTCGGGAACCCGTTTCATCTCTCTGGGCCTGTTCTACT
GTAGCAGCTCTTGAACTGAGAAAAAGTTCATGGAAACTTAATGAGGTGGTCGGGTCAACC
ACAACTGCCAATTTAGAAGCCTTTGAGATTTTTTATCCAGATGTGGAAAAAGGTTGTGAG
AGTTGCAAGGAAGAGATCTTAACCTCTGGAAAAAACAATTACTTAATCTGTGTCAGTGAT
GATGATTCCATTGATCAATTAGCCCATCACTGGACAGTTGGGAAGAAACATCCTTACATT
GGAAGTGGCACCAAAGACAAATCAGACACTTCAAAAGGTTTCACTCTGGCAAAAGGAGAC
AGTAGGGCGAGAAGCATCATTCAGGCCTTAAGTTTGATTGGATTGGTATTTCAGAAAGAT
TCATTGGCAGCAGAGGGCCTGAGGATGATCGTATCTGAATCATCTGACATCAATCCAGAA
TTATTTGAAAATTTTAATCAAAGAGCATCAGACAGTGCAAAGCACAGACTCAACGACGGG
ATCACTGATAGAGCTTTTTATCTTGGAATATCATCAAATCCATTTACAAGAATGAGCCTA
AGCACTAACACTATGTCATCATTACAAAGAAACGGTCAGGCATTTACACTCACATGGCAA
GATGCAATGCTTTTCCATGAGATCCATTTTCACCTAGCAACAAGATTTAAGAAACGCACA
ATGCCTGTTTCATCTCACATGCATCTCAAATGTCAATCGTGCTTAATGATTGAAGATGAA
ACTCAATTGTCAACATCAAAGCCTCTTCGGATTGTAAATCACAGCAGCCTTCTTAAGAAT
GCTGGTCTATTCATAGAGACTGAACATGTGAAACACAAGAATACCCATTTAAAGCTGGCG
GCGTGGGAACATCTAATGGAAGTTGTTTTAGAGCATGAATGGGAACGCAATTCCACCTCT
AGAATGGCAGGGTTTGAGGGATACAAAATCGCCGAGAAATCAGAGAGATTACAAGAGCTT
GATCAAGCTTATCTGAAAGGAGGCACCCCTTACAATTTTTTGATTAATGCCA
>SRR1950951_73454
TCCCACTCTCGACTCGTCTTTTAGTGAGTTGATTTTGTCCATGACTGTCTCGATGTTACT
TTCTGATATGTATCCCAGTCTGTATGCGACCTTTGCTGGGTCTTTGACGAGCCTCACTTC
GTCTGTAGATGGGTCTACGAGTATGTGGTGCCCCACAAAATCTCTCGTGTCTTTAGTCCC
CACCAATTTGACCTCCATGTTACAAAGGAGTTGATATCTGTCCAGTATTTCTTCGTCAGT
CACATCTGATTTCGAGTGTGATGTCGTGGTGTCGTCTCCTAGGAACACCCCCCAGTCAGG
CGCACAACCATACACGTTGGCAGATGCCACCAAACTCACCAGGGTATTGCCGAACAACGT
AGATGCGTCGCCGCTTTTATGCTGCTCGTAAATAACCGTTTTGATGTGCGTCCCCCGATC
AATGCAGGTGGTACATCTGTGAGACTCCTCCCACATCTCCAGCAAGTGGTTATCCATTCC
CAGTAACTCGTACATCAACATCTTGACGTGATGCAACACTG
>SRR1950951_80047
TTTGAGCCTTTTTTAGACCAAGAGAAACTGGGCATCCATCATAATGATACTCCTTCGAGT
ACTCAAATAAGCTACCTGAGCACCATGTCTCCTCCTTTTTTATCTCCATACCTAACAGTT
TACTTTCAGAATCCAATAAATTAATAAAAGCTTGAACAAAACCATCCCGGGTGACACCTC
TCCGTCTTAGTTCAACAATAGGAGGAACTGTGAGTCTTATCACTTGGTTGTCT
>SRR1950951_89124
GTCAAGACCAAAATCACAGAAGATTCGTGCTCTTTTGCTATTGTTGGAAAAGAGGTTGGT
GAGGGAGGTACTCCCCATCTTCAAGGATATATACATCTTAAGACGCGTGCTCGATTCAAA
TCTGTTAAAGCGTTTTTACCAAACGGGTGCCATATTGAAGCGGCTAGGGGAACGGATTCG
CAAAATGGAACTTATTGTTCAAAGGAGGATAATGTCATTCTTCAGTTGGGAACAC
>SRR1950951_103776
CTTGCCGGCCAGGCCCAGCCAGCCCAGCACCTTGAGGCCGCTCTTGCCGACGGCCAGCAG
CTCGCGCACCTCGTTGGTGGTGGCGGTGTTGGCGGCCAGCTCCTGGCGAAGCGCGCCGAT
GCCCACGCCTTGCGCGTCCATCTTTTCGGCGCCACGGTCCAGCCGCTCATGGATGGGCCG
CAGGCTCCTGTCGATGGCGCGCTGGATGGCGGCGGCCTGCTCGGGGGTCAGCGGTGGCGG
GGGCGACGGGGGCATGCTGGGGTCTCCTGGGTGCAGGCGTCTGCACGGGTGGCGGGTCAA
GGGTTGG
>SRR1950952_2697
ACAATATAAAGGAATTCACAATATCGTAGTCCTTTGTAAAGAATGTATATATATGATTTT
ATATAAAATGTCTCTTTGCTTTGAAATAAGAACACAGAAATTTTCCGCACGCGTTCGTGT
GACCTGCCCGTGGAGTAGCACTTGGCAAGAATGATTAGTCACATCCTAGTCCTAGTAGAC
TAGGATGTGTTAACTCTTTACGACATCAGATGACTACAATTTATAAACAAACCTAAGTCA
TCTGATGTCTATAAATCGTTTATTAATATTTCAAAACAAAAATATTAAACAAAACAATGC
CTATGATGGAGAGATAAATGTGGTAATGAGAAAAAGAAGGAAACACAATAAAAACAAAAC
CTCTATTAAAATCAGAAGCATAGCATAAAATGGTTAATATGACAGAGATTATATTGTATC
AGTACACAGAAGATTGTCAGTGAAAGAGGCGTGAGCGAGAGGATAAACGTAAGAATCATA
AAACACTTCACGACTCCTCCACCGACCAATCTGACGGGTGACCTCTGGGTCATTTCCGGC
CTTGATAGAGGCAGACGCACCTGTAGGTCTAAACGACCGAGGGGTGAAAGTATGGCTACA
TAACCCTGCGTCTTTGATTGTTGCACGGAGGATATCTGATACGCCCGCCACGCTTAATCC
ATCATGCGGAGGTATCAAGGATAGGAAAGTCGGGCCATCTATTTCGGTCAAGGACTTCGT
CTGATCTAAATATTGTTTCAAACACACCACAGGGTCGAGCTTTCTATTAGATGCTGCTTG
GAGGCGTACTTCGAACCCTTTCCTGTTTTTATCATTTTTTATACCAAAATATATAATAGT
CACTGACCCGTCTTTGTTGAAATTGATATCATTTCTTTTAAATCTTATTAAATCTGATGG
TCGACACATTGCAGAAAGAGCAAGCAGTGAAACACATTTCTGTCTCAGTTGTTTCAAAGT
GAGTAGCTCATTGTCAGCCCACCTTTCAAACAGAGAATTTAATGCATTAGTAGACATAAT
AGGAGTGCGACCCTTTGCCCTGGTAGAACATGTTTTTATCAAAGCATGTTTCAAGTTGTG
CAACCATATTGGCAATGGGTTCGGATCAATTGTTTGGAAGAAATGTGCCAGCGCCGCCAT
GATGGCTGTCAACATTGATTCTGGTCGATCGGAACTTTCCGCTTTTTCGCATAAAAAGTC
TGCTATGATTGCACATCTCTTTTCAGCAGTGGGGGGAAATTCATAATCATATTCATTACA
AAAATTCACAAACATATTGACATATCTATTGTATAATTTTAGTGTTGATGGAGCCAAAAA
ATGCTGATAATATGCAGCTGCCCTATTTGACCAACCCAAGTCCATTGTTAAATAACACTT
CCATCCACCCTCCAGGCTAAGAGCCTCCAGTTGGGGTTTTTTAGAGGTTCTGGTTTTCTG
GCCGAAAGTGGAATGCAAATGTCTTTGCTTTTTGGTAGCTTTAATGGTGGACACACACTT
ATTGCTCTTAGCTTCTGAAACCAGCTTTGTGCTGGCCAGGCTGGGCAGATGATTGTGGCG
ACAGCTTTCTCCGCCATTATTTTGTCTACTACTCTGTTCATGAGGCGTAGAGGAGGGTTG
ATGAAATTGTTGTGGTTGGACCAATTTTGACTGAAGGCATCTACTCCTGAAGTCATTGGA
TCTAAGTACCAACTGTTGTATACTGGTATCTGAGCGCTTGAAATGCTGGCAAACCTGTCT
ATTGTAAATGGTCCCCATTTTCGGTTCAGAAAATTGAACACCCCTGAGTGTAGATACCAC
TCGTATTGGCATTTGAGTCTGGACAATCGGTCTGCTGCCTCGTTCTGAATCCCTGGTAAG
TATTTTGAACTGATGGAAATATTGTTTTTGACTGCAAAGGACCAAATGTCTGTCGCAATG
TCTGATATTTGTTTGCTTGGGCCCCCCATACACCCCAGGTATGAGACTGTTGTTATGTTG
TCTGACATTATTTGGACTGTGTGCCCCTTTACGATGTCTTTGAAAGCTAATAATGTCATG
AAGACCGCCATTATTTCCCTGTAGTTTGAGCATTTCTGAGATATAAAGCTAGGCCAGAAG
CCTTGTGTTTGAGCCTTTGAACCGACTATAATACCACCGAAACCAAAACTAGACGCGTCC
GTAGCAATTTGTATGGTATGTTTTTTTCTGGTCGTCTATGGAATAATATCTACCATTCCA
TGCATTCAGTGAGTCAAACCACCATTCCAGGTCTTTATTGGAACTAGCATCTATTGTCAG
AACCTCTTGCCAAGATGTTTTGGAGGCCAATAGACGATATAGGTTTCTTAACAGTAATTT
GGCCGGCAATATTGCTTTTGTCATAGACACGTTCTGTCCGCAAACTCTGGCGATAAATCT
TGCGGACCCTTTACCTTTTAGCTGTAATCTTTTAATATCCTTTTTAAGTTTTTGTATTCT
TTTGTTAGGGACTTTCACCAGAATAGAGTTTGCTCTGGATGACGTGTCGATGACGAAACC
AATATATTGTTTTGAACGACTTGGCACGAGGTCTGATTTCTCCCAGTTAATAAACCAGCC
TAATCTTTCCAGTGTTTCTACAACTAGCTTTGTACTTTTACTAATTCTATTTTCTTCATC
CCGTAGGAGGAAATCATCCACGTAGGAGATTATACGTAGATTATGTCTCTGTCGAAAAAA
ACTGGATTATTGGGCGTACAAGTTTATAACAAAAGTAAGGGCTAAAGCATGCACCAAAAG
GTAATACAACAAATTTGTAAATTGACCCCTGCCATCCAAATCCGAAAAATGTGGAATGCT
CTTGACATACGGCTATATGAAAAAAGGCACTTTTTAAGTCTAATGTCACTAAATTATCCT
CAGGTTGGATAAAATTAACTACAGTGTTTATATCTTCATACACGAATGTCTTAGGCTTAC
AACACTTGTTAAGCTCTCTTAAGTCCAAAATAAGTCTGTAAGTTCCGTCTGATTTTGGGG
CTACATTCAAGGGGGAAACAAAATAAGGTCTATCACTGCACTGAACAATACATTTTTGGG
CACATAGTTTTCGAATTTCCTCTGTAATAAAACGTTTTTCATCTAAAGAATACTGTTTAT
AATTATGTATCCACACTGGTTGGGTCGGGGTCCTGACGAATGGGATCGAAACTCCGTTTG
ATATCCAATTTAGAATAGTGTCAGAAGATGTAATGTCCCTCCATTCGTCCACACGAGCTG
ACAGTGAGGCTCCTCGAAAATCGTCAGATGAAAACCGACTCATTAATCACGAGCCGTAGG
GTTGTAGTTGCCGCTGAAGTTGCCGCTATAACCACCACTACTGTTGCCGCTGTATGGTTG
TCTTGGGAAGGTGTTACGATTCTGAAAGAACCTTCCTCGCCAGTTGTTGCTATTTTTGGG
CCGAAATCCCTGGTGTTTGTAAGAATTTCTGGCTGGGCGTCTCTGGGTTGATTTATTTGA
CACTGCTGCAAGCTCGGCTGCAATCCTAATGTTTTGTAGCGATTTATCGTTGAAGGTAGC
AGAATTGTTTTCCAAATTGCTAAACAGTCTTGACGTTTCCTCGTCGAATGAACTTTTTAC
GACAATATTGGCGTACTCAGCTTGAAGAAAGTTTGAGGACGCGCTGAGAGTAACGAACAA
TGCGTTGATGTCGTCTTCCGATAGAGTGTAGCAATTTCCTGATTTCTGGAAAGTCGTTAC
GGTAAACCTTGCCGATTTCGATAATATTTTCAAAGCAGATTTGTGTTCCTGCTTTACTCC
CGCGGGAGAATCGTTGACCTTGAGATATGGAGGCAAGACGATCTTGGACACAGAGTCTCT
GATCGCTTCGAACTCCTTCGTAATGTCAGTAACACTGGCTCCTGTAGCTGTGGGACTGTC
GTTTTGATAAGAAGCAGACGCCGCCTCGGCGGTATGTACTGTTGTGGGTTGGGTAACACT
AGTTTTGGTGTTTTCAACTATTTTAAGTCTTTCATCAAATGACTTCAATAGATTTGAAAT
TGTATTTAGTTGATCTGTCACTGTTGTTTCTTCCTTTACATGATCTTCCACGCTAGACAT
GACGAAAAATTAATCTTGAAACTAAAAATGTTTGTTATTTCGAAAATGACAGTGACACTT
CTATGTATTACAACGTCTATGATAATTTCGGGAACTATGGTAGTGGCACCTCTATGTATA
TCGAAGTCTGTGATACGAAGGTAACAGTGACGAGTCTGTTGTTTGGAAGT
>SRR1950952_5505
GTACGATTCGCCTAATCATTTGATTGAAACGATGACGAGTCTTTTAAAGACGAATGTAAC
GAAAAAGAAACAAGGATACATTAAGTTCTATTACAATCGAGCAACTCGTAAAATGACGAT
AAGATTATATAAACACTTCGGAGTTGTAGAGCTAAGTCCTGCATTGAAGAACGTTTTACA
AATAGGACCATCCGAATTATTCGGCCCTAGAACTTACTCGAGCTATCAACCGATTCGACT
CGATACGGATGCTGAAGCGGTATACGTTTATTGTAATCTGGTACAGTCTAGAAGAGTCGG
GGACAGTTCCGTTCCTTTGTTACGATGTGTACCGACGGGGAATAAGTCGAAGGAGATTGT
GCATCATATTTTCGAAAAACCCAACTACATCCCGCTTAGACTGTTTAATTTTGATAGCGT
TGAAATCCTTTTAACGAACGACAAAGGAAAACCTTTGACATTTGATTCCGGGAAGTCGAT
CGTAACACTTCATTTCCGACGAAGAAAGTTCGATTTGATTTAATCATGACGAGAGGAGTG
ACTTTCAAACCTAATCAAAAGGGTTACGATGATTACTATTGTAATCAAGCTGGTCGAGGA
ATGCCCGTATTTGTTGGAGGGAGACACCATAGAGGCCGGGGATTAGGAAATATATTCGGT
GGAATTGCGAGAACTCTGTTTCCTATCATAAAATCTGGAGCAAAAACTCTACTTAAAGAG
GGTGCCAAGACCGGGGTTCGAATTGCTTCAGACGTTGTTTCGGGTCAAAATATAAAATCT
GCTATTCGTCAAAGAACCGGAGAGACTGGGAAACGCTTAATAAATGAAGCAATCACAAAA
TTTACCGGAACTGCGCCCTCACCCCCCGGACAGGTGAATAGAAAACGTATAAAACGATCG
AGCACCGGTCGAAGTCACCAAACGAAGCGGAAGAAACGAAGAATAACGACTTCGAAAGAC
ATATTCGATTAATAAAATGGCTCTTTTACATCCTTATTCGTCGGAGAGTGTGCATAGTGG
ACTCGATCTATTTTCGTTACCGGTCACTCAAACAGCGGTTGAAGAGGGACAATTTGTAGA
ATACCATCCCATCTCGACTTTGGCGAGTGGGGCGCCGATCGAGTTTGCTATCAGCGGCGG
TACCTCTGATTATTTGGATTTACATAATTCATTTTTACACGTTCGGGCTAAAATAACGAA
GCCGGATGGAACAAATATTACAGATAGTGACGTAGTGGCTCCCGTGAATACGTGGTTCCA
CGCACTATTTTCCCAAGTTGACATGACGTTAAACGATGTCTTAGTGACTGCCAGCGATAA
CGTATACCCGTACAGAAGTTACATTGAAACTGTATTAAATTACGGTAGAGAAGCGAAGGA
AAGTTATCTAACGACAGAATTCTACTACGGTGATACGTCAGATTTGTTAGACGAGGTCAC
AGGCACCAATAACGAGGGCTTCAAAAAGCGACAGGCGTTAACAAAGTCAAGCGCTGAAGT
AGATATGATGGGGCGGTTACATTTAGATTTTATGCACCAAGATCGATATATGATTAACGG
TGTAGATGTGAAACTTAGATTAATACCATCTAAAGACGCTTTCAATCTGATGACAGACGA
TTCTACTGGTTATAAAAGCGTGATAACCCATGCTTCGTTATACCTTAGGAAAATTAAACT
GAATCCAGCAATCGCGTTGTCACACGAAAAGGCGCTCCTTATTTCAAACTGTCGGTATCC
GATGAAACGGGTTGTGCATAAAACATTTGCTATTCCGAAAGGTAATCTGAGTAGTGTTCA
TGATAATCTATTTTTATCGCAAACACCCACTAAAATAGTAATAGGACTGATTGAAAGCTC
GGCCTATAACGGGGATTTCAAGAAAAACCCATTCAATTTCAGCCCGTTTAATTTGTCCTA
TCTCGCCTTATACATGAACGGGCGTCAAATCCCGTCGAAAGCGCTGACCCCAAATTTTGA
AACGGACCATTACGTAAGGGCTTATCATAACCTTATGTTAGCTACGGGAATGGTCAATAA
CGACGCAGGAAACGGTATAAGTTATTCTGATTACGGGAAAGGGTTCACTCTTTTCGGGTT
CGATCTGTCACCTTCTTTATTAGATGGGAACCAATTTGAATTAGTGAAGAGCGAATCACT
GCGATTAGAGCTTAGATTTTCATCAGCGTTAAGCGAGCCTATTATCGTATTTTGTTACAG
CGAACTAGACAGTGTGATAGAAATCGATCGGTCTCGTCAGGTATTGACAGATTTCTCATC
ATGAATACTGTAGAAATTGAAAACATTCTAAGACAATGCGATAAAACGAGAAAAATATTT
CGTGGTGTCTTTCCCAGGGATAGACTACCTCAATTCGTAAACACTCGCCAACCCGGAGCG
TATGTTGTCAATACAGATTTTAGTGAGGGTAAGGGAAAACACTGGGTATGTGTGTATGTC
AACGGTTTTGGAAAAATTGAATACATGGATAGTTTCGGTTTTAGTCCGTCGCTTTACCCG
GAAATTGAAAGGTTTATTTATAGAAATAGTGTAAGTCATAAGAGTAATACTCGTCTATTA
CAAGATATAACGAGTTCGGCATGCGGGCTTTACGTTATTTACTTCGTGTTAATGAAGAGT
GTAGGACGAAGTTTTAGAAGGCTTTTGTCTATTTTCCACCCGCACCAACTGAGACAAAAC
GATAGGAAGGTAGCTAAAATCTTAACGTTTATAAGACGTCATAGAGGTTACTAGGTTCTG
TAATTTGAAAATAAACGGTAATCGTTTGAATTATGTCGTTAGGTAAAGACACGGGTTCGA
TGAATAATTTATTTTACGAAGATACGACCAGCGTGAAAAACATAATTATTAAATTGTTTG
TATATTGTTTCATCATACTTTATCTATGTTTAGGTTTATGTTATGTATTTCTTATTGTAT
TTGATTCTATTGTGAACAATGATTTGGATGAGAATAAACGNNGAATATACAATTCTGTAT
TCTTTAATCGATATTTGAAAATGTAAAGAAAAAAATGATGACGTTGTGGGAGCTTCTTTC
TTTGATTATAAATCGAATAACAAAGAGTGAGAATGCGTGTGTTTCAGCTTGAATGTGAAT
CGAGTAAAAACCTTAGCCGAAGTACCTAATTTAAAGTAATAAACAAAACGATATAGATGA
TGATTTTGATGATGATGATTATGATGATGACGATGATGCATGATGATGATGATCATGATG
ATGTTGCATAATGATGATCA
>SRR1950952_5620
CTGAGGTCAATCCAAGAGTTTTGTTATTCTTACAAAATCGTGTATAGACACCAGCCTATA
CTATATACCCATCCCATCACAACCCCAAGTAAGGTGAGAGAGAGAGAGAGAGAGAGAGAA
ATGTACCACAACCCTATTCCAGCCACCCACAGTCTCTAGTAAGACAAGGCTGACGGTTGA
CAAGAAATAAAATAATATTTTCTGTGTTTGCCACACTTATTGTAAGATATAATATAAAGC
AACGAATTAATGACAAAAGGTACAAGCAGATATAATTCATTAGCACAACACCCTGACCAC
ACTGCCTCCTGTCACAACAATAAAACCCCGACATGACATTATCTTTTCTCTGGACATCAA
TCACAGTGTCCTCAAAATGATCAATGTTTACGTCGACCAAAAGATCTACAACTCTTAGAC
CTGTAAATGGGCCTTTTGGAAATGGTCTGAGATTATTTGATAAGCTGGAAATTTGACTGC
CAATACAAGGAAAAACCTCTCCCTAATTTGACAAAAAATTGACTGAAATCAGACTATTGT
TTGAAAAATTACAGGTCTGAACTCTAAATTCTAAAAATAAATTTTGATTTGGAATCAATC
CAAAAATGATGACATACCGCCGTGCTTCCACACATCAAAAGTCTAAAACACCAGATTGTG
TTTTGGTTCATGCCTAACCACTCAACCTTACGTATGAAGTATAATGCAGACTAGGATACT
CAATGGGGAGTATGACAAATGTCAACAAAACACCATATATATGCATTTTTGTATATTGTT
CTGTGTCCTAGTGCACTATAAATAATAAACTTTACACCAAATAGAAATGGAATACAAACT
TTGCCTAAAATTGGCCACAGCTACAGAGTTATTGTACAAGTGGATTATGACAGACAAACA
TTGACAGTGATAATCGAATGAATTAAACATTAACACTGAAAATAATAAGAGATTTTCAGA
CATTTTCAACACACTTGGGTCATAGTGACAATTGATGACAAACAATGACAGTGACAATGA
AATAAACATACATCGTTGTTTAAATCTGCCACACTATGTGCAGGTTCATAAATAAATAAT
AAACGAGTAGTGCAGAGTGAATCGAGTGTCAATCCATCAAAATATCCCCAATCAGAACAG
AACGGGGCTAATCTGAATGTACTGACACGTAAGGGAGGTAACTAACTCAAAATTAATTAC
ACACAGCAATTCCACACAAGTAGAAGGGGAAAACCATATACCCAAACAAAGTACCAGAAC
CAGAACAAAAAAAAGAAAAGATGAGAGAGAACACGAGTACATAGGAGAGATTTAGTTTTC
TTGGGACATACAATACCAACAGGGTCATCCCTGAATTAGCTACTACAATAACTATTGCTT
CAAATACACTGCTGACTCGGTTGGACATATCATTACTGTTGGTTTTAAAGTACATCCACT
ACAGGACTGGATGGGACAGAGTATGAAAACTCCAATAGAGAAAAATCCCAACAAGCTCTA
CCAACATCTGAACCCTCAATCCTTGTCCCATACATATAATGTGTAAAACCTCATCTACCA
CGTCTGTCGTTATTTCTATTTCGTTCAATGCATGTAAAGCGCCTAGAGCTGGCATTGGGC
CTTATAGAAACGAATTACCAGTGACAACTGTCCAATATCATAGTCTTAGACTTAGAAGCT
GTGTGTATCATGATAGATAAGACTCCCTACCCCACCAAGACCCCAACTTGTCTGTACCTC
CAAACATTGTACCCTAACAAATTATCAAACATAAATAAATTTTGAGTACTCTGTATTATT
ATAAATAATAAAAGACATATATATATATATATTCATATAATTCATAGAACGATACGATCT
AAGACTTTTGCTCTGTGGTTTTCACTCAAGACGGGAGCCAAGACTTTGCCAACCTCATCA
ATTTTCCTCTGGAATCGAGTCCTCTCCAAGGCGTAGTGGTGCCACTCCCCTGCCCTGTCT
TCATTCCCCACAACGTGTACAGTCGCCAGATCATCTTCACTGGCAAAATTTACCTTTCGT
CCATGTGTAGGATTGAGGGACACCTCATGGCAGTCTGATGTGGCATAGGCCTTCTTCCAT
TTCAAATTGACTTCCCTGAGCAGTTTCTTCATGGCCTTGGTCTCTGGGCACTCAGAGGTG
GATACACGACCCATGATACTGTCCAGACACAGACCTGTATTGAATTCAAGCTCAAAAACA
AACTGATCATTTTCTGAAGGTGATGTGCTCATATCCCAATCAGCGCTGCTGTCATTATCC
TCATCCTCAGAGACCGTTACGCTGAGAGTAAAATGTAAACCAGAAGAAGATGATGACTTC
TGCTCATCATCTGATGCACACAAATCTGAAACATTATCTTTCTTGCTTTTTCTTCCCTTC
AGAGATACGGTTGATTTGGACAAGGAAGGGGAGGAGTTGTCAAAAAACACCACACTACTA
CTGTCTTCAAAAACTAAATCATCGTCTGAAAGTCCATCATCATCCACAGAACAGTCTATG
TCTTTACACTCCGATCTTGAAGGGGGCGTATAAACGGGTGAAGAAGCCTGCTCTTTTTTC
TTTTTAGGTGTTGTCACAATGTGACAAATAGGACTAACAAACTTTACATTGAAGACACCA
GATGTACTAGCTTTAGATTTAGAATTCAAAGGATCTTGCAAATTTAAATCAGAGTTGTGT
GAATTGTTGTTTAAAGGGCTGCTGCACGATGACGGTCTAAACGGAGTACTCTCCTTATCT
TGACCCCGTCTCATTTCCTTTTTCCTTCTGTTACGAGATCGTTTCTTTTTCTTTTCCTGA
ACAAATAAAACTGAAGAACTATCCGTACCGTTGAAAGACGTAGAGGTGTTTTGGGAGGAA
CAATCGACACTACTAGTACTAACTTGAGACGAGATATTCTGATTAGTGTCACAATTAACG
GAGAATGATTCATCCCCATTTATGGCATTTAGTTTTGAATTTTTACACAAACTGGGAGAA
TCCAGAACATCCACACGACCACTCAGGAAGCATTTGTTTCTACACAACGAAGGAATGGCA
CACTTGGACTCCATATCAACGCCTTCTTCACTACCCTGAAAATTCACTTTAAATATATTT
ACATTACCCAGGACACGGGGACTTGATGAATAAGGGGAAAACTTCTCAGTCATGGGAGAA
GAAAAATTATTTCTTGTTATTGCACTCGGTGAAGATGGTGGCGGATATGACTGATGAAAG
GGAGATCCGCTGGGATCTGATAATGACTTCTTGAAAGACGGGGGACAAGGAATGCTTTTG
TTTGAATTTGGAGATTCAAAAGAGCTGCCGGCTGGAGTTGCTACTTTATTGATGTAGGAT
GAATCAAATGAGTTTGACAGACGTAGGCTGTTTATCTTTTCGAATTGTCTACTCACAGCT
TTATCGCAGAAATGTTTCCCAGAGGATATTTCTCCTTCACTGTTTAACCGCAAAAGGGGA
GGCATTTTTCTTTGTTTGTTATTGCTCTGATAATAATGAGCTTTGTTGGTTTTGGACAGG
CCAGCTGTTTCCTTCCTGGTGTCCGATTCTGCAGTGGGTCGGGGCAATCCCATTGTCATT
GATGAATTCAAATCAGGCTTACAACTGGATCTCTTGTTGGGAGTCCATTGAAACATACCG
AGGACTGATGATTTCATTACTCCTTGAAGACAAATTAACACGATAATGGGTCAAAGTATC
AGTCCATGTGACTTGTGACTCGTGAAGGCAAAAATAAAAATGGCTATGACAATATCAACA
ATGGCAGGTGGTTGTAGTTGTAGCAAAGTGTTCATAAAACCAATGAAGCTGTTCCCACAT
AATCGAAGTTAATATAATACATACCAACGCTTTTAAGTAAATTGTATGATCGTTCACTTT
TAGTTGAAATAAATCCACACACAGTCCAGTATCGTGAACGCGCCAACAGTTTGTCACAGC
AGATAATGGTGAAGGGCGGTTTTGTTGATGTTCGAAATCAAATGGAGACAGCCGGGTGGG
ATCGGACGGCAACGGAATCATCAAGTCAAGATGATTATAAATATTATTATAACACTTTAT
CTGATAATATTCTGAAACAGGTGATGTGAGTGATGAATCCATAGGACAATTATTAACTTC
CATTATTAGAAAATTAGTGACAGTTCCATTTTCGTTTATTTCCTTCTCTGTTTTCCTGTA
TTGTGAATAATGAATAATGAATAATTCGGTCGTGTTGACTGGA
>SRR1950952_14637
GCATGTGGGGCGACCCATCAGTGGTAGTGCGTGAATTGGAAGGGGCAAAAGTGTTTGTGT
TCAATTTTTTTTTTTTTTTAACAGTTGTCCAGGAGATTGTGGGGCCAATTTGTTTGCTTG
TTTGGCCTTATCTTTTGGTTCTTTTCCTCTTGCTGGGGTTTGGATAATTTGTGTCACTAT
CGGTGTCGGCATCTGAGTCGGATTGTGGGGTTGGGATAGGCTTTTTGGATATGCTTGCTG
CCTTCTTGCCAGCTACTTCTAGGTTGATGCCAAGTGAAACCAGAATCTTCTTATCTGCAT
CAGAGAGGGTGCCAAAATCAGCAAGCGGAACAGCTGCGAATCTCTTTATCACGCTCCTTG
GTGTTGTGGGATCGTGTGACGAAGTCTGAAAATTGCTTTGTAGCTTGGCACGAATTGAAT
AAAATGTTGCCCAGTACAAATCCGGGTGGTGAGAAGCATCCAAGGGCTCGATTTCTACTT
TGAGTAAAATTCTGGAGAACTCAAAAGTATCAGAATGTGTTTCCTTTATAGTGTCATATT
TCTTCTTGTAGTTGACCGCTTGCTCCATCACAGATGTCAGTAAGATAGCACAGGTATATG
GCCGGGAAGAGAATTTATACATCTCTTCGATCATCTTCATCCCTGCAAAGCTGAAGACCA
TTTTAACCTGTTTGTAGAGTTCCGCAAATTCACTATCTCCTTTGACAAGTTGGTGCACAA
TGCCGGGTGTATGAATATACGGTCGGCATTTCATCGCTATCGGAAGAATCTTAGTTGACT
CAAAGAGGAGCATTGGTATATCAGCTCCCTCGCTAGCGAGGCTCGCTCGAAGAGCAGACC
ATCTATTGATGATGTAGTTTGTGTTTTCTGCAGTGATGGGTTTCACGCAATGCATCGCGG
ATGCCATGGCGAGGAAGTATGTTGTGTTTATGGACCCTATGGGCGCTTCGACGGGCGTAT
GACCGACAGGTGTAGCAGTTGGGATTGTGTACTCAGCTGCAATGGCCGTCCAGTCAAACA
CAGCAACTAGGGCACTTAAAACAGAACTCGCAGTCATATTTTCTTGTTCAGCATTGGGCG
CTTTGTTTTTGAGTTCAATGGCATAATTCAAGTCTGCAAAGACTGGAATTGAAGCTGGAA
CAGTTCCTCGAATCGGCACTCTGGTTCGGATAAGAGCCATGTTGAGTTTGTTTGTGTTCA
ATTTATTATT
>SRR1950952_33274
AAATGTCTGCACTTTTTCCGTTTTCGAATCTCACAGCATTATGTTTACAAACAAGATATC
TGCTTAAATGGTTTTTACCCATGTTTCCGTGAAAATCCACATACCAAATTATGGAACGTG
TGTTTATTGGACTGTTCTTGATATATTCGATGAGTATATGTTGCCAAGAGTACCATCTTT
GCGTAGAAAACTCTTCACTAATGGTAGTACGATTCTTAGCTTGTATAATACAATTTTTAA
GAATCTGTATCCCCTTGTAGTTGCGTACAATAGCCTCCTGGCATAAAGGCTCCTGTAATA
ATTCCTCCAATGGAGTACCAGCGGCAAGTTTTTGTGCGATCTCCACTTGTTTTCTAATGC
GCGTATTGCCACCGCCGTTTTCACCAGTTCCTGCAGCAGGTTGTCCCAGCTCTAAAATGC
AGTCTCCTTCCTTTCTACAGTACGTATTATTTTGTTCATCAGCCCCGTCCTTTTCACACC
AACTTGTGAACTCACTATAAAAGCGAGCTTTCGCCTTGTATTTGAGAGACCAAAACATTT
TATATTCTTTCTTTCCTCTTCGGAAATGTTTTCATTATACTATTTACTATTTGAACAATC
CTTTATAGTTTTCACTTTCTTTTCAGGGATCATTTTGATCTATGAGATTTCTGTGCCAAG
ATATTGATAAAATCTATCAGTACTTTGTAATGTAATGTTCATTTTGTCACCTTTGACTTT
GAACGTTGGAAATCGAGAGAGATCGAATGGGACGATTTGTTGATGATAGGTTAGATGGAA
TTTAATTATATGTAATTTTGTGTATTATTATTATTTGGGAGAATGGTATGCCACTGCCCC
ATCTTTACAATGCTATGTAGTATACATAATATTCTTTCAAAAGGTTTGCCGTTAATTTTA
TAATGAATGGATATGGAAGATACGTCTCGTTTTATCAAAGACACATTTGAACTTTAGTAT
AGTTTACT
>SRR1950952_36992
ATTAAATTAAGTAAAGGAACAGAATGAAGTAAATTTGAAAGTATTCCATTTCCTTCGTAT
ATCTGACCATCTTTCTTAACATATAAACCGTCTCCATGATTATGGAATTCTTTTGTTTGT
TGAGGTTTTAATACAAGACCAGAACCATTATATACATCTTTGATTTTAACTACATTTCCA
TTTTTCTTTAAATAGATACCATTACCTAATAGTTTTCCTATTCCTATTGATGATAAAGCA
GAAAGTGCTCCATGAGCTAAAGGTGCTGCTATTTTTGGTAATACTCTAGCTGCTACTGGA
GCTAATGCACTTAATCCAGCCATTAAAGCACCTAGAAATCCACCTTCTACATGATTCTTA
TTATATTGTAATTGTGCTTTACTAAGTTTGATTGTAACTGATTTATTTTGTTGAAAAGCT
TTATTTATTTTATTTATTTGTCCTTCTGTCAAAGCTATTTTTTCATCACCAAT
>SRR1950952_41777
TATCGAACAAGATGGAACCAATTTAAAAACTTTGGCCGATTTGTTACCGAGCCGCATGAA
GTCCTTTGTTCCTAATTCTAGGTACTTTCTGCACAATTCATACAAGCTAGTTGAGTACTT
ACCTGTTAAGTCACATAACTTTGAATACATTAAGGATGAGAAGTGACTAAACTCACAGGA
CTTTACAGCCAGAAATTGGGCGTATGTACCAAAGTAGAGCTTCCCCCCAGCATTAACAAC
AACGAAATTCCCTATGAAGTGGAACACTATCTCGGAAGCAGTTATTGTCACTTCAAGGTC
CGATGAATTGGATATTTTGTCCATGGTCTCGACAAACCAGAACTTCCAATCTGACCAGTG
AGTAAGATCATGGGTGAGTATAGTATTAGGGTCTATCTTAGTCTTCCCTTTGTTTTGAAC
ATGTTCAAGTGCAGTCTCCTCTCCAATGTCGAGGGCTCTCAAAGCTGCTAGCATAGGAAC
AACGAGACTTGGTTTGTCTCTTCTGTAAGGGGTCGTACTAATGTTGATATAGTGACAATC
TCTCGTAAAATCAAGGTAATTATAATTCAGTACCGTACAACGTCTCTGTACTTCGAGAGA
AGGACTTTGTGTTCTGTCTTTAGCGCTCTTTCATTTTTCTCATGTCGTCTTAAGTATCAG
CCAGCAGAATGAAAACAATTGTTCAGCCAGTTGCATCAAATTTATATCTTGTGATCTACC
TCCGGGATGGCAAACCGCAGTGGCACAATCTCGGAAATCATGGCATTCCAGTGTACAGGA
TGCAACCCAAGGCACCAGACAAAATGCCTGTGGCCAACTTCATAAGAGAATTTATGGTGC
AGCCTGCTCCTGTTTTTATCACAGAAGATACCGAAGATGATGTAACAGCTAAAACCAATC
TTAATAAAAAACAAC
>SRR1950952_41930
CGCCAAGACCCTGTTTTCACAGATAGCTCAATGTCTTTTCTAACTTCTGTTCCTAAGGAC
AGGCTTGGCCATTTTTGTTCTCTTTTATAATATTCTCTGCAGAACATCATTTTGAACTGA
TTCTTTAGTTCATTTGCTGCTGATGGATCTACCTCTGGCGTCGACGACAACTCCAAAAAG
AACTTCTCAGTGGAGGCGTCCATGTCTATAACTGGGTACATATGGCTCTTCCAAAGCCCC
GAGAGCTCGAGCTTCTGGTGCACTTCAGTTGGTGATGTTGCCGGAGTCAGTAACCAGTCT
AACAGCAGTGATCCACCCAACTCG
>SRR1950952_48326
CGAGTCTCTCAATAAAGTCTGTTACAAACCCGCATCTTGTGATGCCTCGGCGAGCCAATT
CGATTAAGGGAGGGATGGTTAATCTGATAACTTGATTGTCCCCCTGGCCTGATTGGACAG
CTTTCGTGCGCATTTTCTCAGCAATAGCAGATATCATAGCTACTGTTGCCACAGTCCACC
CCTTTTGTCTCATTCCTTCCAGCCATTTCCTAGAACGGAGGCAACATCTCTTCCCTGGCT
TCGGTCCGTTGTGGTCGAAATCTGGAGGATTGAATCTATCCTGGACAAGGAGTAGAGACA
TAAAAGGAAGGTTGTGCGGGAACTCGAANNAAAACGTGCGTGAACCCATGTAGGTCATCA
AGGGTCCTGAGAATAGGTGACATCGATTCGTAGCTCATCTTAAGACACCATCTTGAGAAA
TCCAGAGTGATAAAGACGTATGTTTCGTCAGTGGGTCGAGC
>SRR1950952_58032
TGTTAACCCTGTTCTTGTGCGAGGGTCGAATCGACCGTACCTAGGTTCAAAAACGTCTAT
GAGAACCAAGAAATCATCACTAGAAGTGGTCACAACTGACCCAATGGTTGTCTGCCTAAA
AAAGCTTGCACAAATTCAACCTTGGGCATGCGGGAGTGATTCCTCAAACTTGACTTCCTT
GATTGAAATATTGATAAAGGAGAAAACAACCATTAGTCTCGATCAATTGGCTGAAATAGC
CCCCCAAATTGTTGGTGGTTCAATTTCG
>SRR1950952_59960
CTGTCGCTATCACGAGGTGTCTCGGTTAATAAAGGTGTTGTCTCTTTCGAAAGAGTGCTC
AACGTGGCGGATTCTTTATTTTTATCTTTACGTTTCAAAAACTTCCATAAAATCTGTTGA
TATAAATTTGCTTTTTCTTCTGTTTCAATGTCGCTTCTTTGCAACACGTCTTTCATTTCG
CGATCTAAATCCCACAAGTTACTAGTAGTAACATCGGTGATGGGTGATCCTCTATTCGTT
TGAACAGTGTCCAACAATCTTTGATCTATCAACACCATTTTTTTAGCGTGCTCCATATTA
TAACGCGCTCAGTAATCCACCTAGACCGGCTAGTACGGGTTGAAGAAGGGCTCCTAAAAA
TCC
>SRR1950952_61808
TGGAGCTTGTTAGCAGGTCCATGTCACCTCTAAACAGGTATGAGTGATACTGAGCAATCG
GGTAACCCCCAAGAATTCTAGGAAACAAGAGGAGTGCTGTTAACTCTGTTTCTCGTGACC
CGAATTTCGACCAAAGTACAATTCCGCACTCGATCATGGCACAGAGAAATCCTGGTACTG
GTGAATGATCCACTTTTGCTATGGCGGTTCCAGCGGAGGATATCGATGACAGTCGATTAC
TGAGAGTGGGTATTCCATCATTCGACTCGTTCGCAAGTCTGGAGGCTTT
>SRR1950952_65956
CGAACATGGCAAGTTCCCCACCAGACCCGAAAAGCGAGGTCAAAGAAGGTTAATCAGTCA
GTACATCCTCGAAGAGGAGGTCTCTGTCGAAGATACTATCCAGCAGATCGAAGAAACAGG
AAGTCTTGACAGAGAAGACATGGTTATGGTAGCAGTTTACAAGGAAAAGGAGCTCAAAGA
AGATAAAGCACGACCTTTCAACAAGACATCACTTAAGTCAAGACTTTACCAAACCTCCAC
CGAAAGGAACATTGCGGACAACATACTACCATATACGTTCCCCAACAGACGATGAACCTA
TCTGAATTTGAGCTCTCAACTTCAATAGCATCTATGAACGCTCG
>SRR1950952_66001
AATTGATAGATTTAAAGAAATCTCACCACCTAGATTACACAATGTTGGTCAAAGACCCCT
TCTCTCTGAATATTGAGGTTCCATTGCAGGCTGAAAACATGCTCCGGAATAGGCTGCGGA
CAGCGTTACCAAGTGTGGTCAAAAATCAAAACCTACAACCATTGTTCGAGATGGTAAAAG
AGGGAGCCGAAGACAGACTGATAGATGACCTCATGAGCATGGCACCGTTCAACGGCAGGC
TAGCACATTGTACGCTCTCTCTGATGTCGCTAAGGTTGAGA
>SRR1950952_66751
CACAGTTGAGAAGCTGTGTGGACCTCGTGCGCATATTGAAAAGGCGCGAGGTACAGATGC
GCAAAACTTTGAATATTGCAGTAAAGACGGGAACATTGCTTGTGAACTGGGGCCACCAGT
ACAGGAAAATGGGAGAAATAATAAAGAAAATAAGATGTTGCCAAGAGCGCTTGCTCTGTG
CGAATCATACGCAAAAGGAGTAACAATGTCTTACTTATGGGACCAAGATCCTAGATGCAC
GTTCTATTATAGAAAGAGCATCAAAGACATTGGGGAAGAGTTGCGAAATAGAGCAACAAT
GGAAGAAATTCTTGTTCAATATAATGGGAAAAGGTGGAAGGCTTTCCAGCTGCAAATTTT
TAGGACAATTGCAGAGAAACCAGATAACTGTAAAGTAAACTGGTATGTTGATTTAAAGGG
GAACAGTGGAAAAATATTTCTTTATATATTCTTATGTGTAAAATTTAAGACGGTCAGATT
TGAAAATGGAAAGAGTAATGATATCAAATACAGCTACACCGGTCAAAAGA
>SRR1950952_69255
AAAATTTTGACACGAATGTTTTCCCTGAATTTCCCACTTCGTCTATAAACCAATGTATTT
GCCGGTCGTGGGGTCGTTCTCTAACCAGGCGAAAAACGACATGCTGGAAAGAGTTCCATC
CATTTTGCAACATTTCCTGATCAAGTCGTTTAATATGTCTATCGTGTCTTGTACAGGCAG
CCAGTTCCTCGATACTTCTTCTATAGAGAAGCGCGCTCTTGATACTTTCTTCTGTATCGA
GGAGGTCTGCGAGTGGAACGTTATTTGCTCTTTTACGATAAGAGTTCAGTAGCCGTTCTA
AGTAAGCTACTGCCCCCACCATTCTCTGTGCAGCCTTTGACAGGGGCCCCCACTTTACAA
ATAATTTGCCCCGATTTTGAGCAGTACGTTTCGTTGTCACTATCAGTGCCTCGAGCATTC
TCCAGATGGACATTACTGCCCAGCATATTCTTAAGTCCGGTAAAACTGACTTTTTTTTTA
AGATGGCTAAAGCCTTGGGGATGAGGAATCCCACATTCTCCCACTTCCGCGCCAAC
>SRR1950952_70626
TCTTGATCAAGTCGATCGACAAATTCGAGCACGAAACGGGACTGGGTAAGATTACGCCTT
GCAAGCTCGACAAGAGGAGGAATCGTGAGGCGGATGACTTGATTATCTCCTTGTCCTGAT
TGTTTTGCCTTTGTCTTCATTGTGGAGGCCACTGCCGAAATTAGGGCTACAGTTGCGACA
GTCCACCCTTTCTGTCTCATCCCCTCCATCCATTTCCGTGATCGAAGTCGGCAACGTCTT
CCTTGTTTAGGACCAGAATTGTCAAAGTCTGGAGGATTGAATCGGTCCTGAACCAAAAGA
AGCGACATGAACGGGAGATTG
>SRR1950953_226
GAGAGATCTGATGGTAGTTCCTCCATTGCTTCCTCTTCGCGTGCTACGCGGAGGTTACGC
AAGAAGGGAATGCTTTCTGCATCTCGCACGTCGTCTTCGGAAGAGGACCCGCTTATATGC
CGGATCAAAAATCGAAAGACTCGCCCCGTGAGAAAGAATGCGAAATCACGTACTGAACCG
GCAGTCATGATCCCACTGAACGACGAAGAACTCGATCAGACTGTTACTGAAATGCACGCA
AAAGCCGCGCCTGGTGTTGTTGTCCTTGGATTCAACCGGGAAATCGACGATGCTTCTGCA
TCTGATGAAAGCGTTGGCGGTGTGGATACCGATGATGTCGGTTTCGCCGCCGCTAACGTT
CAGAGCATCCTTTCTACCCCAAAAAATACCAACTGGCAGACAACGTGGCTCAAAGCGTAT
AGCGATTCAGACGAAGAAACTCAACCCACTCAAATTCAGACCGACGCCTTCACTGTTCAC
ATTCCAGTCATTCCCCCGCTGGACGATTCCAATGTCCTGGGAGCGTGTGCTTGCGACAGA
GACAGCGCGGGCGTTTTGAACGATGATGTCGTTCAATCTGTCCGTGGTGACGAAGTCAGC
TGCGACACTCCTGTGGCAGGAGTCACCCGGTGTATCGACGAAATGTGTGAAAAACCATCT
GATATTTCTGAAGAAGAGTCTGCAAACAAAATCCTAGTCGATTCTGATGACGAAACAAAC
GAAACCGACGAATCTTCAGAAGAAGGCGAAGGATACGACACCGAAATAGAAGTGAGTGTC
GATTCCACAAAAGATACTGACGCTAGCCAAGTTTCTGACAATCGTGAAGAGTCTGATTGC
AGCCCCGATGCTTTACCTCCACCGGCGATCGTCCCTGCTTTTCCGGATATCGCCGAAGTA
GTACAACGGCCCGAACCTGACGAAAATGAAACTCGCCCATTGGTCACCAATGACGTTGCG
GAAACTGAAAATGAAGAAGTACCACCGTTTGATGCGTCTGGGTCGGAAACCCAGGTTGAC
TCTTCCGCGTGGTGTCCGCAACATGAACCGGAAACACCCACAATGATAACGGACTGGGTT
TCTGAAACCGAAGAAACCGCGGATGAAACATTTCTCGCGTCTCCGCGGCAAACAGCACCG
CTCGAGTGTGTCAGCTCCCCTCCTGTGGGAACGATGGCGTTAGATATAGTATCCGCCCGG
CACGAAAACATTCTCAAAATTCCAGCTGACGCCATTGTCAACGCAGCAGGTGCGCATATG
AAGCATGGTGCGGGAATTGCCAAAGCGATAGCAGATGCCGCTGGAACCAAATTTAGGAAA
TTTACCAGATCAATGGCGCATAAAAATAATTATAGCGCCGGTTCCATTTTGCCTACTCAC
GGATTTGATTCGAATTGGCGACTGATTATCAATGCTGTCGGCCCCAAGGATACCGATACG
GATCGCTCGAATAAACTTGCGAAGGTCATTGCCGATTCCATAGCAATTGCTGACAAGACA
TGTCTCAAAATACTGGCCGTGTCCTTCGTAAGCATCGGACGATTCCGAATTCCTGCCGAC
GAATGTATTCAGAGTTACATAGAAGCGCTTTCCAAGACTACTGTTGTTAACTTGGAACAA
ATAATCTTCGCCGAATTGGATTCCGATAATGTTCATAGAATGGACTCCGCCATTAAAGCG
GCTCGCAACAACTTGGAAATAGGTGAAAAACCCGGAAAATACATCTCGCAATACACAGAG
GTCACTCAAGAGACTTATCCGTGCATATCCAAACGCGAGAACCAGCGCAATAAGATGCCG
GATCCGCCCGCAAAACACAAGCCTACCGTTGGTCCTCCAATAGCCTCGTGTGTTTCTGTT
GGTGGAGTTCAGGATCTTCACACTCATCCCAACGTTATCTTCGTGCTTCCGTCGCGCGGT
GCCAAGCTTTCCAGGTCTACCAAAGAAAATTTGAACTCGCTCAGAATTGAAAACATAAAA
ACTACGGCACGTGATAAAGTGCTGACGCTGCGAGGCGGTACACGAAAATTTCGTACCGTA
CGAGCGATCACGTTTGGCCGAACACTACGAGTTCGCGGTTTCGAATACAGCCTGGAAAAA
GCAATCCAGTTATTTTTGACTGAAGGTAAAGATAACATTTCTTTTGTCTTTCCTGAACCT
TCTGAAACTGGACTCTCGATCGAACTAACCCGGCAAAGCTTGCTCCGCGTATTATCCTCC
CGATCTGGCAACTCGAAGCTGCAGTTCGCTTTGCTCTCGTCTGATGCGTCTGTTCGCGAA
AAACTCCGCAATGACTACCATTCCTACCGAGCAACGCCCGCGAAATCCGATAAAAATGCC
TTGACAGGACGCTGCGATAATCTGCTCTGCTCACTCTACATCTATTGCGACGAATGTAGA
ATCTCCTCTCACGGCGGATATTTCGTTGATCTGGCTAGTCCCGATATCACCTCTGACTTT
GCTGATATTTGCAAACCTCCAGGCGACTACCTCGTAATAGAGCAGTTTAAGAGAGCGATT
CCCCACATGGTGTGGGTTACCACTTTCAAAGCTCTCGGATCGAAGAAAAATAGAGCCTTG
TCTGAGTATTTGACTTCAGCCCGTATGGCCGCTGCCGCGCAACTTGATAAGCTCGGCTAC
ATGGAAATTGATGGTCCGCCGGGTCGCAGAAAGGTTCGCAGCGTTAGCAATGTTTACAAT
GCTAAAGACTACAAAGTTATGATCAAACAGCCTACTGATACTGGCGCACCTTTGGTCTAC
CTGCCCGAAGATAAGAAGATGGTTCGCCGTACGACCTTGCGAGACGGCGATGCTTATATT
ACCAACCGCGACGAATATTTTCATGAAATAGAACAGCACGTCGCCTTGTCTCTGAACGAA
AGATATCCTGGTGATTTTGCACTCGCCGCTGTTCAAGGGGTTCCAGGATGTGGAAAAACA
TACACTATCGCTCAGGTAGCAAAGGATGATGATACTATCGTATGCATGACCAGTAGCAGC
AAGGAAGAAACTAAGAAAGAACTCCAGAAGCTGCATAAGAAAAACAAAGTGGCAACGATA
GACTCGTACCTTTACGGTACACCTCTTGACACTCCGCGCGTGCTCCTTGATGAAGCATTC
ACGTGCCATGCCGGCAAACTTCAGGCTCTCTTCGGCTCACAAGTAAGGACCAACTTGGTG
GTTTGTTTCGGTGACGAAAACCAAATAGAATATATCAACCGGACGCAAGGGGTAAGCGAT
AGAGAAAGCAAGATTAGGGTGCGTAACAGTGTGACCATGAACGTATCTCGTCGAATTCCC
GCTGATGCAGCAGCAGCCATTAGTCCCCGCTATACGGACGGTGTGAAGACCACGAACAAG
AAATTGCGATCGTTCGTTCTAAAACCCGTCTCCGAAATTCACAATGTGGTGGAACTTTAT
GGCAACAATGCTATGTACTTGACTATGCATCAGTGGGAAAAACGTGATCTCATTCACGCT
TACTCTGTTCCTGCTAAAAGTGTACGAACAGTTCACGAGTCACAAGGTATGACTTCGCCT
GTTGTCGTACTAGTAAGACTTTCCCCTGCCACCGAATCACCACCGCTCTTTGAGCCGGAC
CGCAAACGCGCCAAACCTGTGATCAACGCGTGGATGAACGTCGCCCTTTCTCGACATACC
GATACTTTTGTCTATGTCTCCACCAAAACCTCTGACTACATCGGGACTGTCATTTCGAAA
ATAAACAAACTCTCCAACGACGTCTTGACCAGTCATCAAACGAACTCGTCTTCCGACGGT
AAGAATCTGGTCGTGAAAGCGGTTTCTCGAGCCGACCCTGCCTACTCACATACCAAGGCT
GATGTGCCCGTTACGATCAGTTATGACAGTTCAGACGAGAATTTTCAGACACAGATCAAT
GAGACATTGGACAAAGTCGAAACGGACGGTGGTGGAAAACTCGTCATCAAAGCGACCGAC
GCTCAGGTTTCCAAGGTAGTGAGCCAGTGTCTGGAAATTCGCCCCACGGCCGTGAGAGTA
TCCGTTGAAACTGAAACGGGAACAGCGTCCGTCGGTCGCTACTGTTGGCTTGTCCCTGTC
CGAAACATAATGAACAATCTATTCGGAATTCAACCTACCACTGCCGAAATCATGCGACAT
GCTGACATGACTGATCGCACTGAACCGAAACAATACCAGAATCCAGCTACGATCGCCACT
CGCATGGCTCGCGAAAGCGAACGAATCTCTCATGGCGCATTCGTTGAGCTACACGAAGTG
CCAAAGAAGGATGCGTTGGTCTTCTTCGAAGAAAATCACTTCTCACTCAATCCCGACGCC
AAACCGTTGGGCGCTCGCGTGGTTGACTTATGCCCTTCTCAGGCTTTTGAGGAACTCAAG
ACAATGCGCCGTGAGGTTTCGGATAATTACGACAAACATCCCGACTACGAACACCCAGAC
TTGACTCGCGGCGCCGGGGCTAACAACAGATCGCGTGCCAAATTGCGGAAACTCTTCGAC
AAATATCCGAAGTTCTTCTCCGGTGAAAAATTCGTGGATTTTGCCGCCGCCCCCGGCGGA
TGGACTATGGAATTACTCTCGCGAGGCAAGTATGTCAATCCCATACATTTTCAGGCCGAA
AATTTACTTCCTATGGACCCAAACGTTCCCGGTGTCACTGTCGTACACGGTGGTCTTCCT
GATAAGAAATTTGCCTGTCGCTGGACTCACAATGATACCTTCCTCAGCGACCTTGGATCG
GCGAATATGTCTCGGAGCAAATACAAAGCAGTTCTCCGACAGATCATAAACATAGCTTCC
GTCTTTCGTCGTCAACTTATCAAGATCAACGCTAATCTGCTCAATTACGAAGATCTCCGT
GCTTTTGGACAAAGATTCTCCTTCATTACCATTGACGAAATCGGCGCTTGCAGCATGGAA
TTCTGGATGGTCAAAGATACGCAGCCTGGCAGCGAGCCCGACATATACCTGGAAGACAAT
GTCGAAACATTTGTGAAACAACGACATGCTCGGGCACGTCTCTATATGCGCGGTTACGTG
GGTGGTTGGATTAACAAATTCTACCGTGTGAGTGAGGTTCTTGTTGGTCAAGACGGTCAA
ACTGATCTTCAGCACACCGTGATTGAATCTAAGACCGACGTAGAACTTACCCCAAAGCGT
CAGCAGCTCTTTGACGAACTGACTCGTTACGAGACTCTCAACCATGACGTTCAGTCCTAC
ACGGCTCTGTCATACCCCTCGAATACTTTTTCCTCCAGCTTCATCAACGTTGTGCCCCGC
GATCACATCGCCGGCTTTATCCAATCGTCTTACAACGAGATTCTTCCCGGATTGGATCAT
GGCCATCAGATTCACGATCGCGCCCAATCAATCCTCGAGAGTGGTTACAACATGCGACTG
GAAAATATGAATATCAGCGCCGTTGGATTTGGATCTACCCGGCTTTACAAGCATAACGTC
AAGCCGGCGGTTAACACCGGCAATCCCCCTGACCTGATCGGGACGCAGTGTGAGATGCTC
ATGGCCGCTGCGAAACGCAACTGTTGCGTTTACGACCAGTCAGATGAAACTTACATCAAG
TACAAGGCTGTTGAAGTTTTTAATAAACTTCTCAAATATATTTTCAAGCCTGACGCTTTG
GATGAAATCAAGAGATATATCAGCGACCCAGCTTACAACAACGTCCACGATATGCGCAGC
TACTGCGCGGAACTGGAAACCGCAAAAGTGAACAATATTCTGGCTCAGGGTGTGCAACCT
GTTTCTACGTATCCTCATGATACGCATACCTTTGAAGTCAAATGTAAGCTGAAAAACACC
ATGAGCTTCTCCGCTGACACCACAGTACCCAAAGCCCAGACCGTTTTGGCCCAGCATCCG
ATTTTGACAGCCCTCACCACTGGACCCTGGAAAATCGTCCGAAATCGTCTTATCGAACTG
TGCAGACCAAATGTTCTGATCTGCATTGGACCACACGGTAAGAACATTGAAGATTGGCTG
AATCACCATGGCAGACGATCGCAAGTCATTGAAGAAGGCGATATCAAATCCTGCGATAAA
AATCAGCTGATGAAAGCAATGTTTAACACGTGGTTCATTCTACACATGCTTGGCATGCCC
ATAGACATGATCGAACGCCATATGCGAACCCAGAAAGAAAGCTCGTTCATCAACTTTAGG
CACAGATTTTGGGGAAGAATGGAATATCAAAATCACTCCGGCATCGCTGGAACGATACTC
CAAAACACTATCATGACAATGTGTGCCATTGTTGATGTTTCAGAGCCAGACCAACTCATG
GGTCCAATGATTTTTGTGGGAGATGATCACGTTGTGTTTAACGGCGGTAGACCTTGGTAT
CCCGAACAGATGCTCCTTATGAGTTCGACCTGGAACTGCGACATGAAGATAATTTCTCAA
CGCAACAACTGCGCGCAGTTCTGTGGTAGCTTCCTCGTCGGGAATGAAATTACCGGCTGG
CGCATGGTGCCAGATTTGCTCAAACGTTGTGAACGCCTTGGTCGTACTTATCTTACCGCC
GCCGATTTGGAAGAAATGAGAGTGAGCCTTCGTGATCAGGTTAGACCGCTTTTCGATCCT
CAAATTCGCCAACTTAGCTGCGACGCTCACCGACGCAGATATGGCGAAGCATCATGGGAA
ATTTTGCATGATGCTATGATTTCCGTCGCTGTTACTTCCGGCGCCTACAACATTCTCTTC
CTCCCCGCCGACTCGCTCTAATTTCTAGGCCCTTTTTCCATATTCCACGGAAACATTAAT
CATGCCTAACAATCCTAACAAACCCGGACAGGCCCGCCGCCTTGGATATATCAATGCCAA
TCGCATGCCATATCCTTTTCCACCTATGTTCCCGTGGATGATGCCTCCTGGTAACGCTTG
CCCTCCGGTCCGCAACAATGGTCAAACGGGTAGGCGAGACCAGCGAAATGGACCTAAACA
AAATTCGCAATCCACTCCCAAGCCCAAAAAGGAACCCAAGACCGATGCACCCCAGGTTAT
CATGACCGCCGCGGGATCTAATGTGGCCGTGGAACTGACCCCTATTTCTGTGGAATCTGA
CTACTTCAAACGAGCTAGCGATAGCAAGAAATTAGTTGTCGCTAGCGGCCACGAAATGCA
AGGAGTCATATCCACTATGACCACAAGAGCCCAGGCTGATCTGAAAGCTGAAGGTGTGAT
GGGTAAAGGAAGAACAGCAGCATTTAACACCGCGGACGATTACATCAATTCCGTCCGCCA
AAGCGATAAACTCCCAAAGGCTCAGGACGGTTCGCCTGTCATCCGCGTATTTGGAAGTGG
TGCCGAACTCAACACCAAAGATTGGGGAGAAAATTCTATGGCAAAATTTAAAGTTGCCGT
AGCCAACCGACCCTGATTTATTCAAAGGACCTTTAATATTCACTACCGAAAATGGCATCA
TCGGCTTTTATTTTTATCGTTTCTTTATATTTTATTTCTTTTTCATCGGCATTCCAATTT
CTACCTAAGGGTCTTACCATCCAACAATCGTGTTGTTCGGGCACAGGAACTAACATCACT
TTTCGCGGCGTCGAATGTCTCCTCCCGCACGGACGAAGCTGTCAATGTGACACCCCTGAC
TTTCTCGGCACATGCAACATACCCCATCCCAAAGTCTGCACGGGTGAACCCCGTTCGAGT
GTTGTTCAAGCTGCACTTGTTCCACAACATGTCTATGTGCAGGACGGTAAGCTGGGCTGT
ATCACTACCAGACCTATGCGAATCTCACTTGATTATAGATTTCGCGATTTTGTGGTACAT
GCCCAAGTCCGACCTACACATGACATAACGGTCGAGCGGGTTTTAGCCGTACCAGAACGA
ATCTTCCTAACTAACGAGTCGCTTTCGTGCGATTCGTCTGACTTCACGTTTTCACTCAAT
GAATTTCTCCAGCCCTATGAAAACAATATATATAAAGACGCCGAACCCTCTCTTTTGCGT
GAAGTCAAAATTCCTGGATATTACAACGACCCCGGCAACTACTGGATCAAACCTTCTTCC
CCAGATCTAACATTTTATTTTTCAGGAAAATTTTACTACATAGTTGTCGGCTATTACCAG
AAATATCACAAGTGGCGTGGCGCACAGGAAACACTTACCATTGGTAGTCAATTTACGACT
CTTTACATCTGGGCTCTGGAACCTTTCACCGTATCTGCATCGCGTGAAAAAGGAAACACC
GTAACTACCGATCCGCCTGGAGGACACGTGAACTTTGGAAAGCAACAAGTCGGAGACGTT
AACTGCTATCATTTTCCATTCCAACCCGGGTTTAGGATTCAAACTCGTGGTATGGGCTGC
GACTATCGTCGAACACTTGGCGTCTCCGGTGAATTTTGCACCAGGTATTCAACGTGTTAC
CCCAGAAGCATAGAATTCACCGTTCCCGACCCGTCGTCGCACAAACGATATACTAGATCT
ACGAATTCCCATTGCGACGTGAGCCATACCTTTTGCGGCCGAACCGAGAAAGTGCTCGAA
GAAGTTCGTGTTATCGTCGAAGGACCCTCCGGTTTCGACGTTACATCTCACCAGTGCAAA
CTTATGCGCAATTCAAGCGACTATTCATGTCTTTTTGTCGCAGATCGAATCATCACCTCG
GTTCACATTCAAATCAGCTCACCTTCCGGAAAAACATCACTGGAAATCCCTATGCCTGAA
ACTTACACCATTATTAAGTGTGGGAATAGGGTCAACAGCAACAGCATGACAGCGGAGATA
CTATCACTTTATGATCCCTCTTCGTGTTTCAGTGAAGCTGAGACGCGTACCGTATCGCGC
GCTTTTCTTGCCATTGCTGTTCTTTCCCTTATATTTCTCACGTTCATTTCACTGAGCGTT
ATTCTTTTCATTGCGTTACTGCTGACTCGACGCTGGCCCACCAGGCGAAGAAGAATCCAG
ATATGCACTATCGTGGCTTCGGTCACGACTTTTGTAGTTCTGATAATTGTTCTTTCGCTT
ACGGTGGTGTCAGCTGACGATTTTGTGGAATCGCAAACAAAAATTTCACGGCATAGACGA
TCTCTTGACTCTTCGTCCGCCGTTGTCACATGCTTGGCGGAATCTTGTCAGAAAGGTACT
AAACAAATTCACACCATTCCTCTCAAAGCTGGATCGGTTTACACTTTTGGAGCAGTAAAT
TCTACCAACCTTCGCACATCGTCTTTAGAAATTCGATCAGTTTACCGACATATTCGCGCT
TCGCTTTTCTCGAAATCTGGCCTTCGTAGCGTGAAAACGGCGAAACACAACCTATGCAAA
GGCAATCGTGGATGTGCGAATGGATTTTATTCGGCCTCTCACAGCACTCGAAAATGTGCT
TGGAAATATCGGAAATTTAACAAAATTATGCCGCCATCGCCATCGATGGCTGCTATCGCC
TCAGTTTACTGGCATAATGGACACTGCAACCAAGTATTGGACGGTACTACTTCAGCAGCC
AACGCTCGCGCTTATGTTGTGAACTACCAGCCAGGTGACGACGTATATTACGGAAACGTA
GAGAGTGATACTGTGGTCGTCGATTACACAATCAACCGAAACGATGACACTGACTTTCTG
GGTTACAGCTGCCTGGACGGTGATTCCATCTTGGGCGTGAGTTACCGCAGCCAACACGGT
GTATGTTCTTCAGTCTGTTCGGGACCGCCGGATGATTACAAGTGTTCTATAGCCGGTGAT
CTCGAAACTTTTGTTCCGTGTGATCTACCCAAATGCACTGGTTGCAATCATAAAGGTCAC
GTTTACGGCGAACATATTCCTGAAGGGTGCGACCGACCATGCCAATATTTGTCCTCATCT
TACATGTGTCCAACTGACATTGTCCCTCAGGCCGTCTCCGAGGCGAAAACCATTCAGCAG
ACCAAATCAAATTTTCCATACCAAGGATTGACCGGCGAAATGGAGTGTTCTTTCCGTACT
TACACAGGCGAATATCTTCTAGATGGCATGTACGTTCTTACCAACTCGACATATACCCTG
TCCATCTGTCTGAATCATGAAACCGGAACTGCGGAAAGAATAGACTTCACAGCACGTCAT
GAATACGCGTGCACCGCCCTAATTTTGCAATACGTATGTACAGGCGGAAAGGACGAGCTT
TTCGTCACGGCCACTCAAAGACTTACCGAACAACGTCATTGTACTATACCAGCGTGTATT
GGCTCATACACACATCTTTCCGAAGGTACGGCACCGCTTTCAGCTCTCTTTTCGAAAATA
TATGCTGATGAAAATGAATCAGTGTCTCTTCGCGTCAACCACTATACGAGTTCTGTGGCA
ACAAAAATTGCATACTCATCCCTCCGTGATATAGCTTATGTCTACGAATGGGATACTAAC
GTGTGTGGAAATTGTGCCTCGTTTTCGTATACTGTTGGCGAAGACGTTTACAATAGTCTT
GATGAAATTTCCCGTACTTCTATGACCAATACCAAAGGCAGGTGGGCTTTTACTCCTGGA
TTTGCCGGCAACCGCCATTGCCTTCCTTCCAACAAAGAATCAGGCGGAGTAAAATTCGGA
CCCGTTATTATGGCCAAAAACCACTCCGAGTTCTGCTTGCGGACTGCAACGACCTTGGAC
GAGCAGTTCCAGGGATACAAGCAAACTGCCACTGTCGATAATTCCAATTCTGAGAAAGGA
TTCTATAACTTCAGAATATACACGGACGAACAAGTCGGTCAATTGTCCTATTCATACAAT
GGTCGTGATGAAGCTCTTGTCATAGATTCCCGAGGCGTCGAAATTGCAGGTATAGATTTT
GGTGTTCCCGCGTGCAACTCTCGTAATAACGAAATATACGTCACTCTCAGATTCACCCAG
CAAACTATGGTGCTGGACAGCACCGTATGCATAATATCTGACGTTGAAAAATCATGTGGC
GAATGCTCGGGATTCGGGAGATGCATGTCGCGAATTCCCAATATCGTAACGGATGACAAA
ACTGACTATACCATAACTTTTGAAGGAAACGAAATAGGCACTGAAACACTTTCCTGCTTC
GTCGCCGAACGCGGCATTCTGCAACCGATATACAATACCATCCTTAGCAGCACCTTGACC
GAATCTGGTGGCGGACCTGATCTTGACTCTCTTGCCCAATTTTGGGAAGATTTTGGTATT
CCCGTCATCAGTATTTCCGCCACTCTTGTGGCACTTTTAGTCATTGCCCTGGTCATCAAA
TGCAATATAAACATCGACTTGTGCTGCTGTTGCAGAAAAACGATAATTTCTGAGGAAGAA
AAACTCGGCCTCATCGATTCTGAGGTTTAGACCCTTTTCACATATCTTCGAGATGGCAGA
CAACTTTGACGAATCTTTCCCTTCAATGGTCGATCAAATAAGAGCCGAAACCTTGAATTA
CCCTTCAGGCGATTTCGAGGTTTTGGGTCAAGTTCAAGAGACTTCTCTCATTGCGGAGCT
ACGTGAAAATCTTCACGACCTTCATTTTGAGACAACTGAGCGTCTGCAGAAGGTTCATCG
TGACCTTTCTGACGATATGGAAAGAGAGACTTCGGAGGTTGTTTCACGTGTCGGGAAATT
GATTATACAGTCTGAACTCCGTCTTGCTCAACTCATCAACAAGCAGAATCAGACAATTAA
TCTTCTTCTTTCTCACGTTACTCGCAATTCTTCCGAGCGACCTCGTCCGATCGTCAGCTG
CACAGACTTCCCTGAGATTGAAGCCAACGCTCAAGGTACCATATACAAACTTGCTTGTGG
GTACTACTTCAAGCTTCGCTTACAGCATCAAATTGAGAGATCACTCCAACTTGAATACTC
AGGCAAAATTGATTCCATAAAAGACCGTCTGACACTTACAGCATCGGCCGCAAAACCCCT
CAATCAGAAACCATCACTTACGACCGACATTTTTCAACATTCAATTTCCGGCACCATCAA
AATCAATCCTCAGAACATAGAATATCTCAACGCAAAACTTAGTTCACGGCTCGACCAACC
CCTTATGTCCGTAAACATACTTCTCATCGCCGCCCCAAAACAAGGATATTCTAATTTGGA
AATTTTTGCCATCTCGAAATCATCACCATGCTAGGCATTCATCATTTTTTCTTTTATTTT
TTCTTGGCCCTCACGATAATCTCGTTGATATGGGCGATTCTTAAACTCGTAACGTCTAAC
ATCTGTTGCAAGATCGCCGACGGTTACAATCGACTGCCTGCCCCTGAACCGGATGAACCC
CCAGTAGTAATCCGGAACGATTAAGCCTAACGACCTTACATAAGATATGTAATCGCGTGA
TGCGCCTTTGCCTATCTTATACTTCATTAATTCATCACGCTTAATTATCATGCTACCATA
CCTTAGGGTTCGTTTTCACCGTAGCTTTTATAAATAAAAACAAAAACACAAATAATCATT
CATCTTCATTCAAAGCTTTATCATCTTTCTTTCAACCGATCTGATTTTGGCCCACATATT
AATATAATTAATATATAATATATAATATAATACTATTAAATATATATTCATTCTATATAT
AAACATATATAATTATATAATAATACTATATATATATAACCATATAATTACATATAATTC
TATAATACTATTATATATACATAACCATATATATAACCATATAAATTAAATATAGGGCCA
CTATCACATATCGGTTTATTGCGATTATTGCTTGCGCCAAGCGTATAGTTCATTTCGCAA
TACAAAATTTTGTCGCTAATGTTTGAAGAGTTAGTGACAGCTCAAATCTAATAAATATTT
TAAAAACTTTCGGAAAAGCATTCATCTTCACCGTAGAACGCATAAAATTTTTATCCGGAT
TTTTGACAATTTCACCGAGAGAATTGCGCCGAACCATTTGGGGGTGGTTCCTACCAATTC
TCTGGTACTAAATTTTAATTTTTCTTTAAATTTTTTCTTTTAACTTGCCTGCAGGCTTTA
GAATTTTCCTGCAGGTCCGATTTACTAACCGGATAAAAAAAAAAATTTAAAGAAA
>SRR1950953_444
GTCGTTAAATCTTGGGGAACTTAAGTGATCGAAGTGATTGATAACCGTTTGAAGAGACGT
GATAAATCTTTGCTATTTCCGTTACAAAGTCGAGATAAACTTTGGCTATTTCCGTTAGAG
AGGTCGTGATAAACTCTTGCTATTTCCGTTAGAGAGGTCGAGATAAACTCTTGCTATTTC
CGTTTGAGAGTTCGAGATAAACTCTTGCTACTACTTTTTGAGCTTTGTCTCAAAACAACA
ACAACATTTTAATCTTTGCTATTGCTTGTCCATACTCAGCGGTACCGGACATGTCAGTCT
CAAAGATGAACCTTGATGTTGCTCAGAGCTCTGCGTTCTATTCTGAACAAGGGGCGTATT
GTTCCGGACCTTCTACTCTTAGACAGATCAGTCTTGATGGCATTGCCATTTTGGTTGAGA
AGTTTATTGAGGAATTCGAGGCCGGTAACATGGAAAAGAACCTGAGAACACAAGTTGTAT
ATAGTGTATGTGTTCATAGTGGTCTTGGTGTTTTCAATGAGAATTCCTGGGCCTCTTTGA
GAAATTTGATGTGCTTTTTGAATGATAGTGCTTTTGTTGATGTTCACCCTATTGTAACTC
AGTTGTGTATTTTATGTTATTTGTGTGAAGTGAATATGTGTGTGAGTTTTGTGGATGTCG
AGACAATTGATTCCATGGATATTGATACTGATGGCGAGCACTATACATATACCTTTGAAC
GGTGTGGAGAGAAATTCGAAATACGACGATTCGATGGTGAATGTATGGGTGTTTTTGATT
GTAAAACCAGTTTTGCATCTTTGCAACAAGCAAAGGCGGTCATTGCCATGATGTTGCAAG
ATATTGAGAAGAATCCCGGCCCTGTCTATTCAAAACCTGAATGCGTTCAATTTGAAGAAC
GAAAAGAACGCAAGAAGAAGCAGATTGTACGAACAAAGACTTTCAATTGGCAACAAAAGA
AAGAACAGAAAGCTCGCGCTAAAATGATGAAGGAGGCGAGAATTGGAAAAGACTTTGTCT
TCCAGATGCGTGAGATACTTCCTGAAGTTGCCAAGAATGTTGGATATGCTGCCGCTAATA
TGGTGTTTCCTGGTTCCGGCACAAGTCTTGCGACTGTTATAGAAGGATCCAAGGCAACTG
CTTTATTGGGAGCTCTCCACAAGTCTACTGATGACTTTAAGGAATGTATGGAAAAAACAA
CTCAGCAATTTCCACATATTTTGGATTCAGCACAAGCAACAGTCAGTAACGCAAATTTGG
TGATTCAGAGTTTAGGATCAATTGTTGACTCTATTAAGAATCAGCAAAGATTGTTGGATT
CTGTATTTGGTTTTGTGACCGCTAACCCATTGCACGTTTTGATTGCTGTTTTGATGGCTT
TTGTCGCTTTTGCTTATCCAAGTTTGTGGACTGGATTGCCTTTGTTCTTTTTTGTCTTGA
ACTTGTTGGAATTTGATGTGATTTTGATTAAGAAGTTGAGACAAATTTGTGGCTTCCAAG
GACAGGAGATGAGATTCCAAGCTGGAGAAGATGTGAATGTTCCTTTGAGAATGGCTGGCC
AAGTTGTGTTTACCATTTTTGCCTTCTTTGGAATTGGAATGATCCCTACTGGAAATTTCT
ACGATTCGTTGATTCGTCGATTGGATTTAATTCCCAAGTCTGTAAAAGGTGCTCATTCCA
TTTGGGAGAAGGCTGGTGAAATTTACGAGGCTGCAGAAGTTGAGTTTCGTGTATATGTTT
TAGGTCAGAAGAGAGAAGATCTTGTCAAGGAAGAAGGCATTCACAAGGAATTGCATGATT
GGGTTGAGAGAGTGGATTATTATTATGATGCCATCAACCGTAAGCAGATTGAACGTGACG
AGGCAGCTGTGAATGAAGTGACACAATTGTTCCAGCAGATGAGTTATTGGTTGCACACAC
GTGCTGTACGAATGAGTTTGCCCAAAGAAGTTTTGCAAGTGATTTTGTCTTTGCAGCCTA
GAATGAATGAGATTTTCAAGATGGTGTGCCGAAGCACTGTACATGAAGGTGGACCTCGTG
TTTCGCCATTGTGTGTGATGTTTTCAGGTGGCTCGAAAGTTGGAAAGTCTGAACTTCTGA
TTCCACTCGGACAACTGTTGTTGGCTGCACGTGGATACACCAATGAGAACAATTTCTTCA
AGAATAACATGTACAACCGTACTGCTGAATGTGAGTATTGGGATGGATATGTTGGACAGA
AGATTTGTATCATTGACGATGCTTTCCAGATTAAGGATCAGGTGGGAAATCCCTCTGTGG
AATTTATGGAAAGTATTCGTCTGTGCAACACCGCGCCCTGCCAGATTCATTGTGCCGACT
TGAATGACAAGGGCCGATTTTTCTCTTCTGAAATTCTGTTATATACTACCAACTTGACAG
AAAATTTCCACAGCAAAATTGAGTCTCTTAATTGCCCTGAAGCTGCTGTGCGTCGATTGA
ATAGCAATGCTTTTAGAGTTGATGTGCGTCAAGGATACGATACTGAAATGCGTATTGGTT
TCCGTGATTGCAAGGTCATCGACACAAGAAAGATTTGCTATTCTCCCGATAGACAAGCCA
AGTATGATGAGGCCTGTAAGATCAACCCACGAGCTGATCCCCGTAACTATTATTGCGTAC
ATTGTAAGGATAAGTGCAAACAATTGAAGTTAACTGACATGCCTTTTTGCACTCATGCTT
ATAAGTTCCAAAAATACGATATGGGGACGGATCATGCATTGTCAACTTGGTTGGGTTGGA
GTGAAATGCTTCAGATGCTTAAGGATTATGACAAGAGTAACATGAAAGTGGAGAAGACCA
AGCTGGATTTGTATGAAGTGATTGCCAATAACCCCCTCATGTTCCAGGGAAATGAAGAAT
TCTTCGATTCTAAACTTCTAGCTGAGGAATCGTTTGAAGATAATACCTTGGAATATGATT
TGAACAATCCTGAACATTGGTTGCTGTATGAGGAGCTTGCTCGCAGACGTGATGCATACA
ATCAAGTGTGTAAGAGGGACAAAGCAGATGGTTCCTTGGATGGATTTGCCATGTATTTGT
CACGCTGGCCTGAATTGTTCGCATTTAATGAACAATTGATGTCTGGAAATGTGGCACCGA
AGAAGAAAATGCAACCAACTGAATGGCATCATTTTTGGATTTGCAAGTTGTGGGCTGAAG
GACAAGATTCCCAAATCTTCAAGACAAGTCCATTGGACTACGATCGAATTACCCAAATGA
AAGAGCGGTTCATGGAGAGTGCTTCTTTTGATAATGATGAGAGTTTCTTTGAGTTTCTGT
CAAGTGCAAACCAAATGGATGTGAAGGTTGAAATCCGTGATGTGAATGCTTATGTCAAGT
TTGTGCAGGAAATTCGTCAGAATGGTTTGGAAGACGTTATTGTGCGCTTTTTGCGTCGGG
AGGAAATGTTTGTGTCTTTGCCAGCATTGGAGATTGCACCTATTCCCAAGGAGAGTGCTA
TTCAAACTTTTAAGAAGAGATTTTATGCGCACTATGAGTGGGTTAAGAAGCAGATTCAGG
ACTTCTTTGATAACTTTGGCTTTATGAAGTTCGTTACCATCGTTGGAGTCATTGTTGGAA
TGTCTTTGGCTGTTACTGGATTGGTACAGGCATTCGGCACCGAAGAAGGAAATAAACCAA
CAAGGAAGGAAGATGATGAGAAGCAGACTTTTGAAGCCAATGCTGATTATGATCATAATC
CAAAGAAGATGAACAAAACCCGTTTTGAAGCTCCTGAGTATGATCATGCGCCAACTCGTA
AACAGCAGAATAAGTTTGAATCTCCAGACACCACCAAGGAGACGAAATTGAATAGGATGA
TGAGACCAGCTTTTGAGGCAACAGAGCAACCAACTGAATTTCAAGGATTGTTAGATTGTG
GTGCAATGGAAGTATCCAATCGTTTGGTTTGCAAGCAGATGTATGTTCTTCACAACGATA
ACATGGTCTTTGGAAACGTGATGTTTGTTAAGGGATATAATTTGTTGATCAACAAACATT
TCATTTTCTTGATCGAGGAATCTGTGAAGAATGGACGTCTGAGGGAATCTAGTGGTTTGT
ATTTGTCCAGTGTGTATGCGGCAAAAATGATCGAATGTACTGTTGGATATCTTTTGGCTA
ATGCTCGTCCCATTGAGAAAACTTTGTCAACAGGAGAAAAGATTGATATTGATGCATGTC
TTGTTCCATTTAATCCTGCTTTGACTAAGTGTAACATCCATGGTGATATCACGAAGTTGT
TTGCAACCACAAGTGACATCGCGAAGTTATCTGGACGTTACAAGGCCATTTTACCAACTT
TCAATACGGACATGACATCAAAGGCATTGGGCTTAAGCGCTGGAAAAGTTCCATTTTGTA
CCCCCACTATTGGATACAAGTGGTGTGCTTCAGTACAGGGCAGCAACGACAGGACAGTTA
GCATTACCACAATGGAAGATCAATCCACAATCAAATTCCGTGAATTTTGGATTTATGATA
CCACGACGACAAGTGGAGATTGTGGTGCGCCCTTGGTCATTCAAGATAACAGCCTTGGAA
GAAAAATAGTGGGTATTCATAGTGCTGGTAGACCAGGGACAGGAATGGCACAGTGTATCA
CTGCAGAAATGTTGAGAGACGCTATCGCTACCCTGCCTGTGGAATATCAAGCTTATGTGG
ATTTGCCCATTGTGACCGAGGAGATTGAAGAGGGAGTGGAAATTTCCGGCTCTGTACCAC
TCAAAGATGGATTGATTGTTGAAGGATTGATTGACCCAAAACTGAGAGTTGTTGGATCAA
CTGACACCAAAATCATTCCTTCTATCTTGAATGGAGAAATTAACGGCCCTGCTTTGACTG
CACCAACTGCCTTGAGACCAACAAATGGAATTGACCCTATGCACAAAGGACTCGTAAAGT
TCGGTAAGTATGTGCCTTTGATCGATTCTAAGCTCATTGATATTGCTTCCAATGATGTGA
AAAACAATATGGAAACAAATATGATGAATTTGGATAAGACAAAGTATGCACGCGTGCTGA
CTTATGATGAAGCTGTGTTGGGTGTTGAAGATGATGAATTCTTGGCTCCCATAAATCGTA
AGACTTCTATGGGTTTCCCTTATACTCGTGAGAACAAGTTGAACGGGAAGAGAGAAGCCT
TCGGAGTGGATGAATGGACCATGGATTCAGATTTGGCTAAGAGAGTCAAGGCAGATGTTG
TCACTTTGGTGGATTGTGCTAGGAAAGGTATTCAAAGTCATGTGTATTGGACTGACACCT
TGAAAATGGAACGACGATCTTTGGAGAAGGTTGCTCAAGGTAAGACTAGAGTTTTCTGTG
CTGGACCTGTTCATTTCACTTTAGCGTTTCGGCAGTATTTTCTTGGCTTTGCCGCCTGGT
TGATGCATAATCGAAATGCCAATGAGATTTCACCTGGAACGAATGTTTACTCTACCGATT
GGGATGATATTGCTAGGAAGATCTTGTCAAAGGCAGGTAAGAATGGTGATGGATGCGTTG
CTGGTGATTTTTCCAATTTTGATGGATCTTTGAACGGACAGATTTTGTGGTATATCCTTG
ATATGATCAATGAATGGTATGATGACGGTGAAGAAAATGCTGTGATTCGACGAGGATTGT
GGTTTCATATTGTCAACGCTGTTCATATCAACGGTCGTGTCGTGTATCGCTGTACTCATT
CCCAACCATCTGGATGTCCATTGACTGCCATTTTGAACTCTGTGTATAATTCCATTGTAA
TTCGGATTGTTTTCTTGTTGTGTGCGAGGAAGGCTAACAAGCCAAACTTTTATTCAATGG
AGAAATTCAATCAATATGTTGCGATGGTTGCATACGGAGATGACAACTTGGTTGCGATCT
TGGAGGACATTCGTGATTGGTTCAATCAAAGAACGATTACGGAAGCCTTCCTGGAGATTG
GACATGAGTACACTGATGAAGCCAAAACGGGAAAGATTGTTGAAGTTCGCAACTTGTCTG
AATGCGCTTACCTGAAGAGGAAGTTTATTTTTGATAAAGTTGCCGGTCGACATATTGCTC
CCCTGGCTCTGGATGTGATCTTGGAGATACCACAATGGACAAAGAAAGGAACATTGAGAG
ATGAGATTCTTGTAGCGAACGTGGATGTCTGTATGAGAGAATTGTCGCTGCATGATGAAG
AAGTGTTTAATCACTATAGGAAGATCATCGCTAAGAAGTGTCAACATTTCAATGTTCCAT
ACCGATTTTTGACCTATTTAGAGTATCGCACTGACGTTCTAACGCTTCCTTTGTTTGAAG
GGCGCGCTGATGAATATCAGGTGATTCTCCATGATTTGGACTTCTCGTGTGAGGACGAAA
TCGCATCTCATTATAAAGAGCAAGGGAGAATTCCTAAAGGTCTCGTAAGAAGGATGCAAA
TTCGTGGTCCTCACTCTACTGGATTTACGAAAGTTGATCACAAGAATGCACTTGTTCATA
TTTGTTTTGGCGAAGTGAATAGGTACAATGTTCGACGTCTTGTGACATGTTTGAGGAGAA
CGAAAGATGAAGTGTCGAACGCAATTTTGAGAATGAATGTTTCTAGAATGGATGATGCAA
TTGTGACTGAAGTGAAGAAGCAATGTTCGTGGCTTGAATGTGATCTGTAATGTGTATATA
AATTCCTAGTTTCTAAAACACATTGTCTGCTATTCAAGTATCGGGTGGGCTATTTAGTCT
TACCTCCCAGGATGTCCCAGAGCAGCCCTCTAAAATCCAGGGAAGCTAGGTGCCGCTATG
TTGATTAAGTCGTCGAATAGCGAAAGAAATTGACTTGCTGATTTTGAAAATAGAACAGAT
AATAATACTATTACCGATCAAGAAATTGATAAAATTCAGATTACCCAATTGAAAGATGAG
GGAATTAAGGAGGAATTGATGGCCCCACATACATCGACCATGCCAGTTACTGACATCGTT
ATGGGTGCCACTAAGGAATCACGTACTCATAGTATCCCTGACTTTTTGAATCGTTTCCAT
GTTTTGGAGCGTTTCACTTGGTCTACTATGGATGCTAGAGGTACTGTGTTGAAAGAATAT
CGTTTTCCTGACCAGCTGAATGCTATCGCGTCAATTCGTAATAAATTTTTAAATTTTTAC
GGTTTGCGTGCTGGTGTCCAGTTGATTGTACAGGTGAATTCCCAACCCTTTCAGGCAGGT
AATCTATTAATTTCATTTTTGCCTAATGCAAGATATAATGATGTGAAGAGACACACTCAT
GAAGCAGATTTAAAAGGAATGGTTTCCCGCACAGGAGCGCCTCGAGTTAATTTGGATTTG
ATGGATGGCACAAGAGTAGACATGACAGTTCCTTATGCTAGTCCCTTTATTTTCTATAAT
TTGTTTACAAAGGAAGGAAATATAGGAGATTTTCATATTAGCGTATATTCTCAATTGCGA
GACGTTGTTGCTAATGGATTTGTCACTGTTACGGTTGCTGCCAGGTTTGTTGACGTTGAA
TTGGCTTTCCCTATTGGATCTGCTCTTCCCACATATGGTCAAATGCCTGCGCTAGAAGAA
GCTTCCGAAGCGTTACGTTATAAACCAAATAGGGATAAAGTGCAAGACCTCAAGGAAAAG
GCTGAGGAGTTACTATCCAAAATTGACTCAGGTGATTTTGTGTTTCAAATGAATACAGGT
GCTTCCGGATTCAAACAGAAAGCAGTACCTCACATGGCTACTGTAGATGATGACGATCTG
ACTCACATGTTGTCAACTCATTCGCAATCTTCTTTGAAGCCCTTGCAGATGGGTAACACT
AGTGGTGATGATATGTCTTTCAGGGAAATTCTATCTATCCCTTGTTATCACGAGCATTTT
ACTATAACTAATAGCAATGCTTCTGGTTCTAATGTTTGGTCTAAGGAAGTTACTCCATTG
GAAAATACAGATATTGTTAACACCGATAGCTCTCTTTCCACTGATTATATCTATGCAATT
TCTAATCTGTTTAGAAAATGGCGGGGTTCAATCAAGTATAAATTTAGGGTAATTAAAACA
AAATATCATTCTTTGCGTGTGCGTATTTCGTTTGCTCCCGGTGCTACTACACAAGTTGGT
GTTGACCGAGATTCTTGTTATTCTGAAATTTTTGATTTGCGTGAAAATAATACGTGTGAA
TTCACAGTTCCTTATATTCATCCTTTCCCTTGGTTGAACACTAAGCAACCTGCTGGTGTT
ACTCAAAATGATACCTCATTAGGCCTTATTATTTTTGATGTCCACAATCAAATGGTAAAT
CCATCAACTGTATCTAATACCATTGATGTGATTGTTGAGCGTTGTGCTGGACCTGATTTT
GAGCTTGCAGTTCCTACTTCAGCCACTCGTTTTCCTTTCGATCCGACTGTTGCACAGACG
GAAGTTGTAGAGGAATCGAATGAAATTATGCCCACGGTGAATCTGCTTTCTGACTTGAAG
TTTCAAGCCGGTAAAGATTATGACCCACCTAGAAGTAGAATGATTCGTCACCGATTTGAA
GGTCAAATGGTGCCTGATATCATGCGTGGAGCAATTGCTGTTAGTGGAATTTGGAAAGAT
CTTGCCTGGTATCAGTATCTTCCTATGGCGATCGGACTAGAAGTCATGATTCGAGGAATC
GTATCATTTACTGAAGGTTGGTTGTTCAAGAAAGATCTGACAAAGGAAGGAATTGAGCCA
AATCCTGGTCCTGTCTATACCACTCGTACATTGCTTAGTGGTACTCAGACAGTTACTTTT
AATTCCCCATATGCAGGAATTCAAAAAATTGTCATTGATGTTGGAGTCGTGCCGCAGTCG
AATACGATTGACAGTTTTGACTGTTCTGTCTCTTCAAATGCTGACCCCGAACAGGTGACA
GTTTTGCCCCGCGCATATACCGGTGTTCCATTTCATTCGGAATTTTATTGGAATAGTTTT
GAAAAACCTTCATTGACTTTCACAGGACAGAGCACTGGCACCCATGAAAATTATGTGACT
ATACAGTTTATTACTGAAAGTCCTATAGCCTTTCAATCAGGAGATTTTGAATTTCAGATG
AAAAATTTCGAACAAGATCAAGAGAGAGGAGGAAATAATGAAATGTGTATTACTCAACCA
TCAATTGTAACAGATATGGCTCAGTATTGCACAGGAAATCAGATAAATAGTGTAAAAGAA
ATGATTAGGCGTTCAACTTATTTTTCTAGTACTTTACCATCTGATTCGAGACCCATTCAC
ATCATGACCCATGGTTACGGTGTGACTCAAAAAGACGCTATGGGAAATGTATTGGTTGAT
GGAACAGACAATTTGTCTTATTTCGCATCCATGTATGCATTTGCCAGAGGCGGTGTAAAT
TTTAGAATTCAAGCTACAGGAGCCCCATATAGAGTTATGGTTAATACTAATAGTGATATT
AATAACAATACTACAACTCAAGAATATTCGCTCGTGGAGCAGACTGGAGACGCATTTACT
ACTACAGAAATAGTTAGGTTGTCAAATTTAATGCAACATGTAATTAATCCCTCTGTTGAA
GGTATTGGTGAATTTTCAGTCCCTTTTTACTGCTCATCTTATTGCCAATCTATTGACACT
GAGAGGAGCTATACCCCCAGTCAAGATGTAGTCAGATTTATTTTGCCTGACACACATGCT
CTGATTGTGCCGCAAGGTCAACTTTCGGAAGTTCTAGTGTTCAGAAACGCAAATCCTGAT
TTTCAGTTTAGTTACTTGACAGGACCCCCGCTACTCTACATTTTTTGAATAGCATCAATG
TATTTTGCAGTGTAATGTGACGTATGTTTGTTTTAAATGTATATTGTTTTATAGAGTTAC
AATATGGTGAATATTTATTATTTGTGTGTTATTTTGTAGAAAAAAATATAAAACCGCTGA
CCAAAAAAAATATAAAATATGAAAATACAAAAATATTAGTTTTAGTCGCTCGCTTTATAT
ATTAACTCTTAAGCTTTAAATTGCTGCTTTTATCACCCTTTGCATAATGGAGGGGCATAT
ATATCTTTTTTTGTTTAAATTAAGTACGCCCTTCCGGGGTTGTAGGTTTTTGTAAGTTTT
CCTACTTTAGTACGTTAACTTTCATTTTATTAAACAACTAACATAGTATGTAATTGGTAT
AGAGGCATTTTTCTCAAAAAAAG
>SRR1950953_981
GTCCATGCTGATTGGCTAATACCAGTTATCGTGCGAATCTCTTTTATAACTTTACTATTA
ATACTATTATTACAATTACATTCAATTTCATATTCATTATACTATTAATATATTACAATC
ATCATTACATCAATTATTATTATATTAATATCACTTACAACATTATATATATAATCATAC
ATACATTATATATCTTACATTTCTTGGTTCTATTTCATTTGAAAGATGAATCCAAGTTTA
TTTTTTAATTCTGGCGATTCCCAAGGCCAGAATCTTTGTGGCTTCAATTCCTTCCGGGAA
GTCTATCACCGGGACTATGTCCGATGCCTCGGAAGGAAAGAGTCGCTCCCCACGGCTAAA
GAGCTTAGGGATAAGATCCCCAGCCTTGCCGTAGAATACGCTGCCGTCCTGCAGACTACT
TGGGACGCCAGCGCAATTTCCACTGAATTGGCGAGTAATGCCCAGAATGGCATGCTCACC
GATTTTTCTCTATTCCTGCTCACCTGGCATTACAATGCCCCTGTGCTTGTTGTCACCCCT
CCGACTGGTGGTGCCGGCCCAACTGCATACGTGAGCCCAGGCAAAGACTTGAAGAACCCT
TATCTGCGCAGGTCAGCCATACTTTTTGATAGTGGCCATTGCCACTGGGGCCGAGATGTA
TTTCTTCTCGACCTCCAAGTGGTTGCGAATCCTCTGGGGGTTTTTGCCCCCTCCAAGGCT
GACTACCAACATGCTTTTGTTGCTCTTTGGTGCCACCAACATCGTGGCACCCTTCTTGTC
AAGAACAGGAAGACCACCAGATGGATGCTCCCGGGTGGCAATATCGATGTTTCCGATGTC
ACCCCAGAGGATGCAGCCATCCGCGAGCTTCAGGAAGAGGCTGGCTATGGTCTGGACGGT
ACCAGGCGCAATTGTCAATCCATATGGATTTCCGCCAACAAGTTGGCGGTCTGCTTCCAC
TATTTTGAACTAAATTCAGGCATGACCAACCGGCTATTTCAAAGCCGGAGCACGCCCGGT
GAGACTGTGGCTTGGACTTTTAGTAAGTGGAAAAATGACGTCGCCGTTAGCAATCAAGGC
GCAAATATTGGTCTTCGCCGTGGCACTTACGAGTTCCTCGTTAAAGCCACCCCGAAGCCG
GTCGTTCTTCCCGCAACCCCAGCCCAGCAACCGGCTAGTACCCCCACTGCCGGTGGCGCT
GCAACTCCGTCTCAAGATCAAACTGTTCCGGCCGTTGAGTCGCCCAAGACGACACCCCCA
CCAGATAATGTGGCAGTGCAGCCGGAAGCTCTCGCTTCCGACAGCAGTGACGATGAGGAC
TGTACAGTCACCATTGGTCCTATAATTTCGCCTCTGGTGATAACCAGATCTTCACCAGCT
CCGGTTTCACCCCCATCTGCTTCTGAGAGCGCCGTCGACGACGAGGAATGCGTCCCTGTC
GAGACCGAAGAGGAGCCTGAGCCTGAGGTTCTGCAGTTCCTACAGGGTGGCGACAATCTC
GTTCGTGATGATGGCGATGAAGCCAAAGACGAAGGATCAGCTGGTAACACCTATCGTGTT
GTGCAACATTTTGAAGATTATGTGTTGCTCCACGCTGACTCCACAGAAACTGCAAGCGTT
CGCGAAATGATGGACCTTAAATTGCGTAGCCTTATGGAACAAGCTGACTCCGCACTCCAC
TCCAAATTGACTTCCCAGACATTCGACATTGCTTTTGGTGCGTTGACCGACACCATTGTT
CAGCTGGACTACAATGTTTTTGAGGCCACGTCGATTATTGCTGAGTGGTGGCACTACATT
GTCACCGGAAGCACGCTCCATAGGCCGATAAAGCAGTTTGAGACCACCGTGATCGCCATT
TACAAAAGCCGTTTGTTCGCTGAATGGGACACCAATAGGAGGTGCGAGGTTATGGCTTGG
TTTCCAGATTTCGGCGGTTTTGAAAACGACTTTGTCGATGCCGTCGTGCCAGATCCGGAG
CCGCCTTCGGTCGCCACCCAAACGGTTGCTCCTGTGCATGTTCCAGTTCCATCCGACAAG
GCCTTAATTCCTTGTGGTGAAGTAAGGAACACTGAGGAGCGTTTTGATTACCGCGCATTC
CATGAATCAGCCAACCTCGAAGACTTGTACAAACGCGAATGGAAACAAAAATTCACTCAG
AGGCGCCCAGCCTTTGTTGAGATACTTGAGCATGCTGGTGAAAACACGGAAGTGCAGTCC
ACCGAAACTATTTCTGAGTGGCTGCAGCGTAGCAAAGTTGCAGTCCACGCCCATCTATAC
GACATGCTCAAGAACCATATGATGGCTGCCGTTGGCACTATGGGCATTACCCAATCCGTG
CTTTTTGACAGCTTGGCCGTTCTTACACCCTTGGTCACCATCATTATTGAATTGATTGAT
GGTCGTTGGACTTGGTATTCCTTGCTCTTACAGGTTACCGCTCTCGGCACAGCCATTTAT
GGTATGGTCGCTAAAACAATGACGGCTATAGCAAGTCTGGACACTGCCATCAATCTTGCA
CGTATTGCGGTTGAACACGCGCTTGGCATACGCTGGGAAACAGAAGATGAAGGCGAATTA
CGCCAGAAGATGATTTCGAAGTCGTCCGCTACCATGCATGGCGCTATCCCCAGCTTAGCT
CTCGCCTCCGTGCTCACCACTGTTGGCATGTGTGGCTTCAAAGGCGACGTTTCCGCTGCC
AATGCCGGTCTCAACCTTGCCAAGAATTGTACCGACATGGGAGAACGTTTCGTCACTGCT
GTGGCTTATTACTTCGGCTGGGATCTCGACGGTAAACTGGCTTTGAGCAAAACCGCTCTT
GCTTATGGAGAGCGACTTGATGAAATTGCAGTCGAAACCCCCGAATCTATTATTGAACAC
TTCCAGGAATATACCGCCCTCTCGGGTGAGATCAAGCATTTTATCACCACTACTAAAGGC
TTGGTCGATTCCGCCACAATGGGTATTGTTACCGCCAAGTTGGCACAGCTCGATTCACGC
CTCCAGATTAGTAGGCGTACGTGGAATCAGCGCAATGTCCGCCCTGCTCCTGTTGGTGTT
TACCTTTACAGCAGACAGGGTGGTCTGGGTAAGACTGACTTCGTCAGTTATGCAGCCAAA
GCATTGGGGCGGAAAATTGCGGGTTTTAACACCAATGTGATGGGTATGTCTTCGGGACAG
TATGCTCCCGCTTACAATGGCGAACACACACTCTTCTATGATGAGGTGGGCGGCAGTGTC
GACCCCAAATGCAATCCTTTCGAGCAGCTGAATAACATACTCTCTGGCAATACCATCGCC
CAGCCCGGAGCGAACCTGGAGTCCAAAGAACAGATCTTGCGACCTCACGTCGTTTTCTTG
GCTTCGAATGTCCCTTTGAATGAACAGCAAACCCAACTCAAGGCAGACCCCGACCGTGCC
ATGAAGTCGCGACTCATACAATTCGAGGTGCGTGATCCCCAATTCCAAGCAGCCTTGGGT
CGTTACATGCAACCGCACCGTCAACCTGATTACAGCCATTTGCAATTCGTTGACGACCAA
GGAAAGCTTCATACTGCTGAACAGCTCTTGGACAGGATTTGCGAGTGCTTGGCTCGGAAC
ATTGAAAACTACAATTCACAGCGCGATGCCGATTTTTCGGCTGTGAAGCCGTATATGACG
AACGGCACGCAGCTTAACTTGAATACGATTACCGCGAAATCCGCTGCCGACACCAAGTTT
TGTCTCACTATAGTCGGCAAGCCCGGCAGGGGCAAGAGTACGAAGATAGTCCCCAGTTTC
ATACGCAAGACCCATGGGCCTGAGACTACAGTCTTGGCGCCGAAGGATTTTGCTGCGCTT
AAGGAGCTTGACCTCACCAACCCACCACAACAGACCATCGTCATACTTGACGATGTCCTA
GATTTGACCTTGCGTGAACACCAGAACGGATTCTTGAATTGTTACAATGACGCAGCCAGC
AATGTTTCTTTTGTTGTGGTCACCAATGCCGGTCCTCCAAGACCGACTGGTTTGCGTCAT
AGCGCCGCCAAGTTGTACCATTGCGTCACCAATCCATCAGAGGGCTGGCGCTCCATCGGA
GGAGATCTTGACTACCATGAAACGAAATTGAGGGATGGTCTTGATCGCCGTCTCGGTTTC
ACAGCCAATTCTTACAGCCAAGCCCTTGTGCTCGATCAGAACAGCAACGCCTATGATTTC
ATCACTGGCCGTCTTACCACTATAGAGGATGCCGTTGAGAAATATTACAATCACCGGCTC
GGTAGAGCCAACGGCATTAGATTGGAGACTTTGCCTGACCCGATACCATTTGCCAAAATA
GAATCCGATGTTTGGTTCGAGACTGATGAGATCCTTACCGCATCGAGTTTCTTTGTTGCT
CTTTTTGCGAAGGGTCGTATCAGTGCTCGGGCGGCTCCCATAGGAGCCACGCTTTCACGT
ATGAGCTTTGATGACATGGGCTTTACTGAGGCGGTTGAGTTAGTGGTGCGTGAACTCCTC
TCCAATAACAAGACTCTTCGCATATACATTAGTGTGTGCGATAAAGTTTGGTACGTGAAC
AATGAGGAGTTCTATGTCGGGAGCAGTGACGACCCCTTTGCCTTGGAGAAGGATTCCCAG
GGGGCTTGGTACATACATGAAAGGACTGCCCCTGGTATTGAGGTTAAGATGGCTGTGGAT
CAAGAACTTATGGACGCCATACGTAACAACACCGCTTTCACACCAGCACTAGTTGCCCGC
CCCGACTTCAAGCCCAGTGTTTGGGGCCGTCTCGGTCGTGCCAAACGAAATGAAGATGTG
CTGTGGAGGCAGTTGGATCAAACTTTCCCCATGTCATGGAGACAAGTTCTCAACAATTTC
ATGGCTAGGATCAAGTCTAAGTTGGTTGAAACTAGTGACTGGCTGCAGAAACACCCCATA
CTTGGTGCTATGTGCTTACTGGCCACTACAGTGGCCACCTACGTGACGGGCAAGGTCGTC
TGGAACTTGGTTAAGAAGATCTTTCCCGGCCTGCAGAGTGACGAACGCTATGTTACGAGT
GAGAGATGTGAACTTTGCGTGGGTGGCTACCAGTCTCCGGTTTGCGAGTTTTCCAATTTC
ACCTCGAAAGCTCGCGGAACCAAGCGCAAGGTCAAATCCTTTACAGTCGGTGGCCGCAAG
ATGCTGGTCTCGGGTGACGAGTCAATAGACCAGGAGATGTCAGATCAGATACATGACGCG
GAGCGAGCCATGAAGGCTACCGGTTATTCACGGGTGGCCAATGGTCCTTTCAATGGCAGA
CAAGCAACATTCTTCCGAGAGATTGATGAAGACGGGTGTACCCACTATGTGGTTGAATAT
GACGACATCCTCTCCAAGTCTGGCAACCTCATTGACCAAGTCGTTCCTCTGATTAACACC
GGTTCAGGCGACGTTCTTTGGGGTCTCATGGTCACTGACACCATCTGTCGGTTTCCTAGA
CACCTTATTACCAACCATCGAGCTGTCGTGATGATTAGAGATACGGATATCACCGTGAGG
ATTGTACAAGAATTCAAGAATCACGAAGCGGCTTACGGTGTTCTCGAGAGGTATGGCAAG
GTTCACCATTATCCCAACATGAAGGACATCAGCAGCAAGTTTCTCGCCCACGCTGCCCTG
CTCCATGTGAAGGACGCAGTTATGGCTCGTCCGCCACCACATCGTACTATCGCCCCAGTC
AAGGTTGCTTTCGTTGGACACCGTACTATGCCGCTTTACGACGACACGACTGGATGCAAC
ATAACGGATAACATTCTCTATGCCGCGCGCACTGTTGTCAGCACGCCATATTACAAGAAA
GGAGATTGCGGCGCCCTCTTGCTGGCCAAGAGTGGCAATACCAATGTCATTCTTGGCCAG
TTGGTGGGCAGCAGTAACGACCCGTCTGTTGACAGAGATATATTTTCCGGCATTACTGTG
GAGGAATGGAACGAGTTTGTCCGTAATTATCAGAGCAGCATGACCTCCAAAAGCGGAAAC
GCCCAGTACGTGACAGTTGACTGGATGAGGCAAGATGAGAAAGGGCCAGTTAAAGTGCCA
GCCAAGTTGTTGGATAAGGTCACGCTTCCCGTTGAATCAGACTGGTGTGATTCCACCACG
GGATTCGATCTCGTTTGTGGTTTTGCCAATAGGCTCCCTTATGATCAAGCCTCTGCCAGT
AAGCCGATTTACAACCTTGCTATGGAGGATGTTTTGGGAAATCTCAAGCGCCCGGTGCCT
CCAGTGGCGGTCATTGAGTCCAAGTATGCCGAACAGATTCCCAAGGATGACAATGGCAAT
GTTTTCGCTCCCGCTGTTAGGTTGAGCAAGTGCAAGCCACGCTATGTCAATCCAGCCGTT
GAACATGCTGAACAGCTGAGCCTAATTGGAAGCGAGCTCGGTGAACATTATCGAATGTTG
ACAGGGCATCCAAATGTGCAGCCACTTTCTCAGTCCGATGCCATTTGGGGTTGCCATGGT
ATTCCCCCAATGGCTCGTGATACTTCCACCGGAGCGGTCTACCAGACTATGTATCCAGGC
CTCGCTTTGAAATCACAGCTCTGGACCGTCAACAGAGATGAGTTCACCGGCAAGGGCGAT
TTTGTGTCGCTCCTAGCAAGCCAGTGGGATTCGTGGAAGACTGAGACGCCCATTATTTAT
CCACAGGCTGTTTCTATGAAGGCTGAAAACTTGCTCGTCGAAAAACTCCACAAGAAGAGA
CTTGTATTCGTCTGTGACCCCATGACAAGTGTCAACCAGCGGCGGGCTTTCTATCCCATA
CAGTTCGCTTTTGCGAAGCTCGGGTTTGAGAGCCCGTTTCTGCTTGCCTACGACCCCATA
CTCGAGACGGATCAATTTGTGCGGAAGCTTCAGAACCGCATGCAGTGGTTCGCCAGCTTT
GACGTCTCTGCTTTTGACCTCACGGTTCCTGAGCAGGTCGTTGAAGCCGCGTTGAACTTC
TGCGTGAGTGTTTCGAAGGCCGGTGAAGTTTACACAAGAATACTCAGGAGTGCCTTTATG
GCCGCCAGTGGCGCCCCAGCCCTTATTAGACAAGGGCTATACACCAGGCATGGCGGTATA
GCTTCGGGTATCACCTGTACTTCCCTCATTGATGGCATCTGCATGTTGAACATTTCAGCG
TACTGCTGGCACCGTGCCAACGACATCTGGTGCGATGTTCCGCTTTACGTTCAAAACAAC
AAGTCAAGACATACAGGCGACGATACTACCCTGGCCAACAGCGGCAAACACTTTGTTAGC
GCTTCGAGCTACACAGCAGTGTGTGCAAGCGACTTAGGCATGCAGTTGACAGCTTGCGCT
AACAAGAACACAGAGGGTGAGTTCTCTCGGCGCGTTTATGATATAAATCATTGTTCGCGC
CAGGTGGTAGATGTGCCGGGCTTTCCAGGTGTTTTATCAGGAAAGCTCAAACCAGAGGCA
GTCTCCGGAGCACTTTGTTGGAGCCGGACTAGGGATGAGCGTGAGATCAATGTCCAGCTG
GAAATGTGTCAGAAAGAATTGTGTCTTTACGACGACGCCACGTATGAAAAGTTCCAGCGT
GTGGTTGTTCACCATGGCCTCAAAGTTGAGTTGGTGCCCCTGGAAGAGTACAGGAGCCAT
GTGAAGGAAGGTATTCTGAACGCTCCCTTCACGAATTCAAGAAAGATCTCAGATGATCCT
ATCAGATTGAGCGTAATTCCAGTTGTCAAAGCTTTGAAGCTCGAATCTAAACCCAAAACT
ACTACATACTCATTCAGCAAAATCACTCAAGATTCCTTTGAAGAACCAGACGTTCTCCTT
GCAAAGATTGTTGGGATGGCAGGCACATCACACACCGAGAAGATCACCTGGCAGGATGGC
ACTGAGCGTATCATGCACGTGCACGTGCCAACCAGCCAAGAGTTCATGCGCGAGTTCCTG
CACTCGGTTGAAGCCCGAACAGTGCCAGGCTGGGTCAGTGAACTGAGCGCCACGCCAGAA
TTTACACCCCACACAAAGAAGCAGAGGCACTTCATGCGTTGGGTTGCGTTAGCGCACCGC
TACAAGAATATTCTTGCTAGTGGTTCGCGATATTGGCGCATACTCAACGCCGTTGACGAG
TTCCGTCAGGATTGCCAGGCCATGGTTTCCAAATCTGAAAGTGGAGTGGCCACCGCCGGT
GCCCCGGTGGCGGTCGCTCCTCCGGCAGCGTCAGCCAGTACACCCAATGGACAACCAGTG
GGCGCTATGGATGACGTGTTGGCCAATCAAGCCGTGGCGAACGTTGACCCTATGCATGTC
ACAGCAGGGACTGCTGTGGCGCCAGTTGTTATGACCCAGACAGGCGGTGTCAAAGGCATG
CTCCTTGGACAAACTGATGTGTCCAAGAACCTGCTTACCGTTGCAGGCACTAAGATCTTC
GACAGCATTTTTGTCATCAACATGGGAGTTGAAGAAGGGGTCGTTGTTAAGCAGTTCAAT
GTGAACCCTTGGAACTCAGAACTGTTGAACAAAGCCACTAGGGTCTGGGCCGGCCTCCAT
GAGAGGTTCATACCAGGTCCGAATGGCGCCTTCGAGATACACATACAGGTTGTCTCCGCT
GCCACAGTGATAGGCAACTTGAAGGTTGCGTACATCCCAGCCACCTATGACAAAATGCCG
TTGAACCAGGCCAACCTGGATGCCTTCAACCCGCTGGAGTTTGCCTGCAACACTTCCGGC
GAAGGCATGATCCCTGTCACGCCGACGGCCAAGGAGTATGCGCTCACGGCTATATGCCGT
GACAGCGCTCAAAAAGCCTTCGGCCGTCTGGTGTTCATGACCGCCACCAAATTTGAGAAC
TCCTTCACTGCGTCTATTGGCGTCCAGGTCAAGGTTGCTCTCAGCCTCGCTCCCGGATCA
GCTTATATGACGCCTGCGATCCTCACCAACCCTTCTGCTTCTGCCGAACTTGGCTTCCCC
TTTGACATCCCCACCTATGGAAACGACGTCGCCATTGACGGCCGACACATGGACCCAGTT
CTCGGCCCTGCCACTACTACAAATGACATGGCCTATGCCGGGAAGTCTGCAGACGGGAGA
GTGACTCTGGCGGGTATACCGATTGTCCGTCGAGCAGATCCAATTGAGGATAAGGTGTTT
TTCGCCACTGGCACAGGCACACTAAGGCTCGGAATTAATGTTGCCGACGAGGTCCCGGCC
CTGTATCTTACCGTGAGAGACGAGCCCTTCTTTAGAGTGATAGTTGACAACGTCACAAAG
AAGGACAAGTCTAGTCTCAAGGTGTTTACAGGAAATGACCACACCGAAGCCGAGTTCAAA
CGTCTGACCAGTGACAGTGCCATACATATCAAGGGTCTAAAGGCCGAGCAGCCCATTGCC
AAAAACTGGCTTAACGTGGGCACTGCTTTGGCCAAGGACCCTGGCACTGGCAAGGGTCAA
GACATTGTTGTCGACGACGTCGAACTCTACCAGACTGATGCCGACCGAGTTTTCACTTTC
AATAAGGGACCGCCGAAACCCAATTCCAGTGAACTCATGGTTTTTACCATGAATGCCGAT
TTGAGTCACGTCACAGCTGGCGATCCAGTCGGCCTTTTGGCTGACGGGACCGCCAACTTT
GGCAACCGATTAGTTGGTGCACCTTTCTGCGCTCAAGCTCCTACGAACACACCCATGACT
CCAGTGGGTACATTGGCGGTTAGGCTAGCACCCAAGTATGGCGTCCTGCCGGGTGTTCCT
AAAACAGCCGGTGAGGGCAGGTCTGTGGCTATCAGCGAAGCACAGCTCAAGCTTCGTGAA
ATGGATGCTCATTGGCTCAAGTTGAACCCTCAGTATTCGGGAATTCTCACCACCTTTACC
TCCAAGGCAGGTTCGATACTAGGACAGGTCTATAGAGATGGGAAGAACATGTACTGCTCC
GCAGCAGGCGTCCAGATTTTTGGCTACCTGGATATCGCGGACGCCATCCAATCCCATGAG
GCTGTGAGCACTTTCCCCCAGATGGTGACAGTCGCCGGCTCGTTCAAGACACGAGTGATC
ACGGACAGACTTTATGATGGAGCACTCCACGGCCAGAGGACATACAGCCGTATGTCCACG
CGCCAGCTCTTGGGAGAGAAGATCACTTCCAAGAGTTGGCAGGCCTTGAACGGTGCTGCA
CACTCATATATGACACATGTTGCTCCCGCCGGCGGCCCGACGATTGTAGTTGGTGCGGGC
TCTTCTAACAAGAAGAGCGAATCGTCAAAGGCCGGCGGCTGGTCGAGCCCAGCCGAGAAG
ATCAGGAGCGCACTAGCTCCCCCGACACGCACCATAGGTGCGCAGACCAACGACGTTGGC
TCGCGGAGCATCGGCATACAGAATTCCGCCGGACCACCAGACTTCAGCACAGCCGCTGGC
CGTAGAAGGGCCATCGGTTTTGCGCAGGCAGATCGCGAAGTCACTGTTCTCCCCAGCTCC
AACGTGTTGGGTGACCCATTTGAGACAGGCGTGAAAGAACTGCTCGAACCCTCTGGAGAG
TTGAACTTTGGCCAGACTAGTGCTGATTGGGCCACAGATACCTCCGAACTGGTGGAGGAT
TCCATGATGGGCCTTTCCGGCAGTGGTTTACATGACGTCTCAGATGATTCTGAGACTGAG
GCCACCAGTTGGACATACGAGGATTTCAGCAGTTGGGATGAGAGTGCACTGCATGCACGG
TGTGAAGGCTGTGTTGAGCCACCAACAAGTGGAGGATCTGATGAGATAATCTCCAAAGGC
TCCATGGTAAGCGCACTGGGATCCAGTGGCATAACTGCAGGGACAAGCGCCGCCAACACT
GCGGCTACCAACAAGAACAACATGAACATGTTGGTGAAACAGTTGGCGGCTCAGAGCGCC
TTGGCTAAGCAGACCGCTCAACTGCAACAAGCTGATCGCGTGCTCGCGGTCGTACCAGGA
CTTGGAAATCAGAGGTGAAACTCTGACCCATTTTGGGCAAATTTGTTTTCATTTTCTTTT
TATTTTTGTTTATACACCCGGCGTTGCCGGGTTTTTCTTTTCTTTTAATTTTACGTCACT
TTTTGTTTTGTGCCGTGTAGGTCGTTTTTCGTAGATTGGGAACTCGATCTAAATATTTCG
TGTTTAAAATTGTGTTGTCTTAATTTTATGTAAATCATCAACTCACATAAAATCATTTTT
CAATTTCTTTTTAAACATACTCCTAATGTAGTTCTTATTCTTCTACATTGGGTTTAAACC
CCATTTAATCTAAAAAAA
>SRR1950953_4690
CAATAATTACTTTCTAAGAAATAAAGAAAAGTAACACCCTACCGGTTCCTCGGCGGGTTA
CCCCATTTTTCACTATTAAATATGTGTATGACATATAATATATATAAATGGATAACAAAT
ATGAAATATGTATGTATGAACAAACAACAGCGCGAGAGCGCGTTAAGTTGGGAAATAAAG
GATGGTTTAATACCAACCAAAAGGATACCCACCTTCATACTGAGTGTACACATGAATCGT
GGGTGGGTTCAAATACCAAAACATGGTAAAATCCACACCGGCCTTATGGTAAACGTCAAT
TGTCGGGTGAATATCTAGATGCGCTGGATCAACTGTGCCATACATCTGAACATCATAATC
AACTCTAGCACACTGGATGATCTCATTTATCCCAGGAGGATAAATTCCCAAACTAATCTT
ATTCCAAGGCAATTCACTCGGCTTGTTAGCAGTGTAGTAATTTGCCAAGGGATTAGCGGG
CAACATCCTGTTGTTGCTGTAATAGGGAACGACAGCGTTGACTACGTCGACATGATCTGG
ATTGGTGACAGAAAACCCGGACATTCCTTTCGAAAGCCTCCTGATGCAAGCATTAGCCAT
GTTTATAACCTGATAACCCTGATTTGGGTTCTCTGGCGGAAGCGTGGCAGTAACCCAAGG
TTTGACAAACCAGATCACTGGGTTCCAAATCGAGGTGTTCTGAACGAAATCTGAAATACT
ACTAGTAACTCGAGAAATAGAGAGGCTAGTAAATACACCATTCGCACCATTCCAGAGACT
CTCATGAGGTTTAGAACCATTGCACTTAGCCGTGTAAACAGAGCCACCACGCCACCCTAC
GTATGACGATAAGAAATAGGCAGTGGGTGTCATAGTCTTTGTATTCTGATTAAACACTAA
ATCAGAATCTGAAGCAGCTCCGTTCTTGACAAGCACACCAGTGTTCGGATTGGCAGGGTC
TACTCTCACAGGTAGATTACCAGTGACATATGGCGCGTTGGGCAAATAAATGGAACCACC
ATAACAACCAACCAATCCATAAGGATTGGCAGTACCAGAAATTGTTGGTATAGTGCCAGT
ATAGAAGCTATTGGCTGTCTGCCTAGGCGTTAAAGTGCTGTACCTGGAGTAAAAGGTAGT
TCTGTGCAGCAACTGCCTAATAGACCTAGCAATTTCACCAACGTAAATGGCATGCTTGGT
TGGTATGTCAACTAAAGCAGGTGCTTCAGCATGAATAACATCCTCATCGGGAGCGTTTGC
CAAATCGTCTCCACTCTGCAACTGATACAACGACACGGGGTAATCAAACTCTATAGGAGA
GAAATACTCCACATCAGCACAGTTCATAGAACAAACAATTGAAGCTCCGTACAGAACATC
GTTTGAAGTCAATGGGTTCAAGACTGACACAACGATGGATCCATTGTATAGCGCATCACT
GTAAAAAGTGTTAATCGGCAATGCACTTGGGTTTGGAACCCAAACCGAACCAGCTGCTCC
AGGGCCAAGGTTAATGCTTGCATAACGTGCCATTCCAGCACTACCCATCGTGCGGAGCAT
GGCTATTGGAGCCATCCAAGGAACTTCAAACTCAAATGTGGGATCTGTAGAAATGTCCCA
CACTTTGTTAATGGTGCGAGGTCCGGTGTACGAATCTGTTCCGTAATTGGCCAACATCCC
ATCAGGTTCATAAGAAATCATCAACCTGCCTCGATGAAACTGAGAAGCAATGATGGTGAA
CTTATAAACAATTTTCCCAGACCAAAACTGAAAAGCAGTTCCGACCTGAGCAGATGGAGT
CATCTGTATTGCAGCTGCAGCTTGAGCAGTACTCGCGCCTGTATAAGGTATTGAGACGGC
CACCATAGGTGACACGTTCTGCACCAATAATGGTTTCTCAGCTTCATCCAAACTGGTCCA
GTCCAAGATGTCATAATCAACAAAACGACCCACAATATGTGAAATGGTCATGTGATCAAC
GCCATCAAGCCCAACAGTCCTAGGATCAACTGTCGTCTCATTCTTTGGATCGAGAGACAA
TTTATCTTGCTGTACACTTATCTCGGGTGAAGCGTAATTAGACATATAATTGGGTGCATA
AGCTACAACATCCTTAATCACTGGTGGATTAGAGAATCCAAACCATCTAGCAAGTGTGGA
TGCACCAGCCATCACCTTAGACGTGGCCATAGCATAAGGCCTGATCACCGGTATGATTGA
CAGCGCAGATGCAGCTTTGGACATTGCAGACATTGCAGTAGAAACCGGTCTATCTTTATA
CTCGTCTTCACCAGACTGCATAACGTAAGACGGCCCACCAACCTTACTATCATCGCACCA
AGCATAAATGGTGACAACAACGTTACCTCCGTTGCCACTAGAATCAGCAAGGGGACGGGG
CGTGTAAATGTTAATATTGCCCATCTGCTTGAGTTCACTCAAATCAGTGTCTAAGTTAAC
CCAATTCTGATAATAGCAGAAAGGCAACTGCATCTCACAGCCTTTGGAAGCCTCAGCATA
AAATTTGGCATGGGGCCTACACGTGCGCACCATAAGCGTTGCAGGAACATTCCCACCAGT
GTATGGTGCACTTTCGTTAATGAGCAGGTCAGAAGTTGTGCCAGCGGAAAAATCAAAATC
GCCAGCACCATTTAGACCTGCTCCAGCCATAGGCTTATAGGACATAATACCCATACCATA
ATGGTAAGGTGAAGCATTAACAACTAACTTGATATGCAAATTAGCCTGCAACCTCGAGTA
GCCCTTAAGCTTAACCTTAATCTCCGGGTGATTAAAATAATCATACCACGGGTTAAAAGA
GTCACCCAAAAGTGAATTGGCACCCCAAGTCAAGGTTTTAATCTTGACCGGACGAGAAAA
CCACTCACCCAGAGTGAGGCCAGCAGTATAGCCCTCTGAAAAAGAGTCATCAGATATAGT
TGGAGCAGCACACAAATCATTAGGGTGGGCACCATCGAAGAACTCAGTGAGTAGACCGCT
GGTAGAAATATTATCATTATTATTATTACTATTATTATTATTATTACTATTATTACTGCT
ACTGTTATTGTTATTATTGTTATTTTATTATTTTTAT
>SRR1950953_7108
GCTTTGTCCTTCAGTAGGTTAGCTTAGGCCTACTGTCGATTTGCTATAAGCCGGATATAT
TGCGTTTGCGAGTACGTCAACTCTGCCCAATAAAGCGTTTGTAGAAACGTAAATCTACGG
ATATATTGCGTTGCTGATTCGTGAATTAGTGATATTGCGTTTGCGACTACGTTAAGTTTG
CCCAATAAAGCGTTTGTGGAGACGTAAATCCATAGTGATATAGCGTTTGTGGATACGTAA
ATCCATAGTGAATATACAGCGTTCGTAGTACGTTAACTACACAGTGACAATCCAATTTGT
ATTGCCTTATTCAAGTTCAGCGGTATCGAATATGGCAAATATGAGTTGTGTGAACAAGCC
CGATATGGGCATGTTCCAATCTGATGATGGATTTCAGGTGTCTGCCGCTCGAACTCTTAG
ACAAGTTTGTCTGGATGGGATTACCATCCTGGTTGATAAGTATGTCCAAGAGTTTGAAGC
TGGCAGCATTGCTGAGAATTTGAAGACGCGTGTGATTTACAGTGTTTTCAGTTCCAGCAA
TTTGACCGTGCATGGAGAGAATTCGTTTGCAGCCCTACGGAATGTATTGTACTTTTTAGA
TAGTAGTGTTTTTATTGATGTTCATGCTATAGTTGATCGTATTAATATTTTGTCTTATTT
GTTACAGTATGATATGTGTGTTAGTATGTATGATCTCGATTATGTGGAATCTTCTGATAT
TGACACTTGTGGCGAGTATATGACTTACTACTTTGAGAATGCTGGTGGCAATTTTAAAAT
CAAGAGATTTAATGGTGATTGCCACGGGATTTATGATTTGACAGTTTCGTTTGTGTCTCT
CCAACAAGCCAAGCAAGTGATTGAAATGATGTTGCAGGACATTGAGAAAAACCCTGGTCC
GGTTTTCTCTCGTATGGTGCCCAAGAACATCATTTTGTCAGTTCGAGATGTGAAACAGCC
GATGCGTAGAAAGACTCGTGTGTGGTGGTTGAAGCAGGAAGCGAAAGCAGAACGTGCTTT
GTATGCTAGTGATCGCTTTCAGTTTCAGATGCACAAGATGTTGCCTCATGTTGTGAAAAC
AGCTGGTTATGCTGCCGCCAATGTGGCGCTGCCTGGTGCAGGAACTGGTATAGCTTGTAT
TGTTGAAGGAGCAAAGGCTTCATCTGTGCTTGATACTATTCATAAGTCTGCTGATGATTT
TAAGGAATGTGTAGCGAAGACAGCCCAACAATTTCCTCATTTGTTGGATACAGCTGAAGC
CACTGTGAGCAATGCTAACATCGTTATTCAGAGTTTGGGTTCCATCATTGAAGGATTGAA
GAGTCAAAAGCAAGCGCTGGAAGATTATTTTGGTAAGCTGAGTGTGAATCCGATGCACAT
CTTAATTACTATCATGATGGCATTTGTTGCTTTAGCTTACCCGAGTTTTTGGACTGGTGT
GCCTGCTTTCTTCTTTGTTCTGAATCTGTTGGATTTTGATCGTGTTTTGATTCAGAAATT
GCGTCAGATTTGTGGTTATCAATTTCAGGCAGCAGCTAAGGAGAAGGATTTGGTTGCCGT
CATTGGTCAAGTTATTTTCACTTTGTTCACCTTTTTTGGTATTGGAATGATTCCCCCATC
TGCTGTTTATGATAGCCTTTTGCGTCGTTTGGATTTGATTCCAAAAAGTGTAAAAGGCGC
TTATGCCATATGGGAGAAAGCTGGTGAAATTTACCAAATAGCTGAGACAGAATTCAGAGT
TTATATTCTGAATCAAGATCGTTCCGAGTTGAACCGTGAGCGCGGTATTTATGAGGAATT
GTCTCAGTGGGTTGAACGTGTTGAATATTACTATGATGCAGTGGCTCGCAAAGAAATTGA
ACGTAATCAGGAAGCTGTGACTGAAGTGACCCAGTTGTTCCAGAAGATGAGTTATTGGCT
GCATACGCGTGTGGTGCGACAAGCTTTGCCTGCTGAAGTGCTTCAAGTCATTGTATCACT
CCAGCCTCGTGTGAATGAGATCTACAAGTTAGTTTGTCGCAGCACTGTGCATGAGGGAGG
TCCGCGTGTTTCGCCTTTGTGTGTCATGTTTTCAGGAGGTTCTAAAGTTGGAAAGTCTGA
ATTGTTGATTCCTTTGGGGCAGTTGTTGCTGCACGGTAGAGGTTATAATGATGAAAATGA
CTTCTACAAGAACAACATGTATGTGCGTACGGCTGAAACTGAGTATTGGGACGGTTATGT
TGGCCAGAAGATTTGTATTGTTGACGATGCTTTCCAAATTCGTGATACTGTTGGTGCTCC
TTCAGTTGAGTTCATGGAAAGTATTCGCTTGTGCAATACAGCTCCTTGCCAGATTCACTG
TGCTGATTTGAATGATAAGGGTAGGTTCTTTTCATCAGAAATAGTGCTGTATACTACTAA
CTTGACTAAGCACTTTCATACCTACATTCAGTCTCTTAACTGTCCTGAAGCTGCTGTGAG
AAGGTTGAATAGTAACGCTTTCAGAGTGACAATTGCGAAACAATATTCGAAAGAAATGGT
TGTTGGATCGAAATATTGTGACGTTATTGATGCAAGAAAAATTTGCTATTCGCCAGAAAG
ACAGCAGAAGTATGAGAGAAATTTGGAACTCGCTAGGAAGTTGGGAAGAGAAGCAGAAGT
TTTGCCTTGCAATTATTTCTGTGTTGAGTGTAAAGCTCGTGCGAAGCATTTGAAGGTAGA
CACTATGCCTTTTTGTACCCATGCCTATCGTTTTCAGCGTTATGATTTAGGAACCGATGA
AGATATTGGAGGACTTATGTGCTGGCGAGATATGGTGCAACATCTGTTAGATTATGATCA
GGTGAATATGAAGATTGAGCAAGACAAGATTGACAATTTGAAGATTATTGGTCAAAATCC
AGAAGTGTTTTTCCAGGCCAATGAGGAGTTTGAAGATCCTGATGCAATGGAGATGGATTT
TTACGAAGATGATGTTGTTCTTGATTACGATCTTAATAAGCCTGAGCACTGGAGATTGTG
GGTTCACTTGAATGAGCAAAGGCGATGTTTTGATCTGACCTGTGAACGTGCTGGACGAGA
AGGATCAAAGGATGATTTCTTGGCTTATTTGGGTCGCTTTTCCGAGCTCTGTTGCTTCAG
TGAAGCATATGATGCGGGTCGTGTTCGTCCTCGTTTAGATGGTCAGAAGTTGCCAGAGAT
TAATGATAGTGAACTTGTGGTACGTCCACCTTTGCCTGTGACTGTTTATCGCCATTATAT
GCGGAAAGTATTGGAGAAGTATGAAAAAGTCAAATTGCAAATTAAGGAATTTTATGAGAG
TTGTAACTTTTTGAAATTTTTGACGATTGCAGGCATTATTTTGGGCGTGGCTTTGGCTTT
CTCTGTTGCTGTGCGTCTTTTTACAGGAGAAAAGGAAGAACAAGCTGTCTTCGAGTCTGA
TGGACCGAGGAATAAGGAAACAGCAGCTAATCGAATGAAAGCTACTGTTTTTGAGTCCGA
TGGTCCTCGTAACAAGGAGACTGCGCCCAATCGTATGCGTCAAGCGAAGTTCGAGAGTGA
TGATCGTGCTTCTTCGATGGTTGGAAGCAAGTTTGAAAAGGATGGTGACACAGAAGGTGT
TGAGATGAGTGCTGTTGATGACCTTAAGCTTCAGGGATTGTTGGATGTTGGTGCACACCA
GATTTCCACGCGTTTAGGATGTAAACAAATGTATGTTCTCCACAATGATCATAGTATCTT
TGGTAATATATTTTTTGTTAAGGGATATAACATGCTTATAAATAAGCATTATATATATCT
CATGGCAGAGTATGTCAAAGAAGGAAAGTTGAAGGAGACTAGCAAGTTGTACATGTCTAA
TACGTATGGAGTCAAGCAGATTGAGTGCACTGTGAAGTATCTACTCAGTAATGCCCACGA
TGTCAAGAAAACATTGACCAATGGGGAAGTAATTGAGGTAGATGCTTGTATAGTGCCCTT
TGATCCCGCATTGACCAAGTGCCCGCTGCATGGTGACATGACAAAATTGTTTATCACAGC
ATCGGACATAGGGTCGTTGTCGGGAGTGTACAAGGCTGTATTACCAACATACAATACTGA
TTTGACTGCAAAAGCACTTGGATTGACCGGTGGAAAGCCTGTGCCTGTTATGCCAACATT
AGCTTATAAGTGGTGTGCGTCTGTCAAGGGTAGTCAAGATCGGACTGTGAGTATTGCAAC
CGATGGTGGAGCTGAGATTAAATTCAGGAATTTCTGGATTTATGATGGCACCACCACTGG
TGGCGATTGCGGTGCTCCCTTGATTATTCAAGACACGAGTGCAGCTCGGAAGATTATTGG
TATCCATAGTGCTGGTCGTATTGGGATAGGCATGGCTCAGTGCTTGACCCGAGAGATGAT
TCAAGAAACTTTGGATACCTTGCCCGTGTTTTTCCAATCGTATGTTGATATTCCTTTGGT
AACAGAGAATATCGACTATGCGTATGGACAATGCGGGTCTGTGCCTTTGAATGAGGGCTT
GATAGTGGAAGGTCTTGTCGATAACTCACTTAAAATAGTGGGAGCGACGGATACCAAAAT
TGAGCCCTCTGTTCTGAATGGACAGATCGACGGAGCTGCTAAGACTGCACCGACTTTATT
GAAGAACACTGGCGATGTGGACCCCATGTATAAGGGACTTGTCAAGTTTGGAAAGTATGT
TCCTTTAATTGATCCTCAGTTGATAGACGTTGCTGCGACTGATGTGAGCAATAATTTGGA
ACATAATGTTTTAGGTATTGACAAGTCCAAGTATGCAAGGGTTTTGACTTATGATGAGGC
GGTTTTGGGAGTTGAAGACGATGAATTTTTGGCCCCTATTAATCGCAAAACATCGATGGG
TTTTCCTTACACACGCCAATATAAGTTGGATGGAAAGCGACAAGCATTTGGATACGATGA
ATGGACCATGGACACAAAGTTGGCTAAAGTTATTAAGGCAGATGTTGAGACTCTGATTGA
CCATGCTCGGAATGGAGTGCAGACGAATGTTTACTGGACTGACACATTGAAAATGGAACG
TCGTGATATTGCCAAGGTGAAAGCTGGAAAAACTAGAGTTTTTTGTGCAGGACCAGTGCA
CTTTACTCTTGCTTTTAGACAGTATTTCCTTGGCTTTGCTGCTTGGCTTATGCATAACCG
AAATGCAAATGAAATTTCTCCGGGAACGAATGTTTATTCGACTGATTGGGACATCATTGC
TAGAAAAATCCTGTCTAAAGCTGGAGCTAACGGAGACGGAGTTGTAGCTGGAGATTTTTC
TAACTTTGATGGATCCTTGAATGGACAGATCTTGTGGCACATTTTGAATATGATTAATGA
TTGGTATGATGATGGCGAGGAGAATGCGACCATTAGACGTGGATTGTGGTTTCACATTGT
GAATGCTATCCACATCAATGGCCGTGTAGTGTATCGTTGCACGCACTCTCAACCATCAGG
ATGCCCACTGACTGCTATATTGAATTCTGTCTATAATTCAATTGTTGTCAGGATTGTGTA
TTTGATTTGTGCCCGAGAAGCGAATAAACCGCATATGTACTCGATGGAGAAATTCAACGA
GTACGTGGCGATGGTGGCCTATGGTGATGACAACTTGATTGCAATTCTTGAGGATATTCG
AGATTGGTTCAATCAAGTTACCATCACCAGGGCGTTCCTGGAGATTGGACATGAGTATAC
GGACGAAGCTAAAACTGGACACATTGTAGAGGTTCGCAACTTGTCTGAATGTGCTTATTT
GAAGAGAAAGTTCATTTTCGACAAGGTTGCTGGCCGTCATATTGCGCCACTTGCATTGGA
TGTAATTCTGGAGATTCCACAATGGACCAAGAAAGGTACTATGAGAGATCAAATTACTGT
AGATAATGTAGATGTATGTATGCGTGAGTTAGCTTTGCATGAGCGACATGTCTTTGATCA
CTATTACAGTATAATTCGCAAGAAGTGTATTGAGTTTGGTGTTCCCTATAGGTTCAGAAC
TTATATGGAGTACAAGGCGGATGTTTTGGAGATGCCGGTATTTCAGAATAAGAGAGCTAC
TAGAGAATACAAGATAGTGTTCAACGACATTGACTTTTCCTGTCAGAGTGAGGAGACACG
CAGTATGGTCGAGTCTGGAGAGATATCTCAGCGGTTTGTGGAACAGATGCAACAAGCTGG
GCCGCATGCCATTGGATACTTCAGGATCGAGCATACCGCTGGTCTTGTGCACTTCTGTTG
GGGTGAAGTCATGAAGGAGGATATTTCACCAATTGTGCGTAAACTTGAGTTTATGCATAG
AATGGTGAAAAATGCTACCTTCACATTGGGTGACGGTTACATGACCGCCGAGATGCGTAA
GCGCTTGTGTAATCGTCTTCCTTGGCTCAAGTGTGATCTGTAATGTGTATATAAATTCCT
GGTTACTAAAACATGTTAGCTGCTGCTTGAGTGACGGGCGGGTTATTTAGCCTTACCTCC
CAGGATGTCCCCGGGCAGTCCCCTAAAATCCAGGGAACCCAGGTGCCATCAATTTGATTA
AGTCGTCGATTGATGAAAGAAATTGACTTGCTGATTTTAATAATAGAACAGATGAAATGA
CCATTACAGGTCAAGAGGTGGATACCATGCAAATTCTTCAAATGAAAGATGAGGGAGTTA
AGGAAGAATTACAAGCACCTTTGGTAAATACGATTGCTAATAATGATTTGTTGCTTGGTG
CCACCAAGGAAACAAGAGTTCATACGATTCCTGACTTTTTGAATCGTTTCCATGTTTTGG
AGCGATTTGATTGGTCGTTGAATGATGCACGAGGAACAGTGTTGAAGAACTATCGTTTTC
CGGATAGGTTGCTAGCAGTAGCTTCTTTAAGGAATAAGATGGCTAACTTCTATGGTCTCC
GTGCAGGTGTTCAGTTGGTAGTCCAAGTGAACTCTCAGCCTTTTCAACAAGGAAATCTTA
TGGTATCGTATTTACCAAATGCGCGTTACAATGATCCGAAGAGGACGACGCAAAATGCTC
CGTCTGTCAATGCGGGTACTGATATCCAGGGGATGGTTTCACGTAGTGGTTCTCCACGAG
TGAATCTTGACCTAATGGATGGTACAAGAGTTGACTTGACGGTGCCTTATGCATCGCCCT
TTTTATATTATAATTTGCAAAATAACGTAGGAACAATTGGTGATTTCTATATAAGTGTTT
ATTCCCAGTTAAGAGATGTTGCTGCTAATGGCACTGTTTCTGTAACGGTTGCAGCTCGCT
TTGTGGACATTGAGCTTGAATTTCCCATGGGTGTGCCACTTGCTACTGCACCGGTGCCTG
TCGAACTTCAAGCGCTTAGTGAAGCTGCTGAAAAGTTCGGACAGAAACCGGATCGGGCAC
AAGTTGCTCACCTTAAGGAGGAAGCTGAACGTCTATTGGCAGTTGTGGATGCAGGTGACT
TTAAATTTCAAATGAACACCGCAGCCACAGCCTTTAAGCAAAAAGCTGTACCCCATATGG
CAACGTGCAATGATGATGATTTGACCCACATGTTATCAACACATTCTGATTCGGCTTTAA
AGCCTTTGCAGATGGGAAACACTAGTGGAGATGATATGGCTTTTAAGGAAATGCTGTCCA
TTCCGTGTTACCATGGTATGTTTACAGTGAATACTGCTACAGGACCCAATACGAATGTGT
ACGTGCAAAATGTCACGCCTATGCAAGCGCCTGACATCACTAACACTGATGGTTCAGTGT
CAGCTGATTATTTGTTTGCTGTTTCGAATCTCTTCAAGAAATGGAGGGGATCGATCAAAT
ACAAGTTTAGGGTAGTAAAGACCAAGTATCATTCACTTCGTCTTCGTATTTCATTTGCAC
CTGGTGCATTGGATGCTACTGCTGTTGCTAGTATTGATCGTGATTCTTGTTACTCGGAGA
TATTCGATTTGCGTGACAATAACACGTGCGAATTCACTGTTCCCTACATTCATCCCTATC
CTTGGTTAGACGTCAAAGGAGTTCCCGTCAATAATAATGAGAGATTAGGTCGCATTCTGG
TTGACGTGCATAACCAAATGGTTAATCCTTCAACAGTCTCTAATGATGTAGAGGTTATTG
TTGAAAGGTGTGCAGGACCAGATTTTGAATTAGCTATCCCTACTTCTGCAACATATTTTC
CGTTTGATCCGAGACAGGCGCCTAATGCACTTGTCAACGATGAAGTGGAGAAAGTGGGTG
AGGACCTAAGCGGGCTTGAGTTTCAGAGCAAGTCCGATTTAGCCGATGCATTATTGAAGT
TGGAGTCTGACGGACCAAAGGTACGTTCGACGCCAAATAAGCTTTCACTGTCTCGCTTTG
AGAGTATGTCAATAATAAATGCAGCCCATGTTGCAGCAGGAGTGGGTGGTTTTTTCAGTA
ACCTGAAATGGTATCAATGCCTCCCTATGGTTTTGGGTCTTGATGTTATAGCTTTAGCCT
TGGTAGATTATACTAAAGGTTGGCTTTACAAGAAGGACTTAACCGAGGAAGGCATTGAGC
CTAATCCAGGTCCTATTTATACTACCCGTTCTCTCATTTCAGGAACGCAGTCGATCAATT
TTACTTCTCCTTATGCGGGAGTTCAGAGGATCATCATTAATGTTGGGGTTGTTCCGCAAG
TCAACGTTATTGATGCCTTTGATTGTATGATTTCATCGTCTGTGAAACCTGAACAAGTAA
CGATATTACCACGTTGCTATACAGGTGTTCCTTTTGATTGTGAGTTTTATTGGAATTCTT
TCGAGGTCCCTGTCTTGACTGTCACAGGACAAAGCACTGGTACTCACCAGAACTATGTTG
TGATTAAATTTGTGACAGAGAGCCCCGTGGCTTTCCAATCTAACTCAGAATTCAAGGAGC
TACCTGAACTGGAATTTCAGATGAAAAACTTTGAACAGGATATGGAGCGTGGAGGGATCA
ATGAGCGAGCTATAACTCAACCCGCTCTGGTCACTGATATGGCTCAGTACTGTATGGGAA
ATCAGATCTGTCATGTTAAGGACATGATTTCAAGATCTACTTTCTATTCTAGCACTTTGC
CAGTGGATTCACGACCTATTCATATCATGGCTCATGGATATGGAATTGCACAGAAACAGC
TGAATGGCACTGTCTTGGTGGATGGAACTGATAATCTGTCGTATTTTGCCAACTTTTACG
CGTTTGCACGTGGTGGAGTGAACTTTCGAGTTCAGTCAACAGGTGCACCGTATAGGGTTA
TGGTGAATACGAATAATGATATCAATTTTACGTCGACAGGACAGAGTTACGATTTAGTTT
CCCAGATTGGAGATGCTTTTTCGCAAACGGAAATTGTTAGGTTGTCGAATCTGATGCAAC
ATATCATCAATCCTAGCGTGGAGGGTATTGGAGAATTTTCCGTTCCCTTTTACGCTTCTT
CTTATTGCCAGTCAATTGACCCTGAGAGATCCTACAATGTAGAATCGAATGTCACGTTTT
TTCAAATTCCTGATACTCATCTTATTGTGGTGCCTCAAGGACAATTGTCTGAATTTTTGG
TCTTTAGGAATGCTAATCCCGATTTTCAATTTAGTTATTTGAATGGACCACCTCTTTTGT
TGCCATTTTAAAGCAAGTTAGGACTCGAATGCAGTGTGTATGTGTGAATGTCTGTGTTTA
TTGTAGTGTTTTATTGTAAAGAGTAGTAAAACGATCAACTATGTAAACGTATAATATTGT
AATAAAATGTGTATTGTAATATTGTAATGAAAAATAACAAAAATACGGTTCGTCCGAGTA
TTTATCCATTATAATAGTACGCCTCATACTCTTAAGCTTAAATTGCTGCTTTTATCACCC
GATCCATAATTGGAGGGGCATATATATCTTTTTTTATGTTAATTAATGATACGCCCTTCC
GGGGTTATAGGTTTTTGTGTGTTTTCCTATTTTAGTATTGTAACACTCTACACTTATTAA
TTCGATATTATGTATTTGGTATAGAGGCATTTTTCTCA
>SRR1950953_10577
GACAACCACTATCATTTCCATTGCCTTCATCTTGCCAACCACTGTCATTTCCATTGCCTT
CATCTGGACAACCAATATCATGTCCATTGATTCATCTGGACAACCAGTGTATTTTGTCAA
GATTCTAAGTGCAACATCTCTTCTTGTCATTATCCTCTTTCACCACTCCCCCCACCTTCC
CCAGCCTGTCCTTCATCCCCATTCATTCCTCTCATTTTCCCCTTGTCACTCTCTCTCTCT
CTGGCTTCTTCCCTCGTAATGTAACCGTCCTGTTTCAGCCATTCCAGCACTGTCTTTCGA
CAAATGCTACTCTCTTTCTTGGAGAGCTCTTCACCGTCCTGTCTTTCCGCAATGATATCG
GCCGTCATCATATCCACCACTAACTGTTTATCTCGCCTCTCCTCGTCACCCAACTTGCTG
ATCACACTGTTGTACCTTTGTTTCGTACAGTATTTCGTGACTTTGTTGTTTTTCTGTCCC
ACTCTGACGTCGTTGAATGCTGAGGCCAGGTATTTGATAGCGTGGAGCCGGTGGTCAATC
TTGGTCAGCGGGGTCAGCACAAAACCTTCCACGAATGTTTTCTTGTCATCTTTTCTCTCC
GTTAAAGTCGACTTGCTCCTCATGAACCCGTTCTCCTCGAGCCAGACCTTCAAATCCCCA
ACAGTCCTCTGGGGTACCTCATTCACCGGTTTGGCGTAAAAAGGGAACCCGGCCTCCTCA
CACAGGACGCCTAATTCAGAAATCGTCAACCATTTTCGGTCGACGGTCACCCCGAAAACG
TAAAACCGGTAGTCGTCGCAGTAGATAATTTGCTTTTGAACTGCTCCCGTCGCGTCAGCG
TCCACTCCTCCCCCACCGTAAAGCTCCCCGTAAATTCGAAGTTGAAAACCTTCATCGATT
ATTTTATCATTTGAATTGGTTACACCCCGTCCGTCTTTCTCTTTACTCTTGGAATGCGAA
CATCCCAAATCTCCAGTTAATCCATTGTTTTCATTCGCACTGAAACATTCTTGCTTGTTA
ACATTGTGGCAAACTACCTCTTTGCCATCACGATCACTTATAGAATTAAAGCTCATCTCT
TCGCCATTTTCAGGCTCTTCGGACTTATTTATTCCCTCACTCGTATTATTTTCCACCCTC
TCGTCTTTGTCTCTTATATTAACATTGTTAATATTCTTGTACTTATTCCATCTCCTGTCC
TCCGAGTTGATCGCGTTCCAAAATTTAATCACGTGAGTCCTGTGTTTTTCCAGGAAATCG
ATAACGTTACACTTGAGGAATGAGTCTTCCTTGTCCAAGTTTTTTCTGCGACTTCCTACG
TGGATGTTCGTCCCATCGTCAGTGTAGAATTGGAAACTACTTCCATGAACCTTCTCGGTG
GCGACCCAATCGGTGCATCGATCATCCCAGTCGTCAGTAGCCTTGTTGATCTGGGTCATG
GATACAAAACTCATGGGACTGCTTCCACCCTCTGCCATCGTGTAGCGTTTTACCCGTTTT
CCGTATTGAAGCGTAAACCAAGCTCTCACTATCGGCAACTGAAATTTTTACTTTAAAAAA
AAAACAAAAAAGCAGACGCAAGTTGTCCAACACACTAACACGTCCTGGGTCGTTTGAAAA
CTCTAAATGCCCAGAACATGAAGCACTAGGTTT
>SRR1950953_13115
GTTGCAGTGTTAGCTCTTACGGGTGTTTTGGCATTATTGTTGGTGGTAGGCGCTTGTTGT
TGAATCGCCATAGTCTTCCGCAATATTGCGCCCAACGTCATGCAGATGGCAAATGGTCAC
AATATACAATGACTGTCCATGGGGCTGGTTACAATAACCACAATTCTGGAGCGAAAGATG
TGGTGATCAACCATGATCAGATCGATGGCAATTATTATCCTGGCAGGGATTTGGCTGGCA
TAATGTTACCAGTCAATTGCAGACCTTTTCGCGATATTAGTGCCTATTTTCCAAAGGCTC
CATTCACATTGTGGACGAAAGATTTTTCTTATACCAAGTCGATAATGCCACCAGGCACAA
GGATCGCTATGGGTAGGAAAGTTCCTGTGGGTGTTGACATTGCTCCTTACGGACTCGTGA
TCCCTGGCGAAGCTACCAGATCCGATCGCGTGACCATGTCATTGGGGAAGCCTAGGAAAA
TTTCATTTGATCCATGTGATGATATCGAAGCGCCAGTGGTATGTTTCCAGGTCAAGACGG
ACAAAACTGTCACCGTGGCTGGAGACTGTGGGTCTCCCTATTATTTATATGAAAGGGCAG
ATGACATTGCAGCTATTGGCGGCATACATTTGGGCCAATTGATTGAAGATAAGTCCATTA
AGGTTGTCATTCCAATTTATTCGTCCGACATAATGGCGTTGTTCAGTGATTTTGACGCAC
CTCAGGTCACAGAAGCAGGCCCGATCATGAGTGAGGCTGAGACTCAAAGTGGGGTCTCTA
GCCAAAGTTTTGCCACTCGCAATTATGTGTTGCAACAGGGTGATGTGAAGCTTGACATCA
GACTCCACAACAGCCCCATTTTATCCACTGATACTCATTGGTCTAAGAAGACCATTGAAT
ATATGAAGGACGAATTGGGTGTTGAAGTCAATCCAAATTCTTTTTCCGTAGTCGGTTATG
ATACGGGTGGCGGTAATTTGGCATCAGACATTCAGCGATCACCGATGTATGACGCGATAT
TCAACATGGATTCCACTGGTCTTCCTAGTGACTTACGTTGTGAGAAAAACATCAATAACC
TCACGAGGAGCAAGCGAAACCATGACGCGGCAGTTGGTATTTCTGCTATCATGACGCATA
AGGATTATGATTTGACCTTGGCTGAGGAATTTCAAGAGGCAGCGGAGTCGTACTTCGAGT
CGATTGTTGATTTTGATATTAAAGGCGACAATTGCATATTCCAACATGTCCACCCAGTGG
ATGTGGACACTGCCATTAATGGATCACACTTTAGCAAGGATGATAATTCAACTGTGAATC
ACAAGGGCATGGAGGCTATGGCCATGAACACTAGTCCTGGTCATCCTTGGACTGCTATGT
TTCCAGATGACGTACAAGAAGGTGTGCAACGAGTCGGCAAGTATCCATGGTTCAAGTGCG
CCTATCAACCTGATGGCAGGCGCCATTACACTATGGGTCCTCAGCTCATGGCCTCATATC
TGGAACTTCTCCTCCTTCTTAAGCTGGACCATAAGACTAAAGTCAAGTTTGTTACAGCTT
GTAAGGATGAAGTTAAGAAGGACAAGAAACCAACGCGCTTGATTATGGTTGGACCGCAGT
GCATGACTATCGTCTGTAGGGAATTTTTGATGACCATATGTCGTGTTATGCAGCTCAATC
CATTTGTTTTTGGTGCTGTGGTGGGTCTAGACGCAACGTGTGTGCAATGGGACCAAGTCC
ACAATTTCATTTGCGGTACCGGAGGCAACAAGAAACACACATTTGACGGGGACTATAAAG
AATTTGACAAGAGTCTTTTTCAAGAGGTCACTGATGGAGTCAAGTGGGTGATTATGTCCA
TTTGCAAACGTAGCGGCAATTATGACAACGAGCAATTGTTTGTCGTTGAGTCGATACTTT
GCTGCCTCTTGTCGCCAGTGGTGGACGTTTTTGGCGTTGTTTACTGGTTCCGGTCTTTTA
ACACGAGCGGGAATTCACTCACCACCCAGATCAATTGCATTGCTAATATGCTATTTATCT
GGGTTGTGTGGACACGCCGCATGAAGAAGGACATGGGCAGTGGCTATGATGTGCGACTTA
GCAGGGAGATGTTTAACAGGTTAGTTCACGTCGTTACTTACGGCGACGATCACATTGTTG
GCGTCTCTTATCCAGACATGCTTAACTGTCGCATTATGGAAGAAGAGTTGTCAGAGCTGG
CCACTTATACCGATGCACACAAAAACACTGGTGCCAACATAGCGGAGTTCACCCCCCATG
AAGAATTGATTTTCTTGGGTAGATCTATGATAGCTGATGTCACTGGATCATACGGGCCCC
CTTTGGAGTTTAAAAGGTTGG
>SRR1950953_13364
AACGAATTTATGAAGAGAAATTGAATTATGAATTAAATTAAATTATAAAAGAAGCTATTG
ATCCATTAGTAAATTTGACGATAAGGTCATCATTATCTGCAAGATCAATAACTGAAGGAA
AATCGAAGAAATTTGAAGAAAGTTCATCAATATGTTGTGAAAGAAACTCTGAATTGTTGA
GCATCTCAACGACCTTATTGCATAAACGTATACAACAATCACGATCATCAGTAGGCCAAT
TGCGTCCAAAGAAACGAACACGTCCGATAAGAACTTCTGGTATTCGCTTCTTGAAATGCC
AAACATGACCATGAACTGGTGGTTTAAGATTGTTGTTACTACAAAAAGTGTTTAAACGAT
CTTTTGATTGAATTAATAAAATATTAGACATGTTGATTAAATATATATAAAAGTTGATTT
ATTTATTTAAGACTCTTTCGAATATTTCTTTTTCATTGATATAATCATTAGTGAGTACAT
TGACAAGTGCTTGAAAAGAAATACGGCGATATAAGTGCCGAAATGGAAATGTTCGATTAA
ACTCATCCATAGTGAATGGAATATCATGCTCCTGGGAATAAGGGTACGTATACGCCCCTT
TCCAAGGATCAATAACTTCCTTAGCGTAATAAATGGATAAATGATTAAAATCATCGTCAT
AATCATTGCTATTTTTAATAAGAATGACATGATGCTTGTGACGACGATGCAAAGCAGAGG
GTAAATAACAAGTAACCGGATAACCATAATTCGAAGTTATTAAAACAAACTTAGAATTAA
AGGTTAATCCTTTATTTTCGATACATGCAAAAGATGGATAAAAGGTTGTGCATGAAACAC
AATTAAAAACAATTGATGCATCAATTTCTTGCTTACCATCACAAAGCTTATAGTGGTCAT
CGAGCACGAAGATAGGTTGCTGTATATAACCATCCAAGTGTTTGGTAGTTGAAGTCATAC
AATGGGTGTGATGTTTAACCTGAAACAGTTCATCATTAAGCGCTTTAGAAAGCTTGATAA
TGAAGTGTGATTTACCAATCTTCGCGGCACCTGCTAGCAAGCAGCTAATCGGTGTTTGTC
TGAAAGTAGAGATTGACTGCATGATCTAAGACGTCTGTCAATTCTTGAGATTTATCAATA
TCAATATGATGATTAGGTAAGTAAACAAAAGGATTATCGAAGTAATCGTTATTGATAAAG
TTATTATTATCTCTAGAGTTCAGATTGTGGTTGTTAATATCCCGTAAATAACGGAACTTA
TTACCGATAAGAAAATATAAATGAGAAAGACAACGATGAAAAATTATTTTATTAGACAAA
CAATATGGTCTCGGATTATGAGTGACAATTATCACCAAACGAGGTTTAAGGAACGTTGAA
ACACCTTTAATATTAGTATGTGCAATATGTGGTGATCCGTACGAAATTTT
>SRR1950953_13632
GCTTGCGTGCAGCATCGACGAGTGTCGCTTCTGAAGTGACTCTGATGTTTTGGCATTCTG
GAGGAAAAGACTTTGAACTCGCTGTTCCTGAGTTTGTTGCCGCCATTGTTAATGACACTA
CCATCACACCTCCTGTGGCGGATGAACCTGTGACTCTTACAGCGCAAATTTTCAATGCGA
CTGATGCAGCAATCGAGCACAAGGAGCAGGAGGTCGACTCATCAGAACCTATGTTCTCAG
CCCCTTCTCCCAACTACACGATCCCGGAACAACTCTCTAT
>SRR1950953_13675
CAGATACAACTGCAAATAAGAATCAGCATGGCCAGGTTACTAATTTGTCATTTTTAGGAT
TTACATCATCTATGTTCCGTTTTTGGCGTGGTGATATTCGCTTTCAATTTCGTTGTATTA
AAACAAAATTTCACTCTGGTAGGTTGTTGATTTCATGGCGACCTGGGGAAAAGGTTGTTG
ATGACGTTAATTTTGATATTCCTATGGCCTATTCAATAGTGTGGGACGTTGCAAAGAATA
ACACTGTTAGTTTTTGTGTACCGTATATGAATCCGAAACCATGGCTTAATACTAGATCAT
GGGATAAAGAATTTTTCGGTGAAAATCCAGATATAATTAACAATGGGAAAATTTGTGTGT
CTGTGCTGAATAGGTTGGTGTATGCAAATTCATCCGTTTCATCCCAAGTTGATATTATAG
TTGAAGTTGCAGGTTGTGCAGGTTTTTCGTTTGCACAACCAATTGATTCACGTTTGTTTC
CAGTGACAACAGCAAAACCATATGTAGGATTAGAGTCTAGTGAATTGAAGTTTGAAGCAC
AAATTGGTGATCCTGTTAATAATGTTGAAATTGCTCCCAAGGGGACCACTATTTTTTCAA
AAGAACCTGAAGAACTTAGTATTGGTGAAAAGGTGGTGTCATTTAGACAGTTGATTAAAC
GTTCTGCGTGTATGATGTTAAATGGTGATAAACGTGGTAGCGCATTACCACAACAATTTG
AGCAAGTGAGAAACGCACATGTTTATGAAGTTGAATCTGCAGCAGCAGGTTTGGGACTGG
ATATTTTTC
>SRR1950953_13878
CGTTTTGATATATCGGTGAAAAGTCAAAGTATATCTAATTAGCAGTCACTTGTTCCTGTT
TGTGAGGCAGCAAGTCTGATGGGATTGCTCCCAGCAATTCTAGCATTTACTGCATTGACA
GCATTGATGCCTTGCTGGACTGCAATTCCTTGGGCGGCCTGGTTGTTCATCCCAGCGATG
TCTCTAGCATTGGCAAGCGCATTCTCTTGCATCTCCTTCTGAGCATTGAGATCATTCCGT
TGTTTCTCCAGGTCCCACTTGTGGTTTTGGAAGGTACTGAGCCCATTACCCATTCCACTG
AGTATTCCTCCTGCGATGCCGGCCATCATTTGGGCCTGGTCATTGGACGGGGCACCATCG
AGCCTTGATTGAAAGATCTCGGAGGAAGATACCCTGAGGATAGGCCACTCTATCTTCTCA
TCCTGTGCTTCGAAAAACCAGTTAAATGAGGAGGTGTTGGTAACAGCAAGTCCATATTCT
TCAGTGTCGTAAGTCCAGATTCCTTTCCTGTTGAAAAGGAGGTATACACTGGTTTGTCCG
TTGGCGGTGGTTCCCTTGATGATGTAAGATTTAAGGGAATTGGCCTCAAGAAACTGGATG
GCGCTATTATGAAGAGCAAGCCAGTTGGCTGTTGGGGCATGAGTGGGCCCCTTAATTCCA
GGAAGAACTCCTGAAATCCCGAAGGGGAAGACCTCGGCGTCATCTTCATACCACATGACA
AGCCTGTAACCGGGGGGAATGTCGCCTCCATTGGATGGGAAGGATGTCTTGCAGACACAT
GATCTCTCGGCTGTGAAGTTCTTATAAACCATGTTGTGTATGATGGCATTAGGAGCAGCA
TTGGAGTTCTTTCCAGCTGTGAAACTCACATCATCGACAACCACCTTGAATCTGTCTGCA
TTAAATGCACCTGCACCTCCAGAAACTTTCTCGTGGACAAATGTTCCGAGAGAGCTGTTG
AAGACTGGTTGTATTGGAACATTCGCTGTGACGTTAACGCCATCAGCCTCGATCCACATG
AGAGGTTCTTCTCCGTTGTTGGGATCAATACTGGAAACAACATACTCAGCGGTAGATTCG
ACGGAAAAACCCATCAGGTCACTATAGACGCTATAGGCATTCAGGATGCCTTGATTAGCA
TTGGGGGCGGGGCGCGAAAGCCTGTAGTTCCAGGGTTCTGACATGGTAACAATGGTGTCG
ATAGGATCGGCAGGGTCATAACCAACGGTGAAATGTCGGCATACTCCTTCTCTTTCTGAG
CCAAAAGAATTGGCTTGGTCAGCATAGGTGGGATTGTTTGATGATCTCCATGCTCCCCAT
CTGAATCCAAGCTTGTTTTCTTCAGTTGATTGAGGGGGAAAACTCGATGTCCTGATTACT
CCTCCAGTGAGGCAGTGGTCAGCTCCATAGGCGTTGCCTTTGCGTTGAAGAGGGAGACCA
TAGCTGTCGATGGCGGAAACAGGGTAGTTTTTGCCGTCAGTGAACATGAAACCATTTCCG
ATAGTAGGGATAGGTGGAATCTGGGTGTTGGGTTTCTGCTCTTCTTCTGGTTGCAGCTTA
ACAGAGAGTGTCGGGAGGGCAAACATTGCATCAGCTCCGAGCTTAATAGTCGGATAGACG
GGTGGCATAATGTCAGCTCCATATGTGTTAGCGATGGTAGTGTAGCACAGAATAAGAAGC
TGACCTCTGTTCTCGGTGTTGTTCCTTTCCACATAGAAGTCAGTTCTGTTAGAGTTCCTG
ACTACTAGTGATTGGGCAGATGGCTGTTGAAGGTCAATGATGACGTGTTGGAAGGGCATC
ATGTTCTGCCTTGTTGGGACAGCCGGAAGTGTCATGTCTCCAGGAACATAGTAAAGAGCG
ATTCTTCCTAGAATAGTTCCTGCAGATGAAACCTTGAGCCCAAGTTCAAAAGAACCTGCG
AATCTCTGGTGCATCATGGCCCATTGATGAATGAAAGGGCCAGTAAAGGTGGGATCCCAT
GGATCGATGTCAGTTTGCCAAAGAACAGTGTTTTCGGCGGTGGAAACTCCGACATTGATG
GTGGACAGGGGGCACTCCTGATAGCAGGGGGCGAGGATGGAATTGACGAAACCTCCACGG
GGGAAAGTTTCAACAGTGTAACCTCCAAGGCTCTCGAGGACTGCAGAAGCCGTGGAACCA
GTTCCTCCAGCTACAGCAGGTGGCATTTCAGCTGTTTGGACAAGGGCCGCGTTGGCGTCA
GCAGCGAAGGGCTGTTGGGCACCGCCATCTACACTCGAGGATGCCACGGGGGCATCAGAG
GCAATGGGGGCAACTCCTCCGTCAGTGGAGCTCTGGACCTCGTCGTGGTAGACGGTAAGG
CATTGGGGCATTGTTTCCATTATCTCAGCAAAGTGGTCCATAGAGTCATACATGGCAAAA
CCTTCAAACATGAAGGTATCGAGGGCCCACATCTTGACATAGTTCCAGATCTTGTCTGAG
AAATCACCTCTATAGATGAAGAGGTAGGGGATCAGGTGGAGCCTGTAGTTCTGGATCTTC
TTAGTTCCACAGGCATTACCAGGCGGTGTCCAGATGTCATCCATCTGCTCTTTTCTGAAC
ATGGTTCTCCAAGAGTCGAGGACGGACATTCCCAGCTCATGATAGTTGCTAGGGGACGTT
CCTGGGGTATTTTTCATCCGCATTTGAGCGAAGTGCCAAAAGGCATGAGAATTGCGGGGG
AAAATCATGACTTTATTCTCGCCAAGCCGTAGTGATTGGAGAGTAGCTTGCTTGCTTTTA
GTGGCTTCAAGGAATTGGGTGTATTCCAGGGTTCTTTGGAATTCCCTAAAGCTTGTAGAA
TCCCTAAGTGTTTTCACGAAGGAAGACTTAATTGAGTCAAGAGATCTTGTTCTTGATTCA
GACATTTCGAGGGATAGTGGTGCTAGTTTATTTCTCAAAGGACTAGATTGTTGTATTCTC
TCTTGCACTGCTCTGGGCTCATTGGTAACGATCTGGGTCCAGAGATCATGCGACATGGCA
CTATACGAAGGTATATTGAATGGCATGTTGTGAAACTTCGCAATGGCATAAGCATAAATT
CTGAATTGCTCATATTTTGCTTCTCCGTGAGCGAATACATCTCTGGCAGCACCTGCTAGA
GTATCAAGATGAACCATAGGATCCTTTGACTCTGAGTAATAAAGGGGAGAGGAAACAGAA
GCTTCCTTGAGCTTAGAAATCCAAACTTGTGGATGTTGAGGGTGGGGAAGGAATGTTCTT
GAAAGGAAAGAAATATCGGTAAAGTTAACCCAATCAGGGACTTCATCGGTTTTTGTGTCA
ATTGTTAATTTCATTCCGTAAGTTTCAGATATCCTGGCACAGACGGCTCCTAGGTCAATT
TTCACGGCCAAATTAATGGCTACTGCAATGGCCAAGTCATCACCACCGTGCCTAGTTCTA
ACATCTCTGAAGAACTCAAATGGCTTCATACCGGGGAATACATTTCGGCTGAATTCTAGA
TAGATAATGGTTATCACCGCGATGGAATCGAATAGTGATGTATTAGCC
>SRR1950953_15601
CGGGTCGCCTTACGCTGCTGATTTTAATGGACGCCCCGTGATTGTTGGAATTCACACAGC
CGGAACAAGCACTTCGAGCTTTTTCCTGCCCGTGTTCCGCGAGGAGATTGAGGAGTTCTT
TCAATTGACATTCATCCGAAGCGAAGAAGATTATGACGCAACCATCCAGCAATCGAACCT
GACCCAAGTCGAATTCCACCCCGAGGTGGCCGAATTCATGCAGAGTTCCTACACTGAGGT
GATTGAGAGAGTTCCTCACTTTTCGAAGAACCGCAATGATTTCACCAAAACGTGCATGGC
CCCTGCGATTGAAGAGCAAGGCCTACTGGAAGGATTTGGCCCCGCACCGCAAAGTGAACG
TGACCGCCGCATTGATCCGGAGCTCAAGAAGAACTTTTATCTCTCCGTTCTTTTCAAAGG
TGAATTTCCGAAACGTGAGAACGGAATGTTTAGAGACCGAGTGTGGATAGATTGCGTGAA
TGAACTTGAGAAATATTACATTCCCAAGATTCGGCCAGGCAATTTGGATCGCGACCCAAT
GCTGAATGAGCACGAGGTGCTGAACGGAACCGACGAACCCCATTCCAAAGGAATTGACAT
GACGACATCTCCTGGCCCCGGCTTTATCGGACCCGGCAAACTCAACTATTTTGAACGAGA
AGCCGAGGACAAGCCTTACGTGCTTAAGAATGATGAGAATGGCCGCTACCTCGCAGATGA
AGTCAAACGACGATCTGAACTTTACAAACAAGGAATAAAACCGACCGCTGCACGATATAA
GTATTCTACGAAGCCCGAGATTGTTCGCGAATCAAAGATTAAAAATGGTAAACCAAGGAC
ATTTTGCGCACCAGATTTAGCTACTGCTCTCATTATGAAAATGGTTACCGGAGTTTTCAC
TGATGCCTTTCTCGCGCCACACAATTCAGGAATAGACGCCAATGACTCTGCTACAGGAAA
TGGCCTCCCGCAATTGTGGCAACAGATTAGCAAATATCTGCACAGAAGCGGTCTTGCTTA
CTCGATTGACTACAGCGGATACGACGAGAGCATTTACGTGTTCGCTATTGATTTCTATGC
CAGTTTTATCATCCACTGGTACAAATATTGGTTTGGAGACAGAGCCACTGATGCCCAAAT
GGCTATCATCTACACCATAATTCCAAGCGGAATCATTTCCAAATGTGAATTTCGTGGCTA
TGTTTTCAACCAGTTCTTCGCCCACAAGTCCGGTTTTCCAAACGGACATACCATCATTTT
CAATTGGTATGTCAACGGTCTCAATGAGACCTACGTCTACGCAAAAGAGACACGCCGTAG
GCTTGAGTCCTACCACGAGGACGTGAAGACCGCGATTATGGGTGACGACAAAATTAGCAT
CCTAATGGACCCCCTTCTGAAGGAGGTTTTCAATGCGCAAGTTTTGCAAAGGGTGCTGGC
AGATGAAGTGAAAATGAAGATCACTGCTGCCGACAAGGTTTCCGCGGTTGAACCTTTCGA
TGAGATAGATCAACTTGAGTTTTTATCCCACTTTTTGAGGAATTTGGGATACACCACCGA
CTACTCCCCGGCTTTGAAGAAGACCTCGATCTGGAAGCTATTAGCTTTCGTTCGACGCAC
TTCGAACCTGTCGAGAGCCGAGCAGATTGCATCCAACATACGCGAAGCTGTGATGAATTC
TGCCGGTTGGGGAGAAGGGTTCTATGACGAAATCTGCGGATTCGTTAATGACCATCGCCA
TGAGCTCGCTTTCCACCAGGTGAACGTGGAAATCGAATCGTACGAGAGCATTCTCGCAAA
GTACTATGACATCCGTACTTAAAACACACTAGCTGACAATTTGACAATGATAAAGGGTAA
TATAGCAGAAATTTTGTATGTGTACATTTTAGGGGTATGTATGTTTTAACTTCTGTAATA
AAGTAGTTTGTATAGATAGTGAAGGTAGAAGAATGCTGTAGCACTCATACGCTTATGGCT
GCCCATGAGGTACGTAAGACCATTACAGTATGGGAGAAAGGCGACATGCATTCCTACACC
TGAGGATCGTCTATATAACAATAATGTATTCAAAAAAAAAT
>SRR1950953_17699
ATCAGATCTCTCATCGTCTGATTCGGAACTAGGTCCCACAGCAACGCCGTGATCAGAATC
ATGTTGGACGCTAGCATTTCGTGTTTCAACAGCTTGAATAGCCACCGTTTTAGTGCTTTT
TCCAAAAATTCTCCTGATCTTTCTCAGAATGCGACCGTCGGGACGTCGGGTGTTAGTACT
GCCATTTCGAGTGCGAGAGAAACAGAAAAAGTTCAGGAATTTCCTGCGAATTCTGTCGCA
GAGGCCAAAACGAATCTTTCTGCGGCCAGAAACGCGGCTTTCCTTGAACTTCATCATCGC
TTTTTCGAAAGACATGGGTTTGCGTCGCCAAAAGAAACACCCAGTACGTTCGTATTCATC
GAATCCGTGGTCCACGGGCGTAGTCAGATTGTCTGTATCGTCAGGTGAACATTTGCACTT
CGGTGAGGCATGTTGGATGCAACGGTAATGTCCATAATCAGCACAAGAAGGTATGTGAGC
CGCTGAAGAGGAACAGAAAAAACATTTCATGGCGGTAGGTTGTCGACAGGCAAGACCAAA
AGTTTCGGCTTTGCTACCATGCAGGTAGGCCAATCCACATTCGGCTTTAGCTTTCATGCC
TGTGGTGGTTCTACGAGCACGAGCCTTTGCTTCGCATTTGCGTCTAAATCGGCTTTTCTC
ATCCAAGCCGAAAACGGACAAAATTTTCTGCCATAAGGTGGCGTTTTTCCGTTCCAGCGC
CATGATTTCCTCCTGGAGTTTAGCGGTTTCTTGCCCCTGATTGACTTTTTCCTTCATGAC
GTAGTAAATCAAGGCCAGAATGACAGGTATTTCTGTTTTGCTTGTGCTGTCTCTGTGGTG
GATTGTGGACCCGTCAATAACAATTCTGCTTGACACGGAGGCCGCATATGAATACATCTG
AGCTGGTTTGAGCGTATCGTCATGAAAACCGCCTTGAGCCACTAACCATGATGCAACAGA
GTTGAAGAACTTTTTGCATACTGTGGCGGTTACAGGTACGGCTCCGGAAGAGTCACTATC
GGATGCAATATAACCGGAAAGTACGATCTTGTCATCAAATTCGGACATAGCAATGCGCTT
GACATTGCGCACACAGGAGTATCCGATGGGTTTGGGTACTTTCTTGATGGCAAAAATGGA
GTAGCCTCCCCGGTTGGTAATTTCGACAACGAATATCCAGGAGCCGTAAATTTCCTCCGT
ATTGAGCTCATACCAAGCTTTGATGATGGAGTGTTCATGAACATATCCGTTACCTCCATC
ATCAAACGTCATGTTTATGAAGCGCCCTCGTTCTCTGCGACTAACATTAGAATGGCCTGG
ATTGATTGCGGCAGAATCACCGTCGCTAATCCACCACGTCGCCCCAAGAGCTTCGATACT
ACCACGATCCACACACAGCGAAGACGCCATGTTCGGCAAAGAAAAGTAGCCGGTGTGGGC
GTTCTTTCGTATCATGGCAGTGAAAATTTCCTTGGGGTGGATGTCTCCGATGACATCAAT
TCCGATGAGAATATCGGAACGAATTTCACAGTCCTGAACAAGGTGTCTGCACTGACCACG
ACCTATATCTGGAGGTCCGAGAGCGTTCATCATAGCTGCGTATGTTTCAGGGGATCTATG
TTTCAGCTGCGGATCCTTTGCGAGAAAGTTTTCGATTCGTCGCATGGATTGCGAATGCCT
GGCAAGGTCTCTGCCGGAAAGACGGGGCGTGCAAAAGTGATGTTTCCTTCCCAGATTAGC
CGCTCGCCACAAATTCGGCCCGATTTCTGTAACTATAGCCTGTTCCAGATCCGGCATAGC
AAGAATGTCTCTGTAAATCAAATCTGATGTAATACGAGCGAGGGCGTGGGGTTGGTGCGC
CTTTGTGCCGACCGAGGATACGCACCAATCGGGAAAATTTTCAGAAAGTATGCCCGCTTC
TTCACTGCTAAGCTGATAATTGGTGTTATACTGTTTTCTCCCAGCTGTAGTTGTGGCATG
TTTGTAACGGGCTTCGCTCAAAACTCCGTCCGCCAAAGCACTAAGAATTTTCGGGTGCGA
CTGAAGAATATTACGAAGATACGAATCGTTAACGTGAGATACGGCGGACATCAAATCATT
CGAATTGGTAGCAGCCACCTCCTCCGCGACTGCCAACGGCACGAGGACTTCATCACGGCC
GTCAGCTACTTCTGCGTCGGTGGCGGGTTCTTCGTCTTCAGAAATGTGCATCGATTCACT
TTGCACTTCCTCAGTAACCGAAAGCTCCGCATCTTCGGTTACGACACTCATTCTCTTCAA
GAAGAGTAAATACCGACGGTCATCAATCGTCGGAATAAATTCAAA
>SRR1950953_18753
AGAGTGGATCCAGATGGTTGAATAATGGTGTCATAAAATTCATTGAAAGCAACTTGGCCT
TCTTCTGTGTTGACTTGCACAATGTCATCAATGATAATGAGAGTGGGTTCGGAAGGTGGA
GTAATTTCATTGTAATCTTTCACTACCAAAACAGGTTGTGATACTATATCACCGTATTCC
TTGACCATTGGGATGATACGTGTTGTTTTACCATTCCCAGGAGGACCAAACACCCAGAGA
GTTCTAGGTGAGGCGCCTGATTCAGCAACGTCATTTTGAGTGTCTATGGGCGCTGCTAGG
TCAAATTCTTGTCTCAAATTTTTAGGGACGGCAGGGGTTCTGCTGAGTTTGAAACTTTCC
TGTTTTTGTCGCAGACTGTCAGAAACATATCTAGCAAATTGTTCTCCATTAAACGTAATG
TTGTGGCCAGGTGCTGTTGAGATTTTGAAATTAACATTGCTAAAATCAGGTCTCCTGACT
TGGGCTTCTCTCGGTAGGGCTGGGTTGTAGCCCTCTAGCTTGACTTCACATTTGATAACT
CTCGAAAGGAAAGCTTTCTTAGCTTCAGCATTTAATCCAAGATCGATGGAATTGGGGTCA
AGATTTGAGGCGAAAAAGACTCCTTTAAATGAGGCTGATTGATGTTTTTCGTCTACTCCT
GCACCAGGGATGGCAGCATGATAGCCTGAACAGATGTTATTTAGATTGGCT
>SRR1950953_26591
TATATCTTGAATACCTTTAAATTCTGGAGGGCTGATATCGTGTTTGAGTTCATGGTAGCT
AGAACCTCTTTCCATGTTGGAAGGCTTGCCGTTTCGACAGGTTATGGGGCTCCAGCTAAT
ACAATAACCAAGGACAACTACAACATCTTTTATAATCAAATTTTGGAGTACGCCGGCGAC
AATGACACAGCCAAGGTCAGAGTCAATTTCAATTCAGCCACAACCCACTTGAATACTTGG
TCTGGAGCAGGTAGGATAAATGCTGTTCAAGATTATTCGCTCGGATATCTTGATGTTAGG
GTTTCAAATCAATTGCGAGCCCCTGATACAGTAGCAGACGGAGTGAGGCTGAAAGTGTTT
GTGCACTTTGACAACGTTGAGGTATATGAAACGGCTCCAATGCCGGTTATAACCTTTGAC
AATGCAGGACTAAAATTGGTGTTCGACGATGTAACAACTCTTGTTGCTCAAGGTCCTGTG
AAAGCTGGTTTAGAACAAACAGCCGACGAACCATTGGATGAACAACCCCAAGAGACAGAT
GTAACTGCTGCTAGTTCCAAGAACGAAGTGGTGGAACCATTTGCTGTAACGAGGAAACAA
AAATTTTCGAGTTTGAACTTTAGTTTGGTTGATGTGATGAGGAGGTACTATTTTGTTATG
GATATCTATGACATGATATCACCTCATCCCAGCGCGGATGTTCAGGACTTGACCCTACCG
ATTACTCCACTGCATCCTTACGTGCAGATGTTTTCGGCTTGGTCAGGATCTTTGTCCTAT
AGAATATTCACTAGCGGGGCCAACATTATAGATATCAGAGTTATTTACACCCAAGAAATA
TCCATGGATTCTCAGTATCTTCCGAGAATTATGTCCAAGGATGACAAGGGTGTGGTTGAC
TATGCGCTCTGTGATGTTGGTACATCAGGGTGTGGTACGGCCATGTACGCGAACAACAAG
AAAAAACTGGTATACGAGCGCGGCGGATGCAGGGT
>SRR1950953_26827
CTACGATCGACGAGTGTGCCGTTGTCGCCCATCAAAGCTCCTTCCCCGACGATTGAAATC
GGAACGGTAGAATAATAGGGAGCTTCGAACTCAATGCAACCAGTCAAATCCGGGTAAATT
GTGTGCTCAAACATTGGGCCCACATCGGTGTCTTGACCGGGAACAATTTGCACTCCGAAC
ACAATTCCGTTCGTGAGTGTAGTATTCTCTCTCTTGACAATCACGGGTTGTTGATCGCGA
TCGTAATCAAGAGCAATTGCTCG
>SRR1950953_27212
TGAAGAACTCAAATGGCTTCATACCGGGGAATACATTTCGGCTGAATTCTAGATAGATAA
TGGTTATCACCGCGATGGAATCGAATAGTGATGTATTAGCCATGCCCGATCTTACTCCTC
CTTCAAAGAGCAGCATTGTCTTGTCGTATGTGGCTGATGAGAAAGTCATATCCTTCATTA
GAGTGACAAGAATATTAAGTAATTTCTTGGGTGGCTCTTCGCCTGGGTTGGCATATCCTT
GGGCTAGAGCAATAGCGGCAAGTTCAACGACTGATCCGGGTACTGTCATATCAAATGAAC
TCCAATCAAATCCGGCAAATTTTCCTCCTTCTCCCGCAAAATCCTGTACAAAATTGTCCG
CTTCAAGTATAGGGTCCATGATAAGGGAATAACGGGATTTGGTTCCTGCAGCGCAAAGTT
TGTTTTGCAGGGGTTGTAGGATTCTCTTTTGGTTGATCCAAGTGACGGTGTTGACAACGG
CAAAAACTCTTTTCTTCCATATTTTCTCGGGAGCGAGAGTTTCTGATTTAAGTCCAAGGG
TGCATGGGATGTGAATCCTCTTTTGTTCCTTGGCATATTCCCACTGGTCAAGTATCCATT
TCTCAATGAGGTCACCTTTTGGATAGGTAACTTCTCTTGAAAAATTGTCATAGTCAACTA
GAGTGCTCTTACCTTGTGAGTGGAAAATTCCATCTAGGATTGAGCCATTGGAAGCGGTTC
CCTTGATGGGCTGAGAACCTGTACATCCAGCTACTGCTTCTTGAATAGAAAGTGGTTCTG
CTCTTTTTGAATTGGCTCCGTGCTCGGCGAACATTTCTTTTCCAAATGCGGCGGCTTCAG
TTTTAGACATCAAGCCCTTTTTCCTAAAAATGTTACTGTTAGCTGCTTGTAGTCTGGCAT
ATCCGGCAACTTTGACACCACGTTTGTCAGCTGGGATCTTGTCGGGAAAGTTTTTAATGA
TTTGATCTTCAGTAATGGTGGGAATTTTGCTATTGGGAAAGGGTGGTTCTTCTTGAACAC
AGGCTCCTATTTCATACTTGGTACCCTTTGTATCTGCTGGGGTGCCTTTAGCATAATGTC
CGATGGCATATAAACCAGGTCCATGGGGTTGAAAGTCTTCGTCTGTCACTGGGGTGACAT
GACTTAACAATTCAACAGGGATATAAGGAGGGTCAGCTAAGGGATGCTTAGATTTGAATG
AATTGTCTATTGCATATCCCAGAGATTTGTCGACTCTCATTTGAACGATATCATCGCTTC
CTGATTTGTTGAATTTGGGTTCGGTTTCTCTGATCTTTCTTTGGACTGTTTCCCACACTT
CTGTTGTAATGAGTGTAGAACCAATTCTAGCCGAGGTTTGCCTGTTGACTGCGTGAATCC
CAGCGAGATAAGGGACTCCTGATAACTCGACAAATACTGGTAAGCCACATGATCCTCTAG
TTGTTGGGGAAGAGGAAGCTCCGTAATAAATGTATCCTATGTTGGTTTTCCACGCTTTAA
TTGATTCATTGTCAAATTTAGTTCTGATAGTGGCTTCCACGCTAAATACATTGGTAAATA
GGTGTACATTATCATGTGAGGAACAAATCATCGTGGCCATGTTAGCATTGGATAATTGAT
CCATAGTGGGAACATATTTGTGGAGGGATTTGAAAGGTCCGGGAGTAGGGTCAATTATTC
TGAAATAAGCCTGCTCGTATTCAGGATATTCGGCAATTTTCATAATTGATTTCTTAACTG
TTCTTCCTTGGTATTCGAATGTGATATTAGTGATGTTTTTCTCCCATACATGAAGTACAG
TTACTCCTATGGTATCACTTAGCATGGTCCCGTAAGACCATCCTCTACCTTCGTTGTCAT
TCATGGCGACAATGTTTTGTTTAAGCGCTTCGCCCATAGCTGTTGTGGCAGAGTTTTTGA
AGGTAGCAACGCCAGGAAGATGTGCAGCTTG
>SRR1950953_28152
ATTTGGCAAAGGTAATCGGCATCATTAAGGGGGCCAGATATCTTGTCAGCGGGAAATTGG
AATTTGGCAGTGAGCTCGTCCTGAAGAGCTGTGATTTGCGAAGAAAGGCCGCTTAGGTTT
GGTCGCGCATGGTCCTTGGGTCCTGATTTCAAGTGGGTAGAGGTCCTGGTCAACACCTCG
ACCCTGAACCCCTCAAGGGTGTTGTAAGTTGTTGACACAGATGTGTTACTCACTACTTTT
GTCAGAACTAAGGATATATCCAAGTCATCTATTAGGACATGGTTGTCTATCTCAGTGGCG
TTATATGTACTAGAAACTATGTAGTCATCTTGCATGTGTTTGTTCGGAGTCCATGTGATG
AACACCTTGATTTTTGAGTAGGTGCAACCGGATAGGTTGCCAAGGTTTGAGAAGAGAAAT
CAGCCATGGGTGGCTGTCACATACCCTTGTGTAAAATAACATGACCGAGTTGTGACTTCT
TTACCTCCGGTCCATTGGTAGGAGCATTGATAGTTACGCACTGTTGTTCCGGCCCCATCA
CCGTCTCGCCCCACACACTGCTTGGCTCGCGTGGCTTCCTTAGTCATGGCGTTGTTGAGG
AGGACCCACTTTGGCGTCTTCCTCTCTGTCTTGCTATCGAGGAAATAGGTGGCAGATGAG
CAGGTACTGTCTTCAATAGTCATAGATCTGGCTGCTACCGTGCATCCTTTAACATTCTTC
TTATACAGCTTGACTACCAGTCTAGTGGATTGATCTGATCT
>SRR1950953_32778
CGACCTTCAATTTGTTGACATGTGTTGTCAATTATAGAGACGCAATCATGAACTGACAGT
TTAAACTCTTCGAACGACTCTTCATCTTTGAAAACTTTCGAAAAGGCCTTGATCAACCTG
CGAATTAAATCTGGATATGGTCCAGCACGAGTTTGAATTAGCCCAGTAAACTCACTAACA
TTCTTAGAAACCATTTTTGTTTTAAAATTAAGACTTTTGAGAAAATTCATGCCAG
>SRR1950953_33202
TGTACACCCAAGTATCTATGGTCTACTCCTATGCGGGAATGAAGTTAATAGAAGAAATGA
AGGTATATAGCACCAAGCCCTATACCTGTGCTATATTACTCACATCTGTTATGGAACAAG
CCCGCGAATACCTTAAACAATACAACACCATCAAAGATGCTCACCCACAACACTTTGAAT
ATGCTCGTACCATAATGCGAGCGGAAATTGAGCCACTAGATGCAGCCAAATTTCCATATT
TGTATTGGGCAACTTACTACTCCATTAAGGAACGTATTTCCAAGAACTTCAAAACATCTT
CTCACCTGCCTATCACACCAAGAAG
>SRR1950953_37864
GTTTTCACAGCAGCTCTTGCGTTTCCCTTGACTATCTTTGCCGTTTTGTCTCGGGTTTTC
GTCAGATTGCAGCCACACGTTACCTCGGTCTCCTTGACCTGTTCGGCTCGTGCTTCGCTA
ATGTGCGTTGTCAATTCCGTTGGAACTTCCAGCTCGTAACGTACATCGTCTGGCTCGCTT
TCGTTGCTGTTGGCGTTGTAAGTCGTCGTGATCAGTTCTGGTGGTAAAGTCATTTTCAAT
TGTTCCAATTTCTCGGTCCATCTTTGTTCATAACTCTTTCCGTCAGCCTGTTGTTCATTG
ATTTTTTCCTGCTCATCTATTGGAATCTCTCTCGGATGAGTAAACACTTCCGAAATGTTA
TCCAAATAGGTCTTTGTAGCTTTTGGTGGTCTTGGAATGGAAAATCTCGCATTCGGAAAT
CTTGAATACAAGTTAACCGTTACAGTGTTATCACCGTTCGTCCCAACCTTTAACGGGTTT
AGAACTCCAAGATAAAATTTTCCCATGGTACTTGGTCCCGTTTCCCCGGCATATGTATTG
AAAGCGTTCCGAAAATAACGGAATGGCATGACAAGACTGCCTGTTGTATTTCTACAAGGG
CTCAGTATAACGTGGTCAAAAGTTCTCCAATTGCTCGCGTGCGGAGTTTCCAATGATAGA
GGCACACAGAACAAGATCAAAGTTCCTGCTTGAAAAGGGGTCCCAATCAGTTGTATGCC
>SRR1950953_41880
CTAAAATTGTGGACAACGATGCAGACAATGCCAAGTATAATTACTTTCGGTGGTTGTTTG
TATCGCCAGCGCTGCCACTCCCTGGTGGCGCCATTCCACACACGCTGACAGACTTTGCAG
AAGGCACTGTGGTGGAAAAGGCGTGGAAACTCGCAGACAATGGGTATCATTATACGCAGA
CTGAACGGTTGCCTATGTACACTTCATATTTCTCACCAGCCTTCGTGGGCTGGCGTGGCT
CGAATGTGTACAAGGCACGTCTGATTGAACCCCAGGATTCCAGGAACTCCCTGAATGCCA
TGTGCGAGATGTCCTTGTCGAGATCTCATTATCGTCCAAATCACTGGTTTAGCAAGCTGT
ACACACACTTGCCTATGTTGTTGCGAGCTTTCGGAACAACCGATGAACCCAGCACTCTGA
CGAATGAGAGGAGGCTTTCC
>SRR1950953_44422
TGTTGGTACCCAGTTTGAAAAGACCGGTCATACCAATACGTCCAACTCAGCGCAGAGCAC
AAAGCTAGCAGAAAATGTTGATGTCGGAATGGATAATCCACCATTATCCGGATGCACTAT
TCCAATGCATCAGAGTATACCATCAATGAGCACAAACCGAGGCTTGCGTCCGACCCACAG
GATGGACTTTGCAGCTGACGGGATGAACACCAGGCACGTGGACATGTGCGATCCTTCTGA
GACGAACATAGCCAGTTTACTGGCTCGTCCATCTCTTTTGAGGAATGTTGATTGGAATAA
ATCTCATACCGACGGAACTCTTCTGACTTCAATACCCCTGAATTCGATTATGAAGGAGGT
TACGGACACTGATTTTAACACTTTTGTGTACAGCTCTCCTTTCTATATCTTGAATACCTT
TAAATACTGGAGAGCTGACATCGTGTTTGAGTTCAT
>SRR1950953_61430
ATTTAAACCGTTTTATATAATTTAAGCGTGTTATTATGGAATCAAAAGCCATCTGATCTG
CATCTCCAAAAAACTGAAAGGGTTTGACTTGATTATCTGCCTCCAAACCCATCGAATGAG
ACATGTCAACTCCATTATAATTTGCCATATATCTGCCGACATTCACTTTAACAACATTAG
GAGTAGCCACAGACATAGGTTTTGACCACCCAAACAAAGACGCAACTTTGTTAACAACAC
TAGCAATCCAAGATATAGGTTGTGCGACAGTACCAATTATAGGAACATCAATTAAAGAGT
TTGCAACTTTCTCCACGGTGCCCGACACAGCTGTGATAACTCCTTCAGACTCCATCTTTT
CTGCCTCAGTTTTCTTCCCACCTTGTGCCACAAAACGTGGCTCGTTAAGTGTGTTCAACT
TCTCCTCCCTCTTTACCAAATTAAATTTGGCCAAATCCACCCCGTTTAAACTTTCGCCTA
TTTGTGCCTCCATTGTAGGTTTTAATGATGAGTCAACAGCCTCATCAGTAGGACCAAACA
GCTGCACATTTTTAAAGCGTGAATAAATAGTAAATTG
>SRR1950953_62637
CTAAAATTCACAGCATTCAAACAAATATCACAGCCAGAATCGCATCCACAAGCATTATTC
TCGTGCCGATTTTTAACTTTTATCTGATCCATCAATCCATTCGTCAACACTGCATTATCA
GGTATCACTTCACAGATATAATCAAATCTACGCGCAACTGCAACTGGTTTAGCTAATGAA
CATATATGTGGACACATAACATTGCTTGTATGTATAATCAATTTAGGAGCTAATTGTACT
TTGCCCTTCTTTGTTAGTTCTGCCATCAAAGGATTAAACGGTGTAGTGTTTGCTAACTCT
AT
>SRR1950953_65206
CAGGATTTCCAGAAGGGTTTCCATGATCCATCACATACAATTGATTCTTTGAAACATGAG
TAGCATTCACTATGTCATGAAACAGGGTTGTTCTAACCATTTGATTTTCATCTGAATCAC
CATACCATTCATTGATCATATCACACACAGCATACATCAATTCTGGATGCAATGTTCCAT
CAAAATTTGAAAAATCTCCACAAAAAATGTCTTCTGAATTGTCTTTCAAATGTCTTGCC
>SRR1950953_68650
CATTTCTTCACTCGGGTCAACCACTGAGTTCGCTGTTTTTTGGCTATTAACAGCTCTTAT
CTTGGCATCCTCGAGTTCTTGGTGGAAAGCTGAAATTTCGTCGATTAGCTCTTTTGTTAT
AAAACTACTCAAGCCCCTCCTGAAGGACGCACCTGATTTAGAACCAGCTACGTGTATTCT
AAAGATTTTTCCGGGATTCATCGTATCAATACAAACGAGTGGTTGCCCACAATCTCCTGC
GTTTGTTTCTGCTCGATAAATGAATCCGTCTTCGACTGTGATGATTTCATCCTTCCCTGG
CGTTTTGTACGTTCTGTCGTTCGTGACAGTTGTAGTTGTG
>SRR1950953_69069
ATATCCTTTAGGATGAGGTTTCTGTTGAGGGGATTATTGACCAAGCTGAGCAAACAGGCG
GACTAGGCCGAGAAAACATGATCATGGTGGCTGTCTACAAAGAAAAGGAACTCAAAGACG
AGAAGGCTCGGCCATTCAACAAAACAACAATGAGATCCAGGCTTTACCAGACATCAACAG
AAAAGAACGTAGCCGACCATCTTCTTCCTTATATCCCTCAACAGACCATGAACTTGTCAG
AATTTGACCTATCGACAACCATTGCTGCTCTGAATCACAATCCTCATCACGAAACATTTG
TAATTGTGTATATAAGCGTAAACTTCTCAAGATGGTGCCTTAAAATGTACTATGACTCTA
TGACACCGATTTTCAGGGTGATAGATGACCTGCATGGTTTTACAAGGGTTTTCGAATTCT
CACACAACCTCCCATTTCAATCACTATTATAAGTCCAAGACAGATTTAACCCCCCGAACT
TCAACAAGAACAGTCCATACGAAGGGTGAAGGTGCCGATGTAGGTCAACGAAATGGTTGG
AAGGGATGCGTCAAAAGGGGTGGACCGTTGCAACTGCGGCCCTAATTAACAGCGTCGCTA
TTCGACTCAAAATTTTAGTGATATTAAAGTTTAAATAGAACACATGGGAGCCTTGGGGGT
CCATTTTCCCTTTCTTTGGTAG
>SRR1950953_70613
AATTTTTTTGAAAAAGTTCCAGTGAGACCATATTCCATTATAAATAATTTTTATGCTGGA
TGGTGTGGTTCAATTAAATTTCGGTTCTTTAATTCACCAGGTTGGCCGGCACAGGTTCAG
TGGTATCCTTTGCCATATTTTCCCGGTTACAATCAAAATACCAACTTTATGGTCCAAGCA
ACACGTGACGGCATGGCGGAACAAGATACACCTACACCACCTATAACGCGTTTGAGAATG
GACACGGCGTTGGGGGTAGGAGCTTTGAAACCTGTGGAGATGTTTTATGGTGTTGGTGAT
GGATCATTTATTGATGTTACCATTCCTTATGACTCCCATTTTACTTTTAGCCAGATGTTT
ATGGGAGATACATCTGCACCTATAACCGGATGGAATTTAGGTTATGTCGTATATTCATGT
GACCAGAATTATACTTCAAGCTCAAATATCTTTTCAGCTGTTGGAGATGACTTCCGTTTT
GGATTGTTCCGACCCCCTATTAACATCCGTAGGGGGCATACTGTGACGCAGGGAGTGGGA
TACTGTGGCTTCCGT
>SRR1950953_71050
GTCGGTCCAAAGATCATTGCCACAAGCAACATATGAAGGTATGTCTATGTTTGTGTCAGA
CAATTCAGCAAGTTCGAAAGCGTACTTTCTGAATTGTTCATATACTTCCCTTCCGTGGGG
GAAAACCTCTCTTGCACAGTTCACCACTGTCTCCAGATGGACCATAGGGTCAGCAGAATC
TGAATAGTACAGTGAAGATGCAACAGAAGTCTCTTTAAGTTTGGAAATCCAAACTTGTTT
ATGTAAGGGATGAGGTATGAAGGTTCTTGAAAGAAACGAGATATCTTCAAACTCAACCCA
TTCCACGGATTCATCAGTTTTGGTGTCAATAGTCAGTTTCATTCCATAGTTCTCTCTAAT
TCGGCCCTGAACGGCGGCAAGATCAATCTTTACTGCAAGATCTGTATCTACAGCAATATT
GAGGTCATCACCTCCGCTCCTGGTCCTAACTTTACGAAAGAATTCATGGGGTTTCATTCC
AGGAAAGATATAACGACTAAAGTCTAGATAAACCATGATCACAGAAGCCAAAGAAGCTAT
AAGTGATGTGCAAGCCATGCCGGATCTTAATCCTCCCTCGAACAGAATGACAGATTTGTC
ACAAGTTGCAGAGGAGAATGTCATATCTTTCATGAGTGTAACCATAATGTTCTTCAAACT
TTCTGGCGGTGGTTGTCCATTTCTACCATAGGCTTCAGCAAGAGCGTAAGCCATGCATTC
CATGACACTTCCAGGGATGGAGAAATCAAATGAACTCCAATCAAAGGCAGCAAATTTGCC
ACCATCGCCTCTAAATTCCTGCACCCATTGGTTGGCTTCAACTATG
>SRR1950953_72150
CTTGGCCAAATCGATTCTAGCCTGAACTGCATCTTTCAAATCTTGTCTGATAAATCCTGT
GTTCTTATTCAAGTAGCCTTTCTTCCCCGTTTTGTTCGTTTTACCCTTCCAAGGTAACCC
ACAAGAAGTTGTTAACTCAAGACATTCACAAAATTCTTTCTTAGAATCACCAAAACATGC
CTGCTCCAACGTCCACAAGTTTCGGTCTGCACCTGCATCTGCTTTCTCCATATTGTGCAA
GATAGCCTTTCTTGCCAAACTTAGTTTATCAGGATCCAGCTGTTTCATAGACCCACCCAA
CAACTTCTTCCTAGCTTTATCATGCACATGCACTCCATCATCACCAAAACCATTCAGCCA
AGCTGGTTTTTTGATCAAGTCACCATCCCATCCATACATTGGTGAAGGGTCTATGTTAGA
C
>SRR1950953_72226
AGAGTTTAAACATAGGGTACAGCGTATATTGGACGACGCTAAGACTGGCAAAGTCACGCT
TCCCATCATAGTCATGAACCTGAAGGATGAAGTAAGGCCTATTGCTAAAGTACAAGCTGG
AAAAACTCGCATCTTTGAAGTTGCCCCTTTTGATTATCAAGTGGCAGCTGATATGTTGAT
GGGGGCCTTCCACGACCACATGATCGATATACAACATGAGTCGTTCTCTAAAGTTGGTAT
GAACGTTGACTCTCCCGAATGGCACAACATGATAAAG
>SRR1950953_78068
GTTCAGCATACGACAGTGTTCCTGAGACGGACGATGTGAAAATTGTCCGCCAACCGTTTT
TGTCTTACAGAAACATGTTAGAACGTGTTCAGTTTGTGTCCAGTTTTGATTGGACCACGT
CAACAAGTGCTAACACGGTATTATATAGCGCTGCGGTGCCATTTGATGTCCTGTTCAATA
CAGCCGAGCGGGCTGTGGCATCTTTTAGACAATTTAAGATGACCACCGTTATTACCGCTA
AGTTAACTGCCAGCACTTTTCATTCTGGGCGCTTGATTTTGGTGAGCTTGCCCATGACGA
CTGAGGCCCAGATGAATGGTATGTTGACCAACCTAAAAGCATGCACATACCCAAACCATG
TATTCTTGGATGCGGGTGCGTCAACCTCTGTGCAATTCCGTATTCCGTTCCAGTATTTCA
AGCCATATTTGGAGGATGGGGAAAATTACGCGCAGTTTCAAGTTCGCACTCTAACGTCTT
TACGTGTTGGATCGGGCGGTTCGACAACTGCGTCGATCACTCTGTATGTTCATTTTGAAG
ATGCAGAGCTG
>SRR1950953_80208
CGACGATGGGATACTAGGGGATTTTGACCTTAATTCCTGGTTTGCGCGTCCGACAAAAAT
CGCAGAAGTTAAGTGGACAAATGGAACCAACTTCCAGGCGCACATTAACCCTTGGGCGAA
GTATTTTTCATTGCCTGAGATTGAGGACAAGTTGAAGGGATATTCGCGTTTGCGCTGTAA
GATGCACGTGAAACTCATGATCAATGCATCTCCCTTCGACTATGGTGCAGGCATCATGTC
TTACGAGCCAATGGCTGGCTCAGGTGCTAACGCCATGCCCTTCAGTGGTGCCACTGTGTT
CTTTTCCAACACCTCAG
>SRR1950954_1376
AGATAAAAGTATTTTAATTGGTTGGAAAGGAAACAACTTGATGAGCCTGTTTATCATTCA
CGGATGTCCTCCATCTTGTTTACAGGTGTTGATTGATCAAGGTGTGGATATTAATGGTGT
TGACTACAATGGTTTTACACCTTTGATGAGCGCTGTGCTCATGGAAAATGTCAGCCTAGT
CCGGTTTCTTCTTTACCTCGGAGTCAATATTAACACAGGGACCATTGATGATGTATCACA
TTATTTTGAGGATGGGATGACTGGACCAAGAAGAGAAGAAGATGATGATGATGGTACCAC
AGCGTTGATGTATGCTGCTTGTTTCAGGAATAATGAAAGTCTGCGTGAAATGCTCAAGTT
CTGTTCTGATAACGGTGTGAATATTGACCACCCTGCAAATGAAGGACCGTGGTATGCCAT
AGACTATGCAGCCTATTTTGGTAACAGAGAGTCTGTGTCTTTGTTGATAAAATCTGGGTG
TTCCGTCGGTGGCTGTCATCAAATGAGTTACATGACCATCCATCATTTTGCCATGAAGCA
TCATCGTCCAGATATCTTAGAACTTTTGTTGGAAGCTGACACAGATCCATTTTTTATAAT
ATTTAAATGCAGTCATCTTCTTGTATCGGATGTCAATTGTCTTCGTGTCTTCCTGAAATA
TGTAAATGAAAGAAAAGAAAGACAAAATGACCTCTTCATTCTTTTAAACGAGGCTGCTGA
AAATGGTAAAGTAGATTGTTTCCGCCTGTTGTTGGAGCAAGCCCCTGATATCAATAACAC
AGATGACAACATGCTGTGGAGACTATGTGTAGATAAGTGCTCTGCAATGCTTAATATTTT
TATCATGTGGGGAGCAGATATTCATGTTCAAGACGATGAGGGTAATACTGCCATTATGTG
TGCAGCCAAAAACAAGGCAGTGAACTGTATAGAGATGTTGATGTCCCATGGGGCAAATAT
TCACATCAGGAATAAAAAAGGAGAAACAGCTTTAATGATGGCATGTGCCAGTGGCAATGC
TGAGTGTGTGGACTTGTTAATTAAATCTGGTGCCGATGTCGCAGCACAAAATGATGATGG
GTGCACAGCTGTTGGTTACCTAAGCACAGTGAGATCTCTGCAACTTTTGATGACAGAAAA
TGATACTGTTATCTATCTAAGAGACAAAAAGGGGAAAACAGCCTTGATGTATGCTTGTGA
GCAAGGGTTCGAAGAAGTTGTGGAGTTTTTGATTAAGTGTGGATTGGATGTTGATGCTCA
AGATGTTTCAGGACAAACAGCCATGATTTATGCAGCCAAGGTTCACTATGTGAGTGGTTT
TGATCAGATTTGTGGTGTGAGAGAAGATGGAAATAAATGTTTGAAACTTTTGTTGGATGA
AGATGCAGATGTAGACTTGAGTGACAAAGAAGGCGGTACTGTATTCTCTAGTGCTATGTG
TCGTAGAGGGGGTTGTTTAGATGTACTGTTGCAGAGTGGAAAACTATTATGTGATGGTGT
GTTGAAACCTGTCCACAACCGTGCAATGTTTTCACTGAAAGTAGACAACTTTGATGTGAA
ATGTGTTCTGTTGTCTATGAAATTTGGAGTTTTTGAATGGGACTGGTGCATGTCATCACA
ATCTCTGAATCACATTGCTTTTGCCGCTGTGCTCTCTAGCTTTAGTCCTGGCAAAATCAA
ATACAAAGATGATAAAATTTCTCTTTTGCATCTAGCCCTCATTCGATCAGATTTACATAG
TGTAAAGTATCTTCTTGCTCATCGGTACTTTTTCCCTGAAGATTTAAAACATTTTGCAGT
TAATAATGCTGTCATAGATCATATGGTGGGAGGTTGGGGGGTTTCGATGCTCTCCATTAT
AGATATTTTCAAGAATAATTTACCATTGAGTTTAAAGAGTCTGTGTTTCTTTACAATTTC
[truncated: 514,433 more chars]
